# Supplementary material for: Transcriptomic and Metabolomic Analysis Reveals the Potential Roles of Polyphenols and Flavonoids in Response to Sunburn Stress in Chinese Olive (Canarium album)
Source: Plants (Basel). 2024 Aug 25;13(17):2369. doi: 10.3390/plants13172369 (PMC11397064; doi:10.3390/plants13172369)
Supplement: Supplementary file 1 [file plants-13-02369-s001.zip]

Archive with 8 entries (8 files):
- supplemental Figures.pdf
- Table S1 DEG FPKMs.xlsx
- Table S2 GO classification based on DEGs in comparison of T-CK vs T-MSI.xlsx
- Table S3 GO classification based on DEGs in comparison of T-CK vs T-SSI.xls
- Table S4 GO classification based on DEGs in comparison of T-MSI vs T-SSI.xls
- Table S5 All metabolites in different samples.xls
- Table S6 DAMs identification.xlsx
- Table S7 The  20 days' meteorological conditions before sampling.pdf
