# Supplementary material for: Transcriptomic and Metabolomic Analysis Reveals the Potential Roles of Polyphenols and Flavonoids in Response to Sunburn Stress in Chinese Olive (Canarium album)
Source: Plants (Basel). 2024 Aug 25;13(17):2369. doi: 10.3390/plants13172369 (PMC11397064; doi:10.3390/plants13172369)
Supplement: Supplementary file 1 [file plants-13-02369-s001.zip › Table S1 DEG FPKMs.xlsx]

## Sheet: Table S1 FPKM of All DEGs
#ID	T-CK1	T-CK2	T-CK3	T-MSI1	T-MSI2	T-MSI3	T-SSI1	T-SSI2	T-SSI3
BMK_Unigene_000047	5.01	3.2	8.2	8.05	12	10.25	10.31	14.35	19.56
BMK_Unigene_000062	15.55	10.93	21.25	39.67	51.19	33.3	45.71	64.82	58.05
BMK_Unigene_000086	0.63	0.76	0.71	1.47	3.08	0.85	1.98	1.18	2.29
BMK_Unigene_000170	4.2	2.93	6.39	45.65	173.93	24.28	94.51	165.68	28.01
BMK_Unigene_000176	12.07	19.46	19.41	14.39	9.28	8.89	7.32	9.2	8.67
BMK_Unigene_000189	4.08	3.7	7.64	6.17	11.68	11.91	9.94	14.55	16.5
BMK_Unigene_000234	10.75	12.12	6.48	3.94	3.69	3.9	6.9	3.32	2.46
BMK_Unigene_000269	1.43	1.15	1.15	0.56	0.19	0.84	0.18	0.05	0.38
BMK_Unigene_000271	1.71	0.74	1.64	3.64	3.39	4.12	3.12	1.34	4.17
BMK_Unigene_000281	1.44	1.65	2.37	0.73	0.4	1.27	0.3	0.47	0.48
BMK_Unigene_000288	6.37	15.22	19.18	40.84	72.07	46.54	65.57	151.27	21.04
BMK_Unigene_000314	2.93	1.06	1.5	0.32	0.45	0.31	0.17	0.45	1.1
BMK_Unigene_000319	0.62	0.87	1.05	10.49	5.18	3.44	16.99	2.97	2.4
BMK_Unigene_000330	3.39	4.2	2.73	1.87	1.47	1.17	2.94	0.45	1.53
BMK_Unigene_000375	7.19	16.06	11.28	34.45	82.46	31.54	68.29	67.88	63.43
BMK_Unigene_000385	23.98	18.23	10.6	8.57	5.08	4	5.31	2.38	4.73
BMK_Unigene_000389	2.41	2.01	4.33	6.26	9.67	9.43	7.79	9.46	10.96
BMK_Unigene_000406	22.09	20.65	17.51	10.44	5.31	25.12	4.43	4.23	7.08
BMK_Unigene_000414	118.52	92.06	49.52	6.31	24.19	11.78	5.88	7	29.58
BMK_Unigene_000421	0.49	0.57	0.45	1.08	1.24	0.84	1.23	1.45	1.32
BMK_Unigene_000439	1.82	1.55	1.58	0.35	0.74	0.51	0.13	0.18	1.35
BMK_Unigene_000448	0.94	1.12	1.25	0.68	0.67	0.65	0.49	0.59	0.59
BMK_Unigene_000479	3.93	3.91	0.92	0.63	0.31	0.67	0.46	0.18	4.06
BMK_Unigene_000499	1.52	1.15	1.08	0.6	0.08	0.35	0.14	0.3	0.39
BMK_Unigene_000501	1.5	1.34	2.16	3.25	3.84	3.11	3.36	4.53	5.56
BMK_Unigene_000513	1.27	1.49	2.75	0.79	0.65	1.59	0.47	0.48	0.58
BMK_Unigene_000514	11.27	47.21	11.17	1.84	2.45	7.49	2.38	1.95	4.33
BMK_Unigene_000524	0.48	0.26	0.6	2.46	2.18	2.08	2.11	1.95	1.84
BMK_Unigene_000527	3.07	1.76	8.78	37.59	40.96	30.52	42.48	50.27	65.13
BMK_Unigene_000531	14.66	6.33	6.99	4.5	3.45	4.58	2.69	1.44	3.89
BMK_Unigene_000542	8.05	5.07	13.78	28.29	18.55	21.17	22.1	2.19	7.65
BMK_Unigene_000548	5.39	5.93	5.94	12.02	13.94	14.13	13.81	10.25	9.8
BMK_Unigene_000550	74.47	64.44	60.55	31.86	30.1	38.03	28.36	16.72	54.44
BMK_Unigene_000553	10.36	8.1	9.25	6.62	4.83	7.57	4.12	1.84	2.85
BMK_Unigene_000566	1.06	0.46	2	3.69	3.42	3.9	3.03	2.76	3.14
BMK_Unigene_000574	2.15	1.61	2.37	0.59	0.75	0.92	0.48	0.76	2.3
BMK_Unigene_000605	0.77	0.82	0.74	1.21	1.76	1.62	1.92	1.26	2.65
BMK_Unigene_000614	18.66	12.17	15.04	3.95	4.19	5.99	2.25	5.72	6.49
BMK_Unigene_000615	34.01	0.88	0.67	0.4	0.45	0.22	0.38	0.98	1.87
BMK_Unigene_000622	15.43	14.24	4.16	0.55	3.65	1.45	2.42	4.69	9.14
BMK_Unigene_000640	18.01	12.75	28.3	14.59	7.31	13.91	6.59	7.11	6.34
BMK_Unigene_000657	0.49	0.18	0.72	3.59	24.14	3.59	41.33	33.1	23.6
BMK_Unigene_000692	0.96	0.77	0.93	0.46	0.5	0.61	0.29	0.24	0.4
BMK_Unigene_000700	0.37	0.07	0.42	0.67	1.66	3.49	2.17	4.22	2.03
BMK_Unigene_000703	10.48	14.68	19.85	10.65	11.44	13.24	4.53	3.35	6.91
BMK_Unigene_000710	1.21	2.12	1.06	0.55	0.85	0.68	0.46	0.31	0.32
BMK_Unigene_000720	2.6	1.09	0.78	0.13	0.11	0.32	0.11	0.05	0.92
BMK_Unigene_000801	17.88	9.95	7.34	9.65	3.93	6.08	4.35	2.83	3.41
BMK_Unigene_000961	28.25	7.37	17.46	2.1	1.75	3.68	1.12	1.17	2.12
BMK_Unigene_001012	11.86	9.94	9.88	7.77	7.66	8.74	4.57	4.64	7.61
BMK_Unigene_001042	98.06	107.94	83.31	15.36	33.34	17.81	10.23	27.18	56.55
BMK_Unigene_001142	7.05	3.69	1.11	0.23	0.64	0.33	0.45	0.28	0.82
BMK_Unigene_001178	1.74	0.92	0.86	1.01	0.54	0.73	0.28	0.21	0.34
BMK_Unigene_001242	15.43	3.61	4.78	0.71	0	0.86	0.3	0.05	3.18
BMK_Unigene_001251	23.96	41.46	52.72	575.9	1342.57	445.87	705.26	1566.98	1017.75
BMK_Unigene_001325	8.17	7.86	6.64	3	2.6	2.12	2.55	1.09	1.35
BMK_Unigene_001437	14.28	32.88	18.59	4.73	11.55	4.69	7.33	4.75	4.67
BMK_Unigene_001482	3.97	6.35	9.09	0.62	1.93	2.96	0.59	0.1	0.1
BMK_Unigene_001612	5.08	2.67	6.92	0.6	1.41	1.64	0.87	0.68	1.72
BMK_Unigene_001637	6.64	7.81	9.11	8.58	14.81	12.74	16.76	25.58	17.9
BMK_Unigene_001750	51.49	19.21	38.22	45.18	10.29	56.48	9.28	1.66	8.52
BMK_Unigene_001761	4.43	3.71	4.71	2.23	1.58	2.56	2.12	1.09	1.42
BMK_Unigene_001772	6.19	3.69	3.33	0.58	1.14	1.1	0.52	2.06	1.72
BMK_Unigene_001788	19.8	25.13	15.41	7.73	8.11	7.79	8.57	9.65	8.05
BMK_Unigene_001888	1.38	1.79	0.79	0.03	0.19	0.15	0	0.34	0.19
BMK_Unigene_001895	1.68	1.91	4.18	19.08	24.25	28.52	19.31	31.38	13.47
BMK_Unigene_001905	2.36	1.82	2.58	0.3	0.29	0.44	0.27	0.22	1.46
BMK_Unigene_002247	2.76	4.5	7.45	16.22	24.69	18.24	61.52	28.33	15.91
BMK_Unigene_002345	1.38	1.11	1.24	0.09	0	0.27	0	0	0
BMK_Unigene_002605	8.45	4.54	7.87	3.47	2.93	4.79	1.75	2.36	1.93
BMK_Unigene_002649	12.38	15.76	17.5	40.73	35.16	34.96	60.73	20.15	23.25
BMK_Unigene_002657	1.08	0.48	1.4	6.96	3.19	3.68	4.38	2.78	3.08
BMK_Unigene_002728	9.06	16.66	5.12	4.13	1.61	2.57	4.41	2.51	1.59
BMK_Unigene_002737	7.45	7.84	8.16	2.92	2.2	4.32	2.08	3.77	3.15
BMK_Unigene_002932	65.13	50.28	46.73	20.1	21.39	21.78	16.38	36.63	22.47
BMK_Unigene_002968	34.83	26.19	33.65	28.06	13.06	34.47	16.25	10.67	19.41
BMK_Unigene_002981	7.42	3.49	6.44	2.61	2.74	2.9	3.51	1.05	4.31
BMK_Unigene_003049	3.42	3.75	3.77	1.03	1.74	1.28	0.81	3.72	0.82
BMK_Unigene_003060	31.57	15.27	19.33	11.84	5.97	12.73	5.35	3.67	4.19
BMK_Unigene_003118	3.28	4.34	5.55	9.72	42.52	10.02	51.57	54.95	21.9
BMK_Unigene_003233	15.63	13.7	20.05	4.57	3.9	7.01	2.11	1.81	8.03
BMK_Unigene_003265	6.88	6.11	7.52	4.61	3.6	5.71	3.49	2.04	4.19
BMK_Unigene_003317	16.15	17.46	30.53	56.47	54.45	41.6	74.23	90.8	54.54
BMK_Unigene_003426	24.43	14.8	33.36	16.88	12.59	11.11	12.04	5.99	6.77
BMK_Unigene_003503	206	238.47	73.15	22.03	68.12	28.42	52.98	391.14	51.16
BMK_Unigene_003512	1.56	0.76	0.89	0	0.7	0.03	0.25	0.17	0.17
BMK_Unigene_003668	1.31	2.06	1.05	85.68	153.37	246.16	122.63	832.74	132.52
BMK_Unigene_003673	10.95	12.42	10.32	2.41	1.67	2.96	1.75	0.7	0.48
BMK_Unigene_003680	525.81	266.09	400.63	152.85	125.72	184.91	97.58	87.83	193.12
BMK_Unigene_003724	3.37	4.78	3.55	15.34	10.66	10.94	15.03	8.21	10.49
BMK_Unigene_003746	13	14.32	15.34	6.69	5	11.53	2.7	1.51	2.89
BMK_Unigene_003753	11.13	9.78	13.54	19.85	37.08	21.27	18.45	37.74	34.93
BMK_Unigene_003766	34.65	15.42	32.74	10.75	6.13	15.75	7	4.37	7.32
BMK_Unigene_003778	0.68	0.42	0.59	1.15	2.1	1.35	1.06	1.72	1.47
BMK_Unigene_003897	2.83	1.67	3.03	5.1	9.06	7.6	6.81	12.07	4.92
BMK_Unigene_003899	1933.45	1096.46	2011.72	1781.04	1065.5	2197.63	639.9	764.07	986.42
BMK_Unigene_003932	3.19	2.96	3.01	1.12	1.88	2	1.37	1.79	2.26
BMK_Unigene_003934	12.04	6.93	11.35	10.96	4.01	10.34	3.68	1.7	2.81
BMK_Unigene_003962	0.17	0.05	0.19	0.68	1.78	1.14	1.76	2.38	1.73
BMK_Unigene_004106	2.55	1.29	1.01	0.58	0.29	0.26	0.43	0.32	0.49
BMK_Unigene_004146	0.65	0.52	0.74	0.13	0.17	0.28	0.09	0.33	0.22
BMK_Unigene_004185	23.86	26.33	18.58	11.76	8.96	13.82	12.39	4.22	8.71
BMK_Unigene_004253	0.59	2.64	2.09	12.45	24.99	7.8	35.52	31.38	20.71
BMK_Unigene_004276	1.01	5.47	2.33	4.88	27.57	9.12	39.22	47.53	3.61
BMK_Unigene_004354	1.76	0.61	0.5	0.1	0.35	0.08	0.02	0.08	0.06
BMK_Unigene_004391	2.05	1.46	0.62	0.04	0.23	0.22	0.1	0.36	0.2
BMK_Unigene_004446	81.66	115.57	29.9	24.73	11.81	44.86	3.38	9.66	8.18
BMK_Unigene_004600	3.02	2.87	3.24	1.32	1.56	1.61	0.98	2.05	1.9
BMK_Unigene_004823	3.83	2.76	10.74	6.33	37.35	16.61	21.02	41.3	71.81
BMK_Unigene_004869	30.79	22.09	17.3	21.17	12.55	18.14	11.22	8.31	11.18
BMK_Unigene_004887	64.3	1.22	1.41	0.46	0.85	0.42	0.11	0.84	14.3
BMK_Unigene_004916	498.23	656.72	176.05	58.96	89.85	45.62	35.75	28.85	21.91
BMK_Unigene_004956	43.71	17.64	28.42	137.44	118.07	39.59	291.88	124.59	55.64
BMK_Unigene_004957	7.54	5.5	11.12	3.4	2.08	5.08	2.42	0.52	2.61
BMK_Unigene_004996	6.35	13.18	7.39	0.85	1.03	3.99	0.97	5.36	0.33
BMK_Unigene_005080	5.4	3.46	1.6	1.12	0.63	0.91	1.52	0.42	0.62
BMK_Unigene_005087	0.78	0.85	2.15	339.58	29.87	144.87	126.41	438.81	18.77
BMK_Unigene_005274	7.27	5.62	18.76	31.68	42.23	29.89	23.07	37.83	35.86
BMK_Unigene_005365	895.64	2037.99	1821	51.52	7.61	28.11	16.32	5.77	32.39
BMK_Unigene_005367	203.95	1.09	3.03	1.33	0.32	0.17	0.19	0.72	8.07
BMK_Unigene_005375	3.07	3.82	2.37	16.89	40.01	18.52	15.41	77.67	7.34
BMK_Unigene_005389	3.28	5.22	8.37	4.03	4.78	7.57	1.95	1.54	1.25
BMK_Unigene_005392	0.82	0.9	1.19	0.28	0.4	0.6	0.28	0.57	0.81
BMK_Unigene_005441	0.05	1.48	1.52	8.85	155.76	16.97	123	410.18	14.54
BMK_Unigene_005447	0.06	0.04	0.14	0.17	0.88	0.13	0.77	0.56	0.41
BMK_Unigene_005464	20.95	17.09	6.83	0.3	1.8	0.3	0.58	0.68	1.9
BMK_Unigene_005466	376.14	127.81	84.58	35.99	62.62	49.25	55.83	142.45	106.43
BMK_Unigene_005508	1.02	1.04	1.14	0.49	0.53	0.77	0.46	0.36	0.64
BMK_Unigene_005531	0.29	0.36	0.48	0.4	1.2	0.42	0.75	1.33	1.37
BMK_Unigene_005538	3.62	2.56	1.93	0.46	1.19	0.9	0.31	0.28	1.44
BMK_Unigene_005548	155.18	113.13	107.16	101.9	52.9	89.83	59.06	33.42	50.09
BMK_Unigene_005568	2.03	2.07	1.53	0.14	0.08	0.21	0.04	0.15	0.83
BMK_Unigene_005614	4.36	1.64	3.17	0.91	0.2	0.97	0.21	0.49	1.55
BMK_Unigene_005638	3.79	5.65	13.02	18.15	48.09	20.77	17.54	39.31	32.73
BMK_Unigene_005641	7.99	8.69	14.66	30.93	30.61	17.31	63.78	68.08	26.24
BMK_Unigene_005667	7.07	9.32	22.81	44.91	61.18	57.67	42.15	90.57	25.23
BMK_Unigene_005669	0.24	0.78	0.12	0.29	47.76	3.41	42.27	24.86	0.37
BMK_Unigene_005695	0.58	0.24	0.54	1.44	1.18	2.74	0.91	0.8	0.94
BMK_Unigene_005831	5.76	5.33	8.07	1.8	2.14	2.99	2	2.53	3.46
BMK_Unigene_005929	3.22	1.11	3.32	1.06	1.44	1.94	0.35	0.64	0.92
BMK_Unigene_006016	171.98	160.4	207.1	90.77	86.92	93.66	76.79	78.5	78.13
BMK_Unigene_006046	18.12	21.79	14.88	17.01	6.85	19.09	8.97	8.51	9.06
BMK_Unigene_006049	0.79	1.09	1.54	0.02	0.16	0.22	0.01	0.09	0.15
BMK_Unigene_006266	1.21	1.01	0.83	0.08	0.06	0.11	0.06	0	0.03
BMK_Unigene_006390	0.76	0.55	1.66	2.66	3.11	3.3	4.29	5.31	2.21
BMK_Unigene_006503	11.09	12.01	10.61	3.49	31.82	7.44	21.61	41.16	23.99
BMK_Unigene_006553	21.25	20.16	27.01	14.89	11.08	21.81	5.13	8.12	12.19
BMK_Unigene_006933	14.62	25.69	49.51	125.66	482.75	104.89	351.99	385.11	125.35
BMK_Unigene_007025	0.12	0.02	0.18	0.64	0.42	0.67	0.25	0.46	0.45
BMK_Unigene_007068	3.08	3.09	4.1	5.46	7.02	4.93	5.86	9.57	8.87
BMK_Unigene_007118	2.53	1.82	1.57	1.29	0.67	0.86	0.93	0.33	0.72
BMK_Unigene_007138	44.13	35.15	54.02	46.94	24.09	59.82	22.8	14.19	22.35
BMK_Unigene_007179	1.51	1.69	2.36	0.55	0.76	0.62	0.62	0.38	0.98
BMK_Unigene_007185	2.03	2.24	2.1	0.3	0.21	0.13	0	0	0
BMK_Unigene_007245	169.75	226.59	160.8	81.87	83.51	77.79	70.7	89.79	130.44
BMK_Unigene_007361	1.05	0.79	2.32	5.5	3.47	5	2.95	1.56	2.71
BMK_Unigene_007371	9.43	6.79	8.5	4.21	4.74	4.48	4.54	2.48	3.77
BMK_Unigene_007381	40.42	18.84	20.54	14.73	7.98	13.29	6.46	4.26	11.54
BMK_Unigene_007431	19.13	13.29	19.93	4.7	6.13	7.04	3.03	9.58	6.34
BMK_Unigene_007458	3.84	3.28	1.47	0.88	0.66	0.4	0.67	0.63	0.86
BMK_Unigene_007638	9.53	12.13	16.49	29.95	24.28	29.94	31.96	26.64	21.33
BMK_Unigene_007660	4.76	4.62	7.63	9.07	18.29	11.03	11.27	15.71	22.6
BMK_Unigene_007758	11.88	6.33	16.5	11.24	33.6	26.31	20.52	46.92	54.27
BMK_Unigene_007795	1.86	3.1	4.65	3.36	8.97	6.61	6.65	11.04	16.06
BMK_Unigene_007814	1.19	3.01	0.45	10.41	22.25	10.61	11.05	15.67	2.52
BMK_Unigene_007830	46.52	37.24	22.96	1.58	3.93	2.57	1.3	3.64	8.35
BMK_Unigene_007861	17.43	15.01	17.4	5.43	4.3	6.24	4.29	5.08	5.33
BMK_Unigene_008061	1.45	0.56	1.58	2.66	3.27	4.17	2.98	3.59	4.82
BMK_Unigene_008214	15.98	17.43	21.98	11.07	9.34	19.25	3.69	4.15	3.71
BMK_Unigene_008254	7.48	5.66	8.94	17.51	17.75	14.84	12.61	17	17.63
BMK_Unigene_008359	7.38	3.43	4.64	1.2	1.71	2.62	0.29	1.22	1.69
BMK_Unigene_008404	0.28	0.37	0.73	1.79	1.62	1.45	1.13	0.96	1.4
BMK_Unigene_008829	3.08	4.28	3.61	0.49	1.16	0.39	0.85	0.62	1.15
BMK_Unigene_008848	1.62	2.33	1.44	0.68	0.76	0.84	0.57	0.44	0.77
BMK_Unigene_008894	65.55	90.99	138.38	54.12	63.29	70.66	17.51	30.82	20.56
BMK_Unigene_008946	4.62	4.83	4.26	2.21	3.35	2.83	2.59	1.72	2.11
BMK_Unigene_009010	0.16	0.29	0.27	3.83	69.26	11.31	20.5	15.78	151.6
BMK_Unigene_009038	18.75	4.36	8.39	1.46	1.76	2.07	0.94	0.52	2.55
BMK_Unigene_009039	11.01	10.8	16.68	10.11	12.84	15.41	5.4	5.05	5.15
BMK_Unigene_009055	25.22	17.86	25.49	53.78	60.96	47.27	53.3	63.99	74.99
BMK_Unigene_009137	36.46	27.83	75.44	186.84	170.59	114.23	144.86	123.04	132.72
BMK_Unigene_009160	3.52	3.36	6.1	1.3	1.15	1.26	0.61	0.39	0.97
BMK_Unigene_009161	4.99	4.52	9.11	6.09	2.46	10.35	1.99	1.17	3.01
BMK_Unigene_009173	298.8	261.58	332.74	82.76	58.81	62.49	70.34	45	73.2
BMK_Unigene_009182	297.64	185.33	165.04	107.8	48.9	113.35	41.01	52.31	80.32
BMK_Unigene_009295	0.73	0.68	1.68	2.77	3.48	2.7	2.14	1.02	2.04
BMK_Unigene_009303	304.18	1.1	2.46	1.45	0.68	0.3	0.4	3.78	30.97
BMK_Unigene_009314	0.96	0.76	0.39	0.59	24.55	2.56	7.93	3.39	3.62
BMK_Unigene_009500	84.94	45.41	80.29	30.53	29.74	39.62	14.5	19.78	52.28
BMK_Unigene_009518	9.15	4.12	3.12	1.98	1.04	1.99	1.72	0.71	1.69
BMK_Unigene_009546	1	0.9	1.59	2.75	2.72	2.78	6.19	3.79	5.9
BMK_Unigene_009572	8.91	8.36	3.77	2.11	2.42	2.4	1.7	1.65	3.32
BMK_Unigene_009580	9.31	7.26	8.67	3.38	6.24	4.02	2.36	8.49	9.57
BMK_Unigene_009642	8.36	9.82	5.08	2.63	2.21	2.54	4.62	1.72	3.86
BMK_Unigene_009763	2.73	2.07	5.12	7.74	7.18	7.65	8.74	12.34	9.19
BMK_Unigene_009808	60.49	44.65	81.06	56.21	50.47	44.23	37.38	24.37	22.16
BMK_Unigene_009812	3.97	3.92	5.91	10.06	12.72	10.28	14.91	6.77	10.08
BMK_Unigene_009942	0.29	0.66	0.77	0.97	1.29	0.82	1.56	2.46	2.62
BMK_Unigene_010008	1.11	2.06	6.21	194.73	99.12	153.5	421.73	1046.63	50.28
BMK_Unigene_010135	7.37	5.19	10.15	10.46	19.46	11.74	20.82	21.79	33.82
BMK_Unigene_010209	5.63	9.84	14.47	0.13	0	0.62	1.6	0	0
BMK_Unigene_010218	4.1	7.41	2.42	0.15	0.16	0.43	0.08	0.23	0.16
BMK_Unigene_010341	0.51	0.1	1.19	1.52	6.11	3.07	3.23	4.11	10.2
BMK_Unigene_010358	4.62	6.5	4.34	1.6	2.01	2.21	1.36	2.67	2.65
BMK_Unigene_010380	7.3	5.07	11.93	27.36	40.03	41.51	35.04	98.72	32.59
BMK_Unigene_010409	1.65	1.97	1.73	0.82	0.36	0.58	0.25	0.26	0.24
BMK_Unigene_010418	3.54	3.01	9.51	27.85	26.09	26.22	26.28	27.84	15.29
BMK_Unigene_010609	1.89	5.99	4.52	10.28	27.37	13.47	21.51	45.03	22.05
BMK_Unigene_011266	14.34	3.06	11.38	1.26	0.29	2.03	0.63	0.57	7.8
BMK_Unigene_011367	0.04	0	0.33	0.81	4.3	4.17	1.6	2.19	1.82
BMK_Unigene_011509	7.73	8.1	2.68	0.73	0.93	0.71	0.08	0.22	0.69
BMK_Unigene_011510	7.55	8.03	2.69	0.12	0.61	0.79	0	0	0.12
BMK_Unigene_011572	3	8.5	4.42	12.72	30.03	10.93	33.77	48.12	8.88
BMK_Unigene_012119	0.19	0.78	0.74	1.42	66.27	5.76	27.7	12.53	46.65
BMK_Unigene_012122	8.73	3.79	1.03	0.09	0.14	0.09	0.05	0.23	0.8
BMK_Unigene_012163	1.84	10.48	1.48	0.12	0.06	0	0.07	0	0.06
BMK_Unigene_012225	9.11	2.94	5.12	0.35	0.24	0.13	0.1	0	0
BMK_Unigene_012255	23.36	35.48	9.24	4.16	3.54	3.07	5.02	2.63	2.7
BMK_Unigene_012269	5.16	3.93	2.79	19.62	10.64	9.56	35.29	11.22	27.15
BMK_Unigene_012387	4.4	1.89	2.61	0.63	0.53	1.18	0.35	0.32	0.32
BMK_Unigene_012454	0.53	0.18	0.78	7.19	4.7	6.79	4.73	2.7	4.07
BMK_Unigene_012649	8.37	10.68	6.67	1.93	0.94	2.28	3.06	2.37	3.25
BMK_Unigene_012729	0.85	1.1	1.76	6.59	11.09	4.85	6.09	9.6	8.73
BMK_Unigene_012757	10.16	7.68	7.71	1.41	0.89	1.91	0.16	0.07	0.22
BMK_Unigene_012812	1.23	1.83	1.01	0.47	0.29	0.26	0.14	0.19	0.43
BMK_Unigene_012817	2.71	1.05	2.71	0.22	0.43	0.63	0.05	0.17	0.57
BMK_Unigene_012844	3.64	5	0.88	0.04	0.45	0.1	0.2	0.07	0.15
BMK_Unigene_012927	4.5	3.03	7.46	1.76	1.65	2.76	1.09	0.71	2.9
BMK_Unigene_012949	13.5	8.05	5.88	3.59	1.41	3.04	1.36	0	0.73
BMK_Unigene_012970	1.31	1.1	1.97	8.22	6	5.57	5.85	4.28	4.23
BMK_Unigene_012976	14.09	11.65	18.11	4.94	3.4	5.7	2.21	1.98	5.45
BMK_Unigene_013035	20.55	41.17	27.55	12.72	12.08	15.03	12.17	16.29	11.89
BMK_Unigene_013075	28.59	70.36	29.57	9.55	11.88	18.18	9.86	39.32	24.69
BMK_Unigene_013175	44.08	105.14	56.81	20.78	22.87	25.19	21.34	22.02	32.07
BMK_Unigene_013194	69.13	35.82	66.79	26.81	26.4	36.05	17.06	23.79	39.89
BMK_Unigene_013202	7.2	3.98	5.63	0.65	0.29	1.08	0.1	0.09	0.49
BMK_Unigene_013228	394.45	274.86	133.73	8.6	26.64	22.04	23.45	71.8	79.28
BMK_Unigene_013242	10.41	11.43	10.25	2.69	3.21	5.07	0.88	1.64	6.89
BMK_Unigene_013243	2.68	2.53	1.5	0.4	0.42	0.38	0.06	0.15	0.57
BMK_Unigene_013246	1145.55	778.99	453.48	449.13	65.36	314.21	162.95	41.02	241.94
BMK_Unigene_013251	1940.66	1377.99	692.99	336.3	464.63	480.47	657.46	1618.3	1556.04
BMK_Unigene_013272	170.1	114.7	153.93	119.77	69.27	100.54	58.38	38.97	95.76
BMK_Unigene_013290	348.05	262.88	129.25	58.92	9.05	47.56	8.86	5.23	24.63
BMK_Unigene_013310	5.73	3.62	3.2	0.18	0.28	0.91	0	0.33	0.68
BMK_Unigene_013317	11.8	8.65	23.71	0.47	2.66	1.54	0.95	2.87	9.52
BMK_Unigene_013347	42.59	37.24	43.09	32.33	15.9	39.79	11.75	11.68	25.39
BMK_Unigene_013422	71.84	80.64	40.98	1.27	0.53	1.72	0.29	0	0
BMK_Unigene_013440	54.99	65.22	6.83	1.53	1.23	0.84	0.33	0.07	3.66
BMK_Unigene_013452	7.79	32.22	45.21	24.03	239.88	61.08	190.26	434.82	48.48
BMK_Unigene_013561	34.12	19.4	24.21	10.66	9.7	14.83	5.84	6.84	17.84
BMK_Unigene_013626	1.88	1.16	1.74	0.66	0.37	1.01	0.17	0.28	0.63
BMK_Unigene_013670	29.78	33.14	35.67	0.65	0.9	2.1	0.25	0	0.69
BMK_Unigene_013671	24.87	12.27	14.24	20.81	8.57	16.2	6.07	6.28	8.96
BMK_Unigene_013693	5.04	3.99	4.57	0.06	0.03	0.06	0.02	0.01	0.21
BMK_Unigene_013694	3.34	3.85	7.11	0.31	1.54	0.43	0.44	1.37	0.62
BMK_Unigene_013809	58.64	50.87	49.34	4.14	8.44	36.1	5.39	1.56	6.91
BMK_Unigene_013922	22.04	30.49	11.95	2.11	7.17	7.69	4.27	2.12	9.58
BMK_Unigene_014063	3.77	5.41	7.41	16.57	17.5	23.77	13.36	19.28	6.41
BMK_Unigene_014076	4.36	2.87	3.01	0.84	0.37	0.46	0.13	0.12	0.13
BMK_Unigene_014097	0.09	0.1	0.25	0.37	1.35	0.46	1.43	1.3	1.54
BMK_Unigene_014130	12.59	3.74	7.78	0.87	1.98	1.75	0.98	1.19	3.98
BMK_Unigene_014195	5.02	6.93	13.72	0.07	0.15	0.49	0	0	0.45
BMK_Unigene_014238	6.91	8.26	20.29	0	0	0.17	0.16	0.26	0.04
BMK_Unigene_014309	2.53	2.95	1.17	0.91	2.65	1.35	0.71	0.61	0.91
BMK_Unigene_014363	5.55	5	6	2.91	2.49	3.59	2.71	4.92	4.09
BMK_Unigene_014409	2.58	1.86	3.29	2.09	1.36	1.94	0.82	0.5	0.94
BMK_Unigene_014431	8.31	4.92	7.24	0.12	0.19	0.8	0.07	0	0.12
BMK_Unigene_014454	0.97	1.5	1.73	2.16	3.76	2	3.25	7.47	5.85
BMK_Unigene_014460	1.08	1.31	25.56	2.3	99.64	48.06	11.97	431.19	110.02
BMK_Unigene_014506	6.11	10.93	2.92	0.23	0.37	0.37	0.2	0.3	0.68
BMK_Unigene_014618	2.76	1.1	2.21	3.2	4.8	2.33	5.26	6.35	6.69
BMK_Unigene_014622	3.29	5.31	3.08	0	1.06	0.22	0.13	0.23	0.12
BMK_Unigene_014623	0.12	0.57	2.34	102.9	70.21	36.1	31.68	43.06	74.26
BMK_Unigene_014634	1.3	0.58	2.07	3.2	18.22	3.95	12.26	4.37	5.22
BMK_Unigene_014757	13.25	14.9	11.63	0.48	0.37	0.33	0.48	0.04	2.08
BMK_Unigene_014784	7.49	4.76	2.53	0.58	0	0.17	0	0	0.37
BMK_Unigene_014785	18.1	20.91	12.38	8.17	4.61	6.99	6.94	7.81	7.2
BMK_Unigene_015089	14.48	24.16	16.44	2.41	2.06	12.36	4.39	4.46	4.06
BMK_Unigene_015123	1.09	6.81	2.21	0.37	0.81	0.6	1.7	1.15	2.51
BMK_Unigene_015254	16.64	12.05	6.99	3.6	2.76	4	4.12	7.57	3.94
BMK_Unigene_015341	9.63	11.11	8.77	0.52	0.82	0.25	0.44	0	2.19
BMK_Unigene_015407	28.66	27.17	27.22	6.73	10.85	3.89	11.41	5.14	10.28
BMK_Unigene_015415	6	5.63	11.05	5.48	1.63	13.67	1.92	0.6	3
BMK_Unigene_015459	3.09	3.26	1.55	0.36	0.43	0.31	0.32	0.29	1.86
BMK_Unigene_015498	49.73	5.73	5.48	2.15	2.66	2.58	2.39	11.83	15.15
BMK_Unigene_015501	4.92	3.68	6.73	4.25	2.08	3.45	2.3	2.32	2.63
BMK_Unigene_015517	12.42	10.78	16.52	1.5	1.95	2.99	2.28	2.79	3.79
BMK_Unigene_015531	11	9.2	4.96	0.11	0.23	0.73	0.12	0	0.68
BMK_Unigene_015576	7.15	6.69	8.36	1.87	1.13	2.02	1.14	0.72	1.72
BMK_Unigene_015653	1.57	3.74	4.38	0.05	0.16	0.28	0.49	0.75	4.11
BMK_Unigene_015712	8.75	5.84	6.99	3.5	2.07	3.81	0.99	0.72	2.92
BMK_Unigene_015719	9.84	4.75	6.33	1.28	0.41	0.86	1.56	0.06	0.82
BMK_Unigene_015720	6.65	2.47	4.14	1.44	0.19	0.96	1.11	0.37	1.79
BMK_Unigene_015792	3.3	2.43	2.7	0.12	0.49	0.23	0.26	0	0.37
BMK_Unigene_015795	27.4	9.21	16.75	9.14	6.5	11.9	4.84	3.54	6.53
BMK_Unigene_015838	62.67	56.13	57.28	14.48	6.33	17.05	3.59	5.66	6.58
BMK_Unigene_015867	64.41	57.66	42.44	8.26	1.42	9.88	3.19	0.25	2.45
BMK_Unigene_015885	2.53	1.51	1.25	0.12	0.33	0.27	0.12	0.51	0.68
BMK_Unigene_015916	1.31	2.44	3.65	0.09	0.25	0.06	0.11	0.62	2.45
BMK_Unigene_015919	49.14	55.74	23.97	23.93	24.92	13.92	9.92	7.52	8
BMK_Unigene_015941	54.63	42.52	150.34	262.2	247.66	261.16	135.52	153.81	233.64
BMK_Unigene_015969	102.78	57.76	56.77	3.61	5.81	22.63	3.96	2.54	2.69
BMK_Unigene_016067	47.93	49.39	5.97	4.56	2.78	5.9	7.88	2.22	8.05
BMK_Unigene_016139	18.91	12.43	10.09	3.79	5.51	4.61	3.17	3.47	11.87
BMK_Unigene_016189	56.37	36.86	17.77	176.07	84.71	42.03	517.49	141.41	440.18
BMK_Unigene_016233	9.74	5.92	15.71	1.6	1.39	4.48	0.55	0.69	4.36
BMK_Unigene_016239	10.02	37.7	10.67	3.3	9.11	9.39	4.18	3.77	5.26
BMK_Unigene_016371	18.66	15.62	29.32	44.08	68.9	48.93	31.83	67.27	63.15
BMK_Unigene_016384	9.93	6.28	10.47	11.73	17.94	14.69	16.93	24.45	20.18
BMK_Unigene_016393	6.5	2.69	3.91	4.74	1.52	2	0.74	1.59	1.12
BMK_Unigene_016397	9.97	11.05	11.94	0.58	1.02	1.69	1.43	1.89	5.51
BMK_Unigene_016402	23.5	16.5	42.65	65.88	115.11	79.06	69.17	161.94	90.99
BMK_Unigene_016504	4.98	2.1	3.23	0.42	0.93	0.24	0.34	1.1	1.4
BMK_Unigene_016510	16.37	87.24	21.68	2.21	5.41	8.54	2.14	11.79	3.96
BMK_Unigene_016525	3.84	1.89	4.93	2.94	0.99	4.05	0.85	0.06	0.22
BMK_Unigene_016526	2.03	3.16	0.88	0	0	0	0	0	0.17
BMK_Unigene_016547	7.51	8.35	5.47	2.23	2.94	2.59	4.59	1.14	2.9
BMK_Unigene_016593	17.79	36.05	17.96	5.96	5.68	11.69	8.96	3.33	7.62
BMK_Unigene_016666	1.78	1.34	2.37	0.7	1.48	1.04	0.49	0.45	1.08
BMK_Unigene_016720	5.93	5.83	6.87	4.72	2.47	5.29	2.49	0.68	1.61
BMK_Unigene_016737	24.31	19.91	29.94	19.76	9.21	19.34	11.29	5.39	12.89
BMK_Unigene_016754	248.43	93.82	102.69	35.16	28.86	50.46	13.45	27.93	81.73
BMK_Unigene_016762	2.17	2.47	3.75	6.78	7.03	6.56	4.79	6.64	7.4
BMK_Unigene_016786	226.03	166.41	190.69	71.3	15.49	37.55	23.61	7.5	9.01
BMK_Unigene_016837	6.48	12.28	14.19	0.33	0.82	2.98	0.12	0.06	0.69
BMK_Unigene_016849	84.34	72.45	44.38	37.03	15.75	39.83	11.43	9.45	20.27
BMK_Unigene_016860	0.7	1.71	1.1	0.14	0.08	0.49	0	0.07	0
BMK_Unigene_016965	2.56	2.6	1.74	0.41	0.5	0.56	0.13	0.51	0.56
BMK_Unigene_016975	11.68	7.15	9.78	6.21	4.67	6.84	3.84	2.58	5.06
BMK_Unigene_016978	25.52	32.58	22.2	10.2	11.79	15.42	6.98	11.23	20.87
BMK_Unigene_017026	23.73	19.26	23.95	104.13	48.09	46.51	108.96	35.44	65.69
BMK_Unigene_017075	3.35	2.81	2.2	1.51	0.49	0.84	0.2	0	0.71
BMK_Unigene_017136	0.65	0.71	2	2.38	3.13	2.5	3.56	4.94	6.84
BMK_Unigene_017150	561.16	507.29	249.15	51.16	240.06	78.96	33.28	76.17	80.51
BMK_Unigene_017156	6.22	4.24	3.47	2.51	1.64	2.36	1.83	0.75	1.94
BMK_Unigene_017205	16.94	8.89	12.32	7.37	4.9	5.88	4.55	4.96	6.05
BMK_Unigene_017237	0.91	0.83	0.71	0.29	0.35	0.45	0.27	0.16	0.3
BMK_Unigene_017267	163.1	182.48	94.17	34.9	84.59	44.82	17.33	29.19	43.06
BMK_Unigene_017292	121.38	46.16	125	0.76	5.54	2.14	0.35	5.34	16.08
BMK_Unigene_017378	17.54	5.89	5.24	1.33	0.92	2.47	1.15	0.82	5.15
BMK_Unigene_017386	10.67	2.32	1.73	1.38	0.82	0.86	1.12	0.28	0.64
BMK_Unigene_017392	11.03	2.19	2.76	0.05	0	0.05	0	0	0.05
BMK_Unigene_017465	23.59	11.55	38.37	7.1	6.33	19.25	1.93	1.39	9.04
BMK_Unigene_017472	23.06	37.91	47.29	23.41	14.16	27.54	9.08	4.04	12.41
BMK_Unigene_017534	14.52	15.56	12.38	5.64	7.09	8.02	5.93	6.3	12.45
BMK_Unigene_017535	45.35	36.07	38.4	12.24	15.91	22.99	16.52	14.4	35.46
BMK_Unigene_017564	2.68	2.63	1.63	0.21	0.72	0.49	0.19	0.69	0.71
BMK_Unigene_017584	3.1	2.48	2.69	0.21	1.3	0.6	0.58	0.95	0.86
BMK_Unigene_017602	5.36	4.94	7.37	11.54	21.78	10.87	11.76	34.14	35.87
BMK_Unigene_017606	6.3	5.12	9.89	11.48	15.21	13.11	12.18	18.66	19.65
BMK_Unigene_017612	34.83	11.65	9.67	5.46	1.31	2.48	0	0.33	1.02
BMK_Unigene_017640	895.38	408.92	520.21	304.23	202.24	257.55	328.61	124.13	220.58
BMK_Unigene_017674	10.24	4.62	6.41	0.09	0.18	0.16	0.1	0	0.18
BMK_Unigene_017708	42.94	17.51	22.91	7.02	2.64	9.89	4.95	1.97	6.03
BMK_Unigene_017712	27.39	38.64	22.42	4.71	10.57	9.61	5.72	8.07	13.33
BMK_Unigene_017744	85.66	69.04	128.06	21.51	22.81	45.65	8.88	14.9	54.57
BMK_Unigene_017820	445.33	265.83	405.63	181.36	124.47	214.21	73.09	139.18	172.1
BMK_Unigene_017833	2.38	3.56	3.04	7.25	5.6	5.25	5.91	6.52	7.64
BMK_Unigene_017871	6.85	5.84	14.61	0.11	2.27	1.86	0.43	3.94	10.9
BMK_Unigene_017874	2.42	3.45	0.99	0	0	0.08	0.03	0	0.05
BMK_Unigene_017884	14.75	11.87	8.13	4.34	4.01	3.47	8.43	7.67	14.39
BMK_Unigene_017901	19.74	19.18	9.96	2.67	2.5	4.39	2.71	1.04	7.4
BMK_Unigene_017963	2.92	1.35	1.21	0.35	0.05	0.29	0.34	0	0.16
BMK_Unigene_017980	46.16	21.92	41.79	15.72	14.8	21.9	7.34	3.49	13.45
BMK_Unigene_017981	36.16	15.76	28.27	12.34	10.54	21.24	7.5	3.6	9.77
BMK_Unigene_017994	270.5	147.56	247.34	93.59	52.82	100.07	47.52	53.11	98.41
BMK_Unigene_018002	228.3	176.51	167.66	81.23	46.59	69.76	94.42	25.04	42.85
BMK_Unigene_018017	252.91	145.38	118.76	12.57	20.65	73.59	11.48	14.54	20.24
BMK_Unigene_018040	139.63	106.19	63.43	41.89	48.39	48.84	23.78	43.89	63.89
BMK_Unigene_018041	358.71	234.22	165.63	111.67	96.27	112.26	53.84	102.55	148.37
BMK_Unigene_018055	3.23	9.48	1.4	0	0	0.09	0	0	0.05
BMK_Unigene_018064	154.22	107.91	64.12	44.63	20.89	91.6	10.2	21.57	36.81
BMK_Unigene_018104	1.67	3.7	1.44	0.62	0.61	0.43	0.55	0.64	0.47
BMK_Unigene_018132	12.88	6.16	4.41	0.2	0.4	0	0.25	0.72	0.23
BMK_Unigene_018149	9.54	6.94	9.17	5.12	3.31	5.01	10.36	4.62	5.02
BMK_Unigene_018161	1.21	2.52	1.4	2.06	0.73	0.78	0	0	0.18
BMK_Unigene_018196	28.7	7.72	4.01	2.11	2.02	2.45	1.01	1.29	4.82
BMK_Unigene_018207	18.78	4.3	2.56	0.49	1.96	1.42	0.99	2.3	3.39
BMK_Unigene_018377	130.53	105.55	108.92	71.99	46.9	69.17	43.6	36.09	77.67
BMK_Unigene_018380	26.28	47.82	30.16	139.97	134.3	111.81	95.37	68.48	87.77
BMK_Unigene_018386	3.6	3.77	1.11	0	0	0.18	0.04	0.04	0.12
BMK_Unigene_018390	1.8	2.64	1.21	1.58	2.34	1.57	5.7	5.82	8.14
BMK_Unigene_018410	3.02	4.16	5.99	7.5	12.56	8.87	13.2	21	14.32
BMK_Unigene_018425	17.98	33.55	36.84	2.77	6.15	7.7	2.02	89.62	16.05
BMK_Unigene_018428	34.39	7.39	4.28	3.39	2.64	1.89	2.53	1.8	5.5
BMK_Unigene_018435	3.03	17.3	3.57	1.52	1.53	0.81	1.52	5.64	0.61
BMK_Unigene_018436	58.5	47.75	49.19	6.69	16.61	22.04	1.79	7.72	35.37
BMK_Unigene_018489	16.23	8.42	17.46	10.23	6.38	10.77	4.34	3.81	7.54
BMK_Unigene_018503	4.58	6.11	2.71	0	0	0.03	0	0	0
BMK_Unigene_018525	9.89	7.98	9.49	0.42	0.59	0.68	0.64	0.29	9.15
BMK_Unigene_018531	3.85	4.97	2.22	0.17	1.04	0.95	0.39	1.82	2.06
BMK_Unigene_018613	3.71	5.46	3.97	1.98	2.3	1.87	3.14	2.2	1.59
BMK_Unigene_018627	109.14	132.48	44.69	1.75	18.84	2.5	0.4	0.69	3.51
BMK_Unigene_018631	1.45	1.2	1.38	0.48	0.22	0.62	0.17	0.54	0.82
BMK_Unigene_018683	63.65	91.71	42.58	0.48	0.2	1.96	0	0.98	0.4
BMK_Unigene_018762	1.87	1.75	2.95	0	0.06	0	0	0.06	0.95
BMK_Unigene_018791	2.36	4.19	3.14	0.24	0.66	0.13	1.31	0.31	0.22
BMK_Unigene_018834	6.81	4.98	4.61	1.58	2.6	1.89	0.66	1.57	4.74
BMK_Unigene_018848	31.51	29.25	44.25	15.55	8.88	21.09	7.26	4.22	8.84
BMK_Unigene_018899	7.04	2.88	2.71	0.47	0.13	0.18	0.1	0	0.7
BMK_Unigene_018941	0.93	2.06	0.51	5.99	14.72	5.97	25.09	10.29	5.87
BMK_Unigene_018945	0.63	3.82	0.95	0.06	0.07	0.36	0.05	0.35	0.08
BMK_Unigene_018950	1.86	1.5	1.08	0.08	0.21	0.27	0.09	0.16	0.17
BMK_Unigene_019007	3.59	3.01	4.51	1.86	2.05	2.13	1.05	1.4	0.86
BMK_Unigene_019038	0.05	0.26	0.42	1.9	5.21	3.3	0.93	5.19	3.24
BMK_Unigene_019050	3.21	5.22	2.75	0.44	0.65	0.76	0.49	0.29	1.2
BMK_Unigene_019052	0.79	2.16	0.76	0.3	0.17	0.36	0.16	0.21	0.52
BMK_Unigene_019061	349.19	357.11	231.74	41.62	138.08	72.67	60.32	230.85	150.82
BMK_Unigene_019074	1.92	4.31	2.02	0.94	1.07	0.56	0.88	1.11	1.27
BMK_Unigene_019097	29.33	32.13	13.53	7.88	10.33	7.25	4.65	11	17.7
BMK_Unigene_019098	89.87	85.47	37.45	24.87	29.62	27.04	16.44	26.61	52.1
BMK_Unigene_019109	7.38	5.43	7.91	31.32	15.54	24.51	41.24	17.11	5.74
BMK_Unigene_019116	53.67	58.68	12.08	1.48	1.22	1.74	0.12	0.43	6.98
BMK_Unigene_019118	4.09	3.7	2.93	1.73	0.9	1.69	3.21	0.46	2
BMK_Unigene_019161	9.84	10.03	1.44	1.2	1.65	0.64	1.41	0.12	1.01
BMK_Unigene_019185	2.34	12.97	1.96	1.18	0.72	3.69	0.53	0.28	0.06
BMK_Unigene_019189	0.11	0.92	1.08	4.59	9.19	5.64	7.88	6.11	4.08
BMK_Unigene_019204	0.26	0.96	0.84	2.03	17.35	0.95	41.14	17.4	4.73
BMK_Unigene_019213	40.53	45.09	20	10.38	8.38	16.86	6.33	1.69	7.43
BMK_Unigene_019215	15.55	70.93	1.43	0.19	0.7	0.32	0.9	0.24	0.1
BMK_Unigene_019223	0.95	5.74	1.07	4.73	26.04	13.35	29.65	82.68	6.68
BMK_Unigene_019228	1.28	1	1.13	1.15	0.56	0.82	0.22	0.05	0.04
BMK_Unigene_019235	131.21	104.18	100.94	140.91	79.74	83.18	68.97	45.05	41.8
BMK_Unigene_019294	50.9	47.48	20.81	3.75	10.6	4.08	2.31	2.72	2.98
BMK_Unigene_019317	1.05	1.8	0.64	0.32	0.21	0.41	0.21	0.12	0.1
BMK_Unigene_019376	3.09	7.6	1.89	1.51	1.6	2.63	0.74	0.31	0.06
BMK_Unigene_019437	1.87	2.55	2.24	11.31	6.56	5	7	3	2.61
BMK_Unigene_019445	1	0.82	0.64	0.22	0.37	0.29	0.21	0.15	0.45
BMK_Unigene_019509	2.69	2.48	1.81	3.18	10.62	3.78	5.51	11.34	7.85
BMK_Unigene_019510	10.54	13.61	30.42	85.6	102.39	63.85	103.34	81.83	47.39
BMK_Unigene_019515	818.74	1153.93	349.55	6.81	140.6	23.02	2.64	5.97	57.43
BMK_Unigene_019524	11.04	17.53	5.51	7.42	4.78	8.04	3.82	2.07	4.05
BMK_Unigene_019575	13.82	11.35	5.63	5.21	2.17	2.74	9.04	0.82	6.49
BMK_Unigene_019591	2.49	3.44	2.37	0.58	1.6	0.75	1.37	2.3	1.45
BMK_Unigene_019594	1.12	0.55	1.89	4.8	4.74	7.43	1.98	1.97	0.28
BMK_Unigene_019600	287.23	566.13	307.45	2.96	2.77	8.29	1.84	2.88	2.95
BMK_Unigene_019621	5.25	6.26	3.69	10.78	13.62	11.7	17.4	15.7	11.63
BMK_Unigene_019628	20.96	31.93	52.35	25.31	20.51	53.11	8.62	13.82	9.21
BMK_Unigene_019633	78.43	53.98	25.55	19.51	14.42	15.15	39.73	7.26	23.52
BMK_Unigene_019634	2.16	1.94	6.62	0.61	0.64	0.44	0.34	0.16	0.8
BMK_Unigene_019656	0.68	0.25	0.95	1.95	8.49	2.44	22.32	2.28	25.63
BMK_Unigene_019667	5.28	1.18	1.76	1.37	0.38	1.41	0.3	0.23	0.44
BMK_Unigene_019712	33.02	22.17	16.81	10.66	9.2	10.54	6.98	14.8	13.26
BMK_Unigene_019770	33	24.69	10.08	0.52	5.27	1.19	0.43	1.07	2.45
BMK_Unigene_019800	0.18	1.09	0.31	2.09	33.03	5.02	13.66	8.37	32.95
BMK_Unigene_019812	25.58	44.11	56.49	633.69	1382.44	495.08	754.47	1425.69	1028.35
BMK_Unigene_019818	1.53	6.42	0.64	0.03	0.43	0.18	0.03	0.82	0.19
BMK_Unigene_019820	94.42	59.69	43.51	14.45	8.85	14.59	9.34	4.78	16.94
BMK_Unigene_019845	233.81	198.01	197.05	1.83	0.51	3.09	3.42	0.4	24.64
BMK_Unigene_019848	24.67	38.01	34.36	2.94	4.43	7.5	12.07	26.73	2.04
BMK_Unigene_019849	1.8	1.12	1.63	0	0.05	0	0.06	0	0.05
BMK_Unigene_019862	3.09	2.93	1.97	2.51	0.55	1.14	0.63	0.16	0.45
BMK_Unigene_019888	1.32	1.82	2.91	7.01	6.21	4.16	9.69	8.24	8.63
BMK_Unigene_019968	5.95	5.6	6.38	3.7	2.33	2.64	1.5	0.6	3.54
BMK_Unigene_019978	1.43	1.61	1.85	1.04	0.91	1.26	0.79	0.34	0.62
BMK_Unigene_019988	21.35	15.71	12.06	8.77	7.38	8.53	5.47	8.74	14.37
BMK_Unigene_020016	4257.13	3820.15	1810.8	290.58	493.21	695.41	227.1	695.73	1723.87
BMK_Unigene_020028	32.85	21.12	21.73	20.65	12.93	21.35	10.07	9.55	11.99
BMK_Unigene_020038	102.99	121.53	72.58	62.62	37.76	77.55	40.29	40.07	55.07
BMK_Unigene_020061	25.5	16.15	19.19	11.04	9.77	13.74	8.25	7.15	10.35
BMK_Unigene_020064	6	3.52	4.52	1.21	0.42	1.69	1.06	0.41	1.55
BMK_Unigene_020139	25.42	13.6	29.64	5.57	7.59	7.12	6.22	10.06	17.49
BMK_Unigene_020168	1.18	1.8	1.98	1.11	0.79	0.4	0.35	0.61	0.72
BMK_Unigene_020192	13.07	8.08	11.97	4.28	1.41	6.5	0.72	0.38	1.15
BMK_Unigene_020223	8.37	11.59	12.36	1.82	3.83	2.59	2.74	12.75	8.03
BMK_Unigene_020237	1.72	0.9	1.6	0.42	0.51	0.49	0.59	0.5	5.01
BMK_Unigene_020239	37.47	16.71	13.68	9.86	4.89	7.33	4.13	1.42	4.24
BMK_Unigene_020267	42.67	24.7	22.15	12.4	11.43	13.34	8.32	10.51	10.37
BMK_Unigene_020272	13.24	7.01	13.22	60.14	56.11	32	64.24	22.4	41.4
BMK_Unigene_020276	1.48	0.86	0.87	0.09	0.07	0.33	0.31	0.06	0.98
BMK_Unigene_020279	20.71	19.69	21.78	5.87	2.77	5.89	2.89	2.37	3.38
BMK_Unigene_020285	127.62	99.23	118.75	84.86	48.21	86.94	41.44	22.03	73.19
BMK_Unigene_020287	135.43	193.95	101.52	87.71	79.65	111.51	12.71	59.49	33.95
BMK_Unigene_020303	13.31	7.53	7.05	95.93	60.44	18.81	400.19	54.78	230.84
BMK_Unigene_020321	2.84	1.22	1.87	0.33	0.35	0.95	0	0.21	0.34
BMK_Unigene_020344	3.86	2.74	0.95	0.07	0.09	0.11	0.07	0	0.33
BMK_Unigene_020405	4.27	3.23	3.49	1.48	1.9	4.52	1.01	1.53	0.93
BMK_Unigene_020411	8.15	12.05	19.77	3.33	5.68	9.47	1.99	3.08	5.24
BMK_Unigene_020431	1.39	0.45	11.32	6.95	3.09	15.17	1.14	0.65	1.47
BMK_Unigene_020445	26.25	34.66	25.03	0.56	2.36	2.21	0.37	1.65	9.78
BMK_Unigene_020475	2.91	0.87	0.92	0.11	0.18	0.28	0.09	0.36	0.11
BMK_Unigene_020497	22.2	31.2	19.4	6.01	8.32	7.79	9.62	5.76	14.25
BMK_Unigene_020498	16	25.45	12.13	3.76	5.1	3.03	5.02	4.54	10.91
BMK_Unigene_020513	58.08	74.75	27.06	0.11	0.91	1.15	0.39	0.9	6.74
BMK_Unigene_020526	1.57	1.06	2.89	1.67	7.61	3.62	4.18	7.82	11.28
BMK_Unigene_020550	2.38	3.41	2.16	201.53	346.83	533.35	277.55	1670.34	318.74
BMK_Unigene_020554	4.76	3.21	4.16	1.15	0.9	1.7	0.61	0.55	3.81
BMK_Unigene_020558	32.89	19.96	44.61	97.43	66.34	71.73	61.91	35.99	19.94
BMK_Unigene_020559	66.45	38.91	100.66	230.17	168.29	158.65	144.58	79.76	51.76
BMK_Unigene_020613	1.05	1.12	1.76	8.64	5.78	6.4	5.6	2.62	4.46
BMK_Unigene_020649	23.86	26.4	32.18	11.04	15.67	12.24	21.06	11.32	8.31
BMK_Unigene_020665	19.04	5.93	7.8	3.41	1.83	3.23	0.5	0.39	4.41
BMK_Unigene_020668	8.13	4.19	8.75	2.08	1.58	2.14	1.47	1.95	2.27
BMK_Unigene_020669	6.57	3.43	6.23	1.14	0.87	1.66	0.49	0.98	1.71
BMK_Unigene_020694	8.98	5.59	4.53	3.09	2.52	2.89	2.33	1.42	3.4
BMK_Unigene_020695	0.34	0.37	0.6	2.14	1.66	0.92	2.66	1.84	2.86
BMK_Unigene_020703	80.93	58.91	76.5	63.47	23.77	43.45	30.69	23.23	24.07
BMK_Unigene_020709	13.65	14.52	12.35	2.36	1.55	4.18	1.02	1.48	5.49
BMK_Unigene_020751	3.71	5.19	4.03	0.34	0.15	0.15	0.02	0.02	0.05
BMK_Unigene_020794	3.31	3.01	4.83	1.54	1.27	2.12	1.36	0.11	0.46
BMK_Unigene_020798	62.87	56.24	6.53	0.08	0	0.6	0	0.08	0.9
BMK_Unigene_020801	86.81	59.08	18.25	3.43	7.94	4.38	2.02	2.19	11.9
BMK_Unigene_020830	6.7	44.8	2.42	1.4	0.85	2.33	0.87	0.29	0.64
BMK_Unigene_020833	1.08	1.12	1.62	0.04	0.18	0.24	0.05	0	0.31
BMK_Unigene_020840	65.07	12.54	102.9	0.65	7.18	7.91	2.25	2.35	28.28
BMK_Unigene_020857	2727.5	2947.16	1351.23	186.68	679.2	609.8	169.48	1187.72	2134.8
BMK_Unigene_020873	5.59	2.79	2.04	1.82	0.86	1.35	1.06	0.52	0.87
BMK_Unigene_020882	374.11	455.52	331.98	233.33	182.31	249.02	147.64	180.9	190.36
BMK_Unigene_020883	95.51	44.75	123.78	48.15	32.62	44.18	38.38	29.59	28.59
BMK_Unigene_020884	33.59	10.94	38.25	16.54	6.7	16.72	2.83	1.81	8.4
BMK_Unigene_020891	63.53	86.21	22.84	0.23	0.03	0.87	0.03	0	0.21
BMK_Unigene_020896	5.13	12.17	3.2	0.65	2.14	1.33	0.74	6.74	5.22
BMK_Unigene_020897	112.48	99.32	79.6	29.04	16.07	32.56	26.79	12.15	17.06
BMK_Unigene_020906	51.76	40.98	59.02	72.16	85.8	87.72	127.22	122.87	109.71
BMK_Unigene_020916	1	2.06	1.36	0.23	0.1	0.31	0.22	0.28	0.31
BMK_Unigene_020955	127.59	85.46	76.47	76.51	32.45	75.59	33.83	8.66	21.03
BMK_Unigene_020968	74.84	58.27	62.52	29.37	12.7	49.78	16.24	15.65	39.96
BMK_Unigene_020983	20.77	170.91	20.11	14.33	17.12	15	52.75	48.24	36.6
BMK_Unigene_020987	25.38	21.14	52.17	28.01	24.13	55.88	6.22	7.25	5.56
BMK_Unigene_020990	26.24	69.44	15.1	2.99	2.03	14.31	7.05	4.58	7.85
BMK_Unigene_020992	49.39	27.74	16.59	7.13	2.16	3.91	8.94	1.02	4.15
BMK_Unigene_020998	10.33	8.7	5.17	0.37	1.92	0.18	0.47	0.8	1.46
BMK_Unigene_021002	1.79	1.9	1.94	0.56	1.19	0.96	0.41	0.56	1.44
BMK_Unigene_021014	294.26	190.63	290.44	333.89	114.67	260.66	113.57	55.25	102.33
BMK_Unigene_021016	99.5	52.59	176.22	3	1.77	22.44	0.53	1.18	1.75
BMK_Unigene_021025	29.55	41.18	15.14	8.43	8.43	10.89	5.55	1.36	22.99
BMK_Unigene_021046	15.09	7.15	13	7.36	4.81	7.52	2.73	1.1	3.41
BMK_Unigene_021047	1.79	1.5	2.33	0.28	0.59	0.77	0.84	0.29	0.88
BMK_Unigene_021058	3.64	2.1	4.25	1.01	1.16	0.97	0.78	0.76	2.35
BMK_Unigene_021060	12.5	11.09	19.94	10.72	7.23	15.35	2.04	3.58	0.99
BMK_Unigene_021068	1.75	2.13	2.26	16.08	11.5	11.43	14.02	103.69	12.25
BMK_Unigene_021117	4.27	4.22	3.46	1.28	1.73	1.43	1.9	2.16	2.38
BMK_Unigene_021149	17.83	12.87	21.38	7.93	8.66	8.9	4.23	4.83	4.4
BMK_Unigene_021181	3.08	6.39	5.6	1.43	1.77	2.89	1.76	1.2	1.36
BMK_Unigene_021202	3.3	1.91	4.54	4.81	9.12	7.45	6.01	10.28	10.93
BMK_Unigene_021209	2.42	0.65	0.9	0.62	0.82	1.84	0.08	0	0.05
BMK_Unigene_021223	0.72	0.83	1.75	4.27	3.08	4.35	2	1.73	2.66
BMK_Unigene_021234	1.33	1	1.16	0.06	0.18	0.06	0	0.09	0.36
BMK_Unigene_021239	4.15	3.37	4.44	1.49	0.67	2.47	0.8	1.95	0.67
BMK_Unigene_021270	5.51	10.02	3.11	0.14	0.66	0.19	0.11	0.64	0
BMK_Unigene_021279	0.61	1.67	1.17	0.28	0.13	0.61	0.2	0.44	0.28
BMK_Unigene_021282	1.3	1.51	4.83	10.21	22.44	14.81	1.74	2.53	4.75
BMK_Unigene_021298	4.58	25.76	2.53	1.06	2.08	1.54	1.45	0.7	1.67
BMK_Unigene_021307	3.64	2.2	1.49	0.25	0.07	0.06	0.07	0.06	0.07
BMK_Unigene_021320	3.99	3.13	5.97	10.38	15.1	9.53	9.21	8.47	10.13
BMK_Unigene_021327	1.03	1.73	2.52	0.52	0.09	0.42	0.1	0	0.09
BMK_Unigene_021328	1.56	3.26	1.23	0.55	12.99	13.76	47.5	312.33	14.39
BMK_Unigene_021334	42.86	99.06	34.91	6.87	7.35	14.69	21.58	19.99	9.6
BMK_Unigene_021362	12.89	13.28	6.93	1.12	2.34	2.3	1.42	0.57	0.88
BMK_Unigene_021364	22.89	5.2	3.71	0.1	0	0.07	0	0	0.62
BMK_Unigene_021371	4.6	4.54	3.79	1.21	1.65	1.62	1.42	2.59	3.27
BMK_Unigene_021375	6.5	2.59	5.57	0.23	0.38	0.07	0.08	0.07	6.26
BMK_Unigene_021388	9.68	7.07	4.78	0.78	0.97	3.02	4.83	1.16	5.18
BMK_Unigene_021419	3.44	5.78	2.1	0.96	1.92	1.64	0.79	0.19	0.63
BMK_Unigene_021426	17.77	24.28	29.19	0	0.75	0.3	0.12	0.1	0.86
BMK_Unigene_021434	37.24	28.05	10.8	4.65	5.36	5.28	4.99	17.03	27.51
BMK_Unigene_021439	10.45	12.52	1.32	0.04	0.42	0.34	0.1	0.22	0.14
BMK_Unigene_021479	4.77	4.41	5.76	4.97	2.68	11.82	2.04	1.77	2.39
BMK_Unigene_021504	0.12	0.71	0.46	1.96	5.75	2.66	3.22	2.74	0.74
BMK_Unigene_021511	12.13	19.81	14.57	8.15	6.31	6.87	7.86	10.64	8.77
BMK_Unigene_021534	1.6	1.32	1.53	3.83	3.98	3.45	3.7	1.84	2.95
BMK_Unigene_021546	12.06	19.27	22.86	2.07	0.49	0.13	0.15	0.07	0.98
BMK_Unigene_021548	24.84	17.28	14.35	14.06	7.54	14.96	6.64	4.85	10.61
BMK_Unigene_021557	5.63	62.35	5.34	0.64	2.53	0.46	2.96	0.33	0.25
BMK_Unigene_021558	10.58	12.11	5.76	0.14	0	0	0	0.15	1.54
BMK_Unigene_021587	5.1	3.43	1.93	0.44	0.79	0.56	0.55	1.53	0.46
BMK_Unigene_021598	3.87	2.39	1.97	0.22	0.18	0.54	0	0.2	0.2
BMK_Unigene_021617	7.86	11.59	4.16	0.58	0.04	0.34	0.3	0.16	0.24
BMK_Unigene_021626	1.35	2.66	1.21	6.12	4.65	4.95	8.05	7.53	6.96
BMK_Unigene_021655	3.03	3.01	4.89	7.55	9.28	8.49	4.98	6.26	7.65
BMK_Unigene_021656	19.48	2.02	1.43	1.16	0.78	0.65	1.1	1.08	2.98
BMK_Unigene_021665	6.95	9.79	4.29	1.18	1.36	1.78	0.67	1.98	0.51
BMK_Unigene_021710	0.21	0.41	0.89	14.71	30.1	1.76	22.61	2.83	5.24
BMK_Unigene_021711	0.51	0.49	2.83	2.29	1.51	5.53	0.68	0.22	0.32
BMK_Unigene_021713	68.1	40.83	21.48	3.19	4.34	4.83	2.1	4.15	10.25
BMK_Unigene_021715	10.34	5.7	9.09	4.29	2.44	6.42	2.47	1.79	4
BMK_Unigene_021722	18.18	15.03	5.86	0.24	1.83	0.79	1.86	6.07	13.8
BMK_Unigene_021727	67.17	36.83	64.34	23.75	41.47	26.42	12.51	21.48	27.8
BMK_Unigene_021751	1.95	3.62	4.01	6.53	14.55	6.94	18.48	9.66	10.8
BMK_Unigene_021759	0.99	0.92	2.18	6.68	14.87	3.55	9.84	8.26	4.46
BMK_Unigene_021762	1.95	7.21	7.91	7.74	8.06	8.19	2.58	1.41	1.12
BMK_Unigene_021780	23.67	33.71	17.67	35.35	55.43	26.39	77.88	72.58	74.08
BMK_Unigene_021784	5.75	3	4.78	5.05	1.41	3.56	0.55	0.58	1.46
BMK_Unigene_021791	14.95	6.64	2.51	0.77	1.28	1.24	0.99	0.56	3.1
BMK_Unigene_021800	2.53	2.72	2.83	0.18	0.42	0.13	0.2	0.09	1.33
BMK_Unigene_021814	3.2	4.34	5.46	17.5	17.71	19.26	14.07	7.61	10.97
BMK_Unigene_021846	7.09	10.24	7.69	1.05	0.34	0.31	0.54	0	1.44
BMK_Unigene_021857	393.11	280.29	208.95	28.13	11.34	39.62	2.62	0.66	17.93
BMK_Unigene_021878	2.67	14.47	2.35	0.77	2.5	0.19	0.44	0.23	0.25
BMK_Unigene_021883	25.51	21.72	14.52	4.65	2.06	6.99	2.41	2.32	16.23
BMK_Unigene_021893	114.08	1.91	7.87	2.34	1.31	1.24	0.31	0.39	12.4
BMK_Unigene_021900	5.13	2.19	5.16	0.8	1.1	2.91	0.36	0.09	0.37
BMK_Unigene_021918	241.75	2.03	2.53	1.79	0.07	0.16	0.23	0.48	19.19
BMK_Unigene_021943	4.17	12.13	1.39	1.28	1.2	1.98	0.75	0.31	1.13
BMK_Unigene_021956	92.7	132.93	84.19	31.35	61.17	29.69	29.32	45.14	32.84
BMK_Unigene_021979	716.71	1150.49	504.15	0.53	0.95	5.51	0.71	0	0.22
BMK_Unigene_021997	31.33	580.35	9.91	16.76	30.29	30.38	18.92	14.12	8.09
BMK_Unigene_022004	6.85	12.24	12.42	6.67	6.47	14.6	2.88	1.07	2.83
BMK_Unigene_022014	157.36	128.59	125.79	57.64	46.68	60.24	38.16	35.62	116.98
BMK_Unigene_022019	139.34	136.77	81.3	41.63	26.61	37.92	30.46	23.86	27.65
BMK_Unigene_022023	149.44	146.38	204.05	390.71	339.14	348.45	356.02	382.35	342.76
BMK_Unigene_022040	84.74	48.91	40.28	8.45	5.3	6.92	2.7	13.33	7.77
BMK_Unigene_022054	14.85	8.07	12.03	9.03	4.91	7.39	5.35	3.14	5.38
BMK_Unigene_022064	5.8	6.01	12.09	0.37	2.04	2.07	0.21	0.82	4.67
BMK_Unigene_022106	7.32	3.14	1.92	1.37	1	0.47	1.11	0.17	0.31
BMK_Unigene_022121	61.98	47.73	19.73	11.33	5.06	11.69	9.05	6.09	13.33
BMK_Unigene_022132	8.55	5.63	6.35	4.92	3.62	5.33	2.83	2.16	3.52
BMK_Unigene_022156	19.42	19.94	19.62	8.74	5.46	8.2	8.16	1.66	7.2
BMK_Unigene_022162	1.67	13.28	2.09	0.11	0.55	0.39	0.17	0.78	0.32
BMK_Unigene_022178	81.19	51.77	45.44	17.04	6.56	12.74	6.38	1.79	10.65
BMK_Unigene_022211	0.47	0.7	1.65	3.18	2.62	3.58	2.63	2.44	2.27
BMK_Unigene_022231	2.32	1.22	2.26	1.33	0.5	1.36	0.44	0.52	0.88
BMK_Unigene_022235	259.7	162.94	154.52	59.34	32.62	69.46	22.43	17.69	51.57
BMK_Unigene_022242	15.32	11.36	9.98	7.31	5.38	6.74	5.66	5.42	20.68
BMK_Unigene_022250	6.06	8.74	3.99	9.28	1.98	4.63	2.26	1.73	1.05
BMK_Unigene_022251	0.49	1.55	0.86	0.29	0	1.07	0.06	0.03	0
BMK_Unigene_022253	34.16	30.71	29.98	18.83	16.85	16.28	41.81	18.41	23.56
BMK_Unigene_022262	8.14	5.2	19.62	4.99	4.62	9.87	1.48	3.35	4.03
BMK_Unigene_022271	37.8	19.53	13.02	8.8	4.84	6.5	7.09	3.3	5.7
BMK_Unigene_022273	7.66	4.58	9.49	2.03	0.65	2.14	3.95	1.18	6.26
BMK_Unigene_022291	9.28	6.48	7.59	3.54	4	4.67	4.43	1.61	5.45
BMK_Unigene_022308	5.76	7.29	8.87	23.58	30.53	26.8	16.89	31.16	29.2
BMK_Unigene_022311	97.3	74.41	50.98	45.5	16.16	39.5	18.31	8.12	7.89
BMK_Unigene_022314	12.94	14.43	12.24	8	6.7	9.39	4.22	6.25	6.74
BMK_Unigene_022319	7.83	5.68	8	2.11	0.59	1.63	0.79	0.58	1.03
BMK_Unigene_022329	24.22	24.8	19.61	12.71	9.75	11.88	10.71	7.95	14.08
BMK_Unigene_022340	0.97	1.39	2.14	2.39	5.3	2.06	5.8	4.45	5.29
BMK_Unigene_022366	160.33	204.43	119.36	68.98	32.27	66.94	31.23	14.06	29.88
BMK_Unigene_022387	1.32	1.08	1.01	0	0.12	0.15	0.09	0.04	0.08
BMK_Unigene_022399	6.54	4.43	7.3	14.3	15.74	19.66	11.13	23.25	24.31
BMK_Unigene_022403	1.68	1.08	0.55	0	0	0	0.02	0	0
BMK_Unigene_022409	0.88	1.01	2.13	0.12	0.45	1.09	0.07	0.09	0.26
BMK_Unigene_022410	4.99	2.49	2.46	0	0	0.23	0	0.04	0.08
BMK_Unigene_022411	45.47	27.5	23.46	16.43	12.5	16.92	10.97	9.65	14.76
BMK_Unigene_022424	77.61	89.69	32.69	10.71	16.01	13.84	11.71	17.17	21.62
BMK_Unigene_022453	8.92	6.44	1.94	0.96	1.86	1.13	2.08	0.41	6.9
BMK_Unigene_022454	78.17	105.6	87.76	18.11	28.32	27.24	6.18	14.67	12.79
BMK_Unigene_022457	1.44	2.13	1.12	3	7.47	3.98	3.84	5.17	6.99
BMK_Unigene_022462	13.73	20.72	14.91	9.9	5.63	9.17	4.78	4.04	2.53
BMK_Unigene_022464	49.88	83.12	49.46	11.38	9.62	19.86	7.81	9.05	9.69
BMK_Unigene_022466	3.55	3.07	3.51	1.45	1.91	2.72	0.83	0.13	0.03
BMK_Unigene_022470	3.32	4.03	1.21	0.03	0.06	0.08	0.16	0.4	0.98
BMK_Unigene_022483	55.84	23.82	62.7	59.11	24.68	52.21	21.99	12.17	11.84
BMK_Unigene_022497	0.46	0.28	1.25	1.14	1.78	0.58	1.38	3.54	4.31
BMK_Unigene_022498	3.76	0.96	0.78	0.17	0.18	0.16	0.06	0.03	0.35
BMK_Unigene_022502	11.99	14.02	2.2	0.42	0.26	0.29	0.2	1.66	3.67
BMK_Unigene_022520	2.86	0.87	1.5	0.3	0.45	0.52	0.27	0.64	1.64
BMK_Unigene_022536	51.46	74.38	111.48	148.42	159.15	117.03	207.68	229.6	174.4
BMK_Unigene_022579	21.17	24.59	24.67	12.25	9.97	16.83	13.43	9.78	11.24
BMK_Unigene_022586	0.86	0.9	1.36	4.6	4.32	4.33	1.59	2.89	2.72
BMK_Unigene_022604	1.87	1.79	2.13	0.98	0.71	0.38	0.22	0.36	2.02
BMK_Unigene_022612	12.57	10.46	6.36	1.49	2.96	3.19	2.07	1.18	3.75
BMK_Unigene_022624	2.44	3.09	2.71	0.87	0.63	1.16	0.67	0.61	0.77
BMK_Unigene_022626	5.6	3.35	6.78	4.97	2.28	3.81	1.82	1.05	2.15
BMK_Unigene_022632	2.88	1.09	0.97	0.08	0.05	0.02	0	0.03	0.03
BMK_Unigene_022633	2.12	5.2	4.95	1.16	0.71	1.77	0.87	0.69	1.62
BMK_Unigene_022645	141.47	65.55	24.85	8.74	3.21	14.54	2.11	3.59	15.59
BMK_Unigene_022680	10.8	13.84	8.83	2.05	2.74	4.4	3.84	1.86	3.46
BMK_Unigene_022691	15.04	8.47	5.25	2.5	3.06	2.86	2.12	0.89	2.06
BMK_Unigene_022698	1.53	0.91	0.97	0.07	0.08	0.22	0.08	0	0.27
BMK_Unigene_022702	4.22	2.41	2.99	0.84	1.17	0.99	0.86	0.95	3.61
BMK_Unigene_022704	6.43	1.54	1.17	0	0.14	0	0.04	0.03	0
BMK_Unigene_022709	23.03	10.28	12.26	2.22	4.79	3	1.76	2.05	8.85
BMK_Unigene_022718	221.86	161.81	108.66	39.32	28.06	38.98	26.52	17.07	58.51
BMK_Unigene_022730	5.82	8.02	26.9	61.33	116	42.39	92.55	97.29	41.36
BMK_Unigene_022745	151.66	92.04	68.56	24.69	24.94	36.29	21.98	20.04	66.16
BMK_Unigene_022754	3.02	3.16	2.1	0.6	4.96	0.84	0.45	0.35	0.67
BMK_Unigene_022791	3.32	2.58	3.06	2.14	1.31	1.8	1.36	1.03	1.27
BMK_Unigene_022803	36.2	26.15	22.11	16.77	9.6	16.37	12.96	10.33	14.08
BMK_Unigene_022804	1.8	7.91	2.13	0.62	1.09	1.1	0.62	0.51	1.21
BMK_Unigene_022845	1.04	0.82	0.71	0.09	0.09	0.08	0.19	0.06	0.48
BMK_Unigene_022887	1.41	1.19	1.41	2.87	24.08	0.43	38.1	6.36	14.37
BMK_Unigene_022900	1.56	1.09	1.28	0	0.02	0.02	0	0	0.02
BMK_Unigene_022902	4.76	12.48	3.89	1.27	1.61	1.67	1	1.05	1.22
BMK_Unigene_022915	0.53	0.58	1.02	0.42	4.14	0.91	1.34	6.35	4.86
BMK_Unigene_022939	1.86	2.17	4.92	3.54	4.64	6.3	1.13	1.85	1.35
BMK_Unigene_022947	2.77	0.35	3.82	0.61	0.32	0.99	0.18	0.32	0.53
BMK_Unigene_022949	6.18	4.49	6.59	0.27	0.07	0.2	0.04	0.03	0.04
BMK_Unigene_022955	0.96	1	1.36	0.23	0.29	0.5	0.29	0.44	0.66
BMK_Unigene_022961	2.33	6.82	1.4	0.67	0.07	0.52	0.38	0.21	0.85
BMK_Unigene_022965	221.04	154.98	90.38	29.44	25.42	58.67	31.79	15.5	21.03
BMK_Unigene_022970	14.31	4.12	1.58	0.71	0.4	0.61	0.21	0.26	1.29
BMK_Unigene_022980	1.86	1.79	1.31	0.33	0.31	0.76	0.23	0.34	1
BMK_Unigene_022982	8.18	5.38	6.51	8.49	3.54	5.97	3.81	2.08	3.41
BMK_Unigene_022984	1.68	0.65	2.55	6.6	4.09	5.42	2.66	2.01	1.39
BMK_Unigene_023000	3.84	2.18	7.7	0.72	1.48	1.35	0.75	0.53	1.47
BMK_Unigene_023038	2.34	0.54	1.21	0.12	0.05	0.14	0.03	0.05	0.13
BMK_Unigene_023043	23.83	15.08	25.85	19.36	10.43	19.29	9.01	8.53	13.31
BMK_Unigene_023051	5.33	3.02	5.99	3.98	2.25	9.85	2.23	2.12	2.78
BMK_Unigene_023061	37.18	38.81	31.54	10.84	6.34	12.43	6.23	6.79	5.12
BMK_Unigene_023084	7.18	11.79	8.91	0	2.97	0.46	1.48	3.74	1.24
BMK_Unigene_023092	13.05	11	17.03	40.01	36.86	38.79	32.73	41.38	28.54
BMK_Unigene_023094	98.19	63.25	19.16	3.01	1.05	4.3	1	0	16.31
BMK_Unigene_023097	5.87	4.22	3.59	0	0.1	0	0.14	0.25	0.48
BMK_Unigene_023124	2.24	1.68	1.79	0.2	0.21	0.38	0.3	0.13	0.83
BMK_Unigene_023132	2.12	2.31	2.89	8.98	8.77	14.55	5.54	6.49	10.04
BMK_Unigene_023133	1.85	1.58	3.29	6.19	7.31	12.25	2.62	4.16	8.47
BMK_Unigene_023134	2.22	1.83	4.34	10.23	9.84	15.62	3.79	5.62	10.07
BMK_Unigene_023147	0.77	0.82	2.56	5	5.45	5.38	1.98	5.81	4.17
BMK_Unigene_023169	1.28	1.18	1.3	0.11	0.38	0	0.23	0.1	0.12
BMK_Unigene_023190	1.52	1.37	3.99	2.27	0.96	3.72	0.41	0.59	0.62
BMK_Unigene_023191	9.85	38.83	10.49	2.67	8.86	4.97	3.49	4.35	2.15
BMK_Unigene_023193	8.54	42.13	1.42	0.27	0.22	0.83	0.13	0.19	1.68
BMK_Unigene_023206	8.55	8.36	6.44	4.59	2.07	4.33	3.18	1.42	3.66
BMK_Unigene_023212	3.29	3.94	4.31	1.21	2.38	1.53	2.27	3.5	1.26
BMK_Unigene_023237	4.27	3.9	1.03	0.05	0.04	0	0.31	0.05	0.12
BMK_Unigene_023249	1.2	1.17	1.62	0.9	0.91	0.47	0.47	0.11	0.31
BMK_Unigene_023250	1.73	1.68	1.2	0.44	0.39	0.61	0.4	0.74	1.05
BMK_Unigene_023251	4.58	0.67	1.35	0.1	0.08	0.07	0	0.13	0.5
BMK_Unigene_023274	27.95	24.99	18.28	6.96	11.94	10.66	3.14	5.46	7.24
BMK_Unigene_023311	69.82	41.14	37.74	8.35	3.81	8.45	3.97	2.11	19.17
BMK_Unigene_023312	5.64	4.95	5.48	2.84	3.14	2.93	0.95	1.11	1.33
BMK_Unigene_023326	115.45	99.02	107.42	80.51	28.06	74.42	47.23	8.38	27.27
BMK_Unigene_023334	16.94	17.66	14.47	5.28	10.58	6.68	8.31	11.34	12.84
BMK_Unigene_023341	47.36	98.32	11.83	0.56	2.96	0.84	0.25	0.07	0.76
BMK_Unigene_023342	5.26	3.69	3.57	1.5	1.28	2.46	0.87	0.79	4.49
BMK_Unigene_023343	114.82	52.83	93.13	39.02	30.16	35.85	15.01	28.48	31.07
BMK_Unigene_023354	7.98	7.36	10.26	21.51	36.9	17.61	88.46	46.42	10.88
BMK_Unigene_023364	47.68	52.82	19.25	15.09	9.97	16.99	15.99	9.2	23.57
BMK_Unigene_023390	32.46	19.29	3.5	1.94	1.35	4.24	0.69	2.84	5.46
BMK_Unigene_023402	328.89	227.56	293.89	136.67	107	149.3	93.51	94.07	132.22
BMK_Unigene_023427	13.52	12.5	9.53	289.99	91.09	14.31	506.7	17.68	14.9
BMK_Unigene_023436	35.18	21.31	19.73	13.39	6.05	11.75	7.72	4.08	7.29
BMK_Unigene_023474	9.9	9.31	12.81	16.47	23.41	17.29	17	27.67	24.73
BMK_Unigene_023478	0.83	0.24	3.64	57.95	40.63	71.82	60.17	7.55	31.18
BMK_Unigene_023497	1.84	1	1.43	0.51	0.57	0.36	0.28	0.62	0.62
BMK_Unigene_023520	216.41	264.86	37.25	2.99	1.17	5.21	2.53	0.89	1.03
BMK_Unigene_023531	3.35	2.46	5.28	12.65	7.79	10.31	9.25	4.87	6.08
BMK_Unigene_023534	149.81	164.26	117.72	47.86	49.65	38.69	37.94	71.29	56.29
BMK_Unigene_023535	795	851.42	591.43	208.12	223.97	199.41	197.49	359.47	335.26
BMK_Unigene_023550	1.54	2.2	4.19	5.42	7.55	7.03	8.8	93.14	14.24
BMK_Unigene_023567	26.33	34.82	50.43	9.23	15.51	34.45	7.04	8.5	15.41
BMK_Unigene_023569	3.56	1.65	7.84	3.13	1.75	4.43	0.94	1.06	1.52
BMK_Unigene_023580	13.96	15.71	0.73	0	0.03	0.03	0.03	0	0
BMK_Unigene_023581	7.25	4.03	4.37	6.1	2.2	11.21	1.27	0.89	2.65
BMK_Unigene_023591	41.8	17.64	34.71	2.52	8.62	7.72	2.86	3.45	9.3
BMK_Unigene_023593	6.34	17.93	6.59	4.4	4.93	3.96	2.3	1.41	3.77
BMK_Unigene_023600	1.24	1.36	1.45	0.2	0.19	0.15	0.13	0.09	0.68
BMK_Unigene_023613	1.04	1.48	1.88	4.48	6.84	4.58	4.28	7.02	5.81
BMK_Unigene_023648	2.82	1.41	3.07	0.68	0.8	1.2	0.3	0.2	0.5
BMK_Unigene_023657	17.25	15.68	20.09	32.81	37.58	30.85	34.76	45.86	47.5
BMK_Unigene_023658	4.71	2.77	3.03	1.29	1.07	1.43	0.82	0.9	1.47
BMK_Unigene_023676	45.78	67.97	54.48	23.83	33.14	32.44	43.06	30.08	23.96
BMK_Unigene_023689	3.23	2.06	0.97	0.23	0.2	0.32	0.47	0.19	2.29
BMK_Unigene_023713	16.79	13.72	10.75	0.34	0.16	2.1	0.15	0.21	2.75
BMK_Unigene_023716	2.49	2.66	3.1	1.33	1	2.08	0.5	0.97	1.19
BMK_Unigene_023720	2.04	1.13	2.27	1.29	0.71	2.33	0.35	0.27	0.47
BMK_Unigene_023726	4.04	3.36	5.69	4.85	9.1	6.32	9.65	8.85	11
BMK_Unigene_023730	20.97	17.27	26.73	10.67	6.7	12.06	8.03	10.97	11.68
BMK_Unigene_023740	230.66	154.18	129.21	99	51.54	96.32	37.31	28.06	54.42
BMK_Unigene_023777	4.92	1.77	0.55	0.02	0.07	0.28	0	0.02	1.9
BMK_Unigene_023778	4.34	1.49	1.35	0.49	0.46	0.05	0.3	0.11	0.17
BMK_Unigene_023798	4.23	4.96	2.86	0.66	0.2	0.89	2.05	0.87	1.3
BMK_Unigene_023799	1.98	1.01	1.15	0.75	0.46	0.49	0.36	0.35	2.03
BMK_Unigene_023800	5	6.05	1.47	0.04	0	0.08	0	0.04	0
BMK_Unigene_023813	46.7	56.54	11.38	3.74	1.77	5.34	1.74	1.84	5.05
BMK_Unigene_023836	0.67	1.88	3.57	5.4	13.45	8.91	10.85	47.16	14.54
BMK_Unigene_023856	32.28	35.89	23.25	7.55	11.99	20.2	14.62	8.76	11.39
BMK_Unigene_023884	77.42	53.72	34.66	12.57	12.11	10	6.37	3.21	13.13
BMK_Unigene_023906	8.23	8.78	3.26	1.67	0.38	1.96	0.17	0.05	0.74
BMK_Unigene_023924	1.53	10.57	3.32	0.21	0.22	0.42	0.07	0.14	0.24
BMK_Unigene_023927	2	3.5	7.36	10.93	21.17	21.43	4.11	5.97	13.54
BMK_Unigene_023930	2.43	1.3	1	0.37	0.68	0.49	0.2	0.19	0.91
BMK_Unigene_023937	2.51	4.96	3.36	1.2	1.44	1.66	2.23	1.41	1.4
BMK_Unigene_023947	28.35	77.4	15.63	7.64	3.07	1.73	4.66	30.66	2.71
BMK_Unigene_023962	16.27	15.51	20.21	0.99	0.77	0.96	0.45	0.74	2.74
BMK_Unigene_023969	124.62	163.1	48.27	16.87	13.38	14.98	19.63	12.85	20.18
BMK_Unigene_023977	50.25	59.32	36.25	11.73	5.11	31.03	5.93	6.86	14.74
BMK_Unigene_024017	2.01	1.79	0.82	0.41	0.62	0.44	0.33	0.31	0.65
BMK_Unigene_024021	3.84	6.36	6.59	2.36	1.7	4.43	0.89	0.99	3.02
BMK_Unigene_024057	7.87	7.36	9.93	3.15	2.6	5.6	1.56	2.56	4.45
BMK_Unigene_024059	2.56	4.35	4.14	1.66	1.96	1.5	0.84	0.98	3.27
BMK_Unigene_024075	77.93	69.19	28.74	287.23	121.62	93.27	480.88	141.85	295.97
BMK_Unigene_024084	9.81	6.15	5.93	3.27	2.64	2.79	2.59	1.81	3.18
BMK_Unigene_024100	1.32	1.08	3.65	0.19	0.29	0.11	0.27	0.25	3.98
BMK_Unigene_024109	3.85	20.98	8.25	17.81	85.77	27.31	144.73	232.89	64.55
BMK_Unigene_024126	109.91	76.78	166.82	87.65	43.26	80.13	41.47	20.28	38.04
BMK_Unigene_024133	4.51	2.37	1.72	0.78	1.64	1.14	1.06	0.56	1.12
BMK_Unigene_024139	33.62	35.04	51.34	21.69	26.9	22.77	8	3.64	9.85
BMK_Unigene_024150	3.44	1.28	1.52	0.74	0.73	1.41	0.47	0.47	0.69
BMK_Unigene_024151	2.95	1.69	1.31	0.31	0.33	0.26	0.15	0.32	1.5
BMK_Unigene_024157	1.43	1.05	4.99	4.99	14.71	16.18	10.41	15.6	23.92
BMK_Unigene_024162	23.9	21.25	14.87	10.1	11.55	10.73	10.75	7.28	19.74
BMK_Unigene_024185	6.01	6.93	8.85	2.96	4.8	4.87	1.61	3.2	3.28
BMK_Unigene_024186	3.35	1.63	5.55	1.8	0.88	1.24	0.36	0.39	0.13
BMK_Unigene_024204	1.68	0.9	1.37	0.04	0	0.14	0	0	0
BMK_Unigene_024206	3.17	1.84	2.7	1.21	1.49	1.44	1.46	1.18	4.77
BMK_Unigene_024212	2.55	1.48	0.82	0.06	0.11	0.28	0.07	0.1	0.89
BMK_Unigene_024224	4.86	4.07	1.93	0.78	1.39	0.79	0.62	0.88	5.14
BMK_Unigene_024228	12.88	10.14	10.48	2.59	1.54	4.21	0.86	0.3	8.17
BMK_Unigene_024243	2.48	1.43	2.56	0.94	1.18	0.97	0.5	1.45	2.69
BMK_Unigene_024252	3.92	2.71	4.58	0.12	0.41	0.85	0.19	0.12	0.7
BMK_Unigene_024275	3.88	2.54	3.12	0.35	0.66	0.61	0	0.78	1.02
BMK_Unigene_024276	19.51	2.45	1.47	0.67	0.75	0.6	0.51	0.98	1.27
BMK_Unigene_024278	15.09	9.63	16.84	11.96	11.34	9.93	6.4	5.79	7.25
BMK_Unigene_024280	10.26	2.47	4.59	0.68	0.04	0.19	0	0	0.08
BMK_Unigene_024283	10.33	3.59	1.68	1.03	0.67	0.87	1.16	1.6	3.02
BMK_Unigene_024287	1.44	1.28	1.42	0	0.16	0.02	0	0.04	0.09
BMK_Unigene_024305	5.84	4.67	1.83	0.88	1.22	0.56	1.09	0.94	1.01
BMK_Unigene_024313	15.07	11.02	6.1	1.21	0.84	2.08	0.89	0.3	1.2
BMK_Unigene_024319	9.59	11.9	3.27	0.23	0.74	0.45	0.35	0.64	4.19
BMK_Unigene_024331	10.85	23.97	6.41	1.66	3	2.3	5.06	4.59	6.33
BMK_Unigene_024335	32.25	34.02	27.33	6.56	15.15	8.34	18.9	17.51	30.87
BMK_Unigene_024337	7.72	7.34	4.97	1.44	2.15	2.14	1.61	1.75	4.67
BMK_Unigene_024343	1.63	1.24	2.75	2.78	3.53	3.7	3.24	4.94	5.95
BMK_Unigene_024414	2.52	0.87	1.29	0.53	0.45	0.53	0.61	0.56	1.12
BMK_Unigene_024432	36.1	4.06	0.82	0.9	1.26	0.49	4.71	0.79	0.08
BMK_Unigene_024446	35.32	35.23	25.25	10.6	9.72	16.5	12.27	5.22	11.34
BMK_Unigene_024462	15.04	6.14	5.35	3.92	0.33	4.09	2.67	0.64	1.69
BMK_Unigene_024471	5.38	2.46	7.51	4.5	1.58	5.99	1.33	0.71	1.72
BMK_Unigene_024479	4.29	3.22	4.65	2.72	2.65	2.43	1.67	1.81	2.19
BMK_Unigene_024509	0.63	0.88	0.64	0.21	0.29	0.34	0.41	0.07	0.06
BMK_Unigene_024510	92.36	12.73	53.62	38.74	7.23	46.97	10.62	1.87	4.69
BMK_Unigene_024513	4.51	3.08	5.58	0.61	1.33	1.6	1.39	1.21	9.8
BMK_Unigene_024516	4.85	4.97	3.29	1.96	1.1	1.84	1.55	0.59	0.78
BMK_Unigene_024517	7.29	8.27	5.67	1.41	1.36	1.77	2.35	1.12	0.54
BMK_Unigene_024533	4.55	2.57	1.67	0.57	0.13	0.37	0.18	0.1	0.37
BMK_Unigene_024539	16.85	77.68	9.18	1.6	4.25	4.77	1.15	1.3	5.87
BMK_Unigene_024540	15.55	10.84	7.93	1.86	0.4	3.2	1.77	0.2	0.41
BMK_Unigene_024557	3.42	2.79	4.07	3.27	4.66	4.57	6.33	7.18	8.69
BMK_Unigene_024565	8.69	8.49	12.39	4.53	4.94	6.78	2.31	1.19	2.88
BMK_Unigene_024597	8.06	5.69	9.54	0.08	0.04	0.04	0.23	0	0
BMK_Unigene_024601	1.81	7.55	1.88	0.27	0.87	0.32	0.89	1.84	5.12
BMK_Unigene_024614	5.95	2.74	7.22	15.11	12.41	11.66	26.33	13.98	19.18
BMK_Unigene_024643	18.52	16.08	28.64	11.26	10.2	19.11	6.76	8.08	5.12
BMK_Unigene_024650	0.92	3.1	3.03	7.71	17.07	3.85	15.57	9.37	6.67
BMK_Unigene_024679	2.44	2.66	3.23	4.49	7.76	9.12	8.11	8.83	3.18
BMK_Unigene_024690	6.12	4.09	3.21	1.32	1.99	1.86	1.3	3.1	5.05
BMK_Unigene_024710	42.12	15.43	25.54	33.42	18.49	22.24	12.84	8.73	9.85
BMK_Unigene_024712	3.36	3	4.6	1.44	2.05	2.75	1.38	2.08	1.8
BMK_Unigene_024736	6.59	3.96	4.18	2.25	2.58	2.96	1.96	1.76	3.78
BMK_Unigene_024739	14.14	18.32	20.3	8.18	8.44	12.49	9.22	11.89	11.26
BMK_Unigene_024758	5.67	6.27	12.9	1.66	1.91	5.86	0.66	3.2	1.86
BMK_Unigene_024773	1.22	0.99	3.13	4.22	11.08	5.53	4	9.69	15.95
BMK_Unigene_024781	87.4	112.99	89.8	40.3	49.61	64.33	38.6	48.94	62.32
BMK_Unigene_024792	9.28	6.48	9.49	3.51	3.48	3.26	1.91	3.72	7.26
BMK_Unigene_024806	1.54	0.76	6.46	19.42	14.47	14.45	14.53	12.82	12.15
BMK_Unigene_024807	163.41	88.2	63.55	14.41	0.55	14.69	2.35	0.09	17.4
BMK_Unigene_024808	2.06	3.11	3.08	0.74	0.55	0.83	0.53	0.07	0.78
BMK_Unigene_024811	26.55	24.89	3.5	0.91	0.57	0.53	0.61	0.92	4.27
BMK_Unigene_024827	5.5	5.9	5.77	2.11	2.04	2.04	1.93	1.4	2.8
BMK_Unigene_024832	8.71	3.79	4.15	0.25	0.23	1.55	1.46	9.09	0.42
BMK_Unigene_024833	19.89	20.2	16.8	0.43	0.58	1.33	0.1	0.46	5.38
BMK_Unigene_024859	0.8	2.89	0.92	9.68	91.21	31.19	78.19	52.19	7.78
BMK_Unigene_024860	7.35	2.3	2.93	1.18	0.67	1.33	1.27	0.24	1.77
BMK_Unigene_024867	1.83	1.33	2.04	0.82	0.76	0.92	0.26	0.41	2.07
BMK_Unigene_024870	45.13	47.11	29.5	8.01	12.97	15.39	11.38	19.38	27.66
BMK_Unigene_024876	127.8	69.89	80.44	65.97	45.34	61.96	41.91	30.55	49.79
BMK_Unigene_024879	3.67	2.03	6.21	0.06	0.06	0.28	0.06	0.35	0
BMK_Unigene_024884	11.53	8	8.86	6.02	3.82	6.42	4.66	2.09	3.23
BMK_Unigene_024888	0.48	1.85	1.76	1.6	30.11	4.29	22.68	19.65	11.93
BMK_Unigene_024901	81.42	88.82	180.16	28.97	49.05	52.18	16.27	52.98	31.43
BMK_Unigene_024910	4.63	3.11	3.28	0.8	0.25	1.46	0.35	0.03	0.98
BMK_Unigene_024919	3.65	5.11	5.87	1.28	1.58	2.62	1.28	2.04	1.57
BMK_Unigene_024925	3.48	1.92	4.3	0.38	0.2	1.07	0.38	0.54	5.65
BMK_Unigene_024926	13.35	30.01	13.1	7.33	9.24	7.41	5.77	2.9	3.56
BMK_Unigene_024932	27.43	25.69	8.8	0.81	2.5	2.06	0.2	0.69	3.04
BMK_Unigene_024951	11.92	8.06	7.38	1.59	0.64	1.39	0.29	0.28	2.52
BMK_Unigene_024969	9.77	11.95	7.02	4.57	5.56	9.77	2.26	3.15	2.75
BMK_Unigene_024970	37.31	52.69	58.39	24.3	17.49	26.95	17.6	16.11	13.06
BMK_Unigene_024971	35.02	39.59	40.97	22.57	16.45	24.6	17.01	11.53	17.21
BMK_Unigene_024978	6.69	6.48	5.08	3.98	0.7	2.98	1.07	0.45	2.24
BMK_Unigene_024988	10.44	0.75	1.01	0.27	0.16	0.19	0.36	0.04	0.28
BMK_Unigene_025011	4.27	3.42	2.74	0.9	0.87	1.23	0.49	0.94	1.35
BMK_Unigene_025015	0.92	1.51	1.37	0.38	0.68	0.78	0.25	0.3	0.4
BMK_Unigene_025096	0	0.29	2.15	1.52	1.75	3.24	0.29	0.43	0.36
BMK_Unigene_025106	10.17	13.22	8.95	2.02	3.5	5.78	1.41	4.88	1.17
BMK_Unigene_025113	40.84	29.65	4.55	1.44	2.6	4.21	1.17	4.39	1.29
BMK_Unigene_025114	12.91	17.46	28.75	10.49	10.69	21.63	5.4	7.15	6.91
BMK_Unigene_025119	12.44	8.97	13.21	12.6	6.43	15.73	5.25	2.92	3.46
BMK_Unigene_025127	8.35	6.88	7.18	4.29	3.29	4.25	2.21	2.96	3.43
BMK_Unigene_025135	0.86	0.63	0.77	0.02	0.4	0.21	0.14	0.21	0.39
BMK_Unigene_025141	1.45	1.06	1.36	0.19	0.16	0.35	0.28	0.09	0.4
BMK_Unigene_025155	288.37	239.21	208.68	148.01	77.91	138.53	121.09	67.68	103.07
BMK_Unigene_025160	18.87	15.96	37.8	66.52	122.78	79.99	71.61	122.83	79.4
BMK_Unigene_025163	5.56	8.93	1.61	0.35	0.33	0.11	0.09	0	0.04
BMK_Unigene_025191	3.59	2.33	3.72	1.47	0.84	2.1	0.52	0.38	1.29
BMK_Unigene_025227	0.36	0.54	0.9	1.38	3.93	2.16	1.72	2.62	1.51
BMK_Unigene_025239	19.84	83.2	15.03	0	1.7	0.63	0	0	0
BMK_Unigene_025266	3.72	1.16	1.1	0.02	0.09	0.11	0	0.1	0.31
BMK_Unigene_025289	133.93	177.31	154.9	4.93	15.69	37.16	7.23	53.82	17.35
BMK_Unigene_025306	9.88	32.82	21.2	7.99	7.18	20.73	3.85	1.79	2.39
BMK_Unigene_025340	45.87	29.19	34.33	27.65	13.42	25.96	13.47	9.44	12.86
BMK_Unigene_025350	2.68	1.51	2.45	0.03	0.19	0.27	0.09	0.24	0.48
BMK_Unigene_025358	1.03	1.44	2.6	0.35	0.13	1.16	0.21	0.33	0.41
BMK_Unigene_025363	2.24	1.59	3.3	6.27	5.21	3.65	4.98	4.64	5.67
BMK_Unigene_025375	1.61	1.71	2.49	0.21	0.58	0.85	0.2	1.07	1.83
BMK_Unigene_025378	74.55	73.34	59.34	26.97	34.17	47.77	37.61	117.48	29.48
BMK_Unigene_025382	12.93	8.07	11.64	5.47	4.26	4.75	5.28	3.3	3.67
BMK_Unigene_025387	11.61	13.14	18.45	26.29	36.58	29.73	27.98	51.33	34.56
BMK_Unigene_025404	23.71	27.5	21.94	6.73	7.47	6.14	5.04	5.93	6.56
BMK_Unigene_025407	48.79	28.35	12.18	225.12	93.33	54.08	294.94	179.32	218.65
BMK_Unigene_025411	42.93	39.5	36.19	14.22	12.34	24.33	5.48	3.97	10.53
BMK_Unigene_025419	39.1	28.03	47.79	137.92	96.15	110.76	83.64	90.12	97.17
BMK_Unigene_025420	17.03	12.39	22.22	10.41	11.27	10.09	8.04	9.83	8.13
BMK_Unigene_025432	25.47	14.02	14.33	7.04	5.58	9.11	4.01	4.48	11.16
BMK_Unigene_025446	3.05	1.67	1.75	0.69	0.88	0.51	0.41	0.56	1.2
BMK_Unigene_025472	3.16	0.92	1	0	0.05	0	0	0	0.05
BMK_Unigene_025483	4.82	4	2.43	1.4	1.34	1.32	1.2	0.75	2.81
BMK_Unigene_025500	4.05	5	5.57	14.62	9.79	9.68	11.48	8.71	9.59
BMK_Unigene_025524	1.99	1.87	2.63	0.95	1.21	1.16	1.61	0.83	1.01
BMK_Unigene_025526	43.41	61.53	50.41	13.68	18.34	15.83	15.28	12.8	10.03
BMK_Unigene_025541	4.77	6.96	7	93.21	30.27	29.22	120.84	11.21	8.8
BMK_Unigene_025551	53.68	101.9	11.74	0.82	3.51	1.68	0.08	0.15	0.43
BMK_Unigene_025559	72.26	39.46	90.28	30.1	9.47	30.28	8.29	12.2	8.96
BMK_Unigene_025567	6.08	4.42	5.3	3.08	2.43	2.77	2.55	2.13	6.03
BMK_Unigene_025581	9.51	6.76	12.48	6.54	5.49	8.57	3.27	1.7	3.48
BMK_Unigene_025587	68.28	66.85	90.47	144.96	197.5	119.69	152.35	186.52	161.52
BMK_Unigene_025588	17.72	16.4	21.11	12.9	8.98	14.25	11.39	6.67	10.08
BMK_Unigene_025602	3.13	12.9	4.87	3.02	2.07	2.05	0.83	1.98	1.01
BMK_Unigene_025610	1.64	3	4.28	0.37	1.3	0.47	0.38	1.07	0.75
BMK_Unigene_025616	9.69	9.76	8.14	13.82	19.05	14.75	26.35	26.39	24.35
BMK_Unigene_025633	29.24	11.19	10.85	2.19	0.84	2.05	0.86	1.2	8.39
BMK_Unigene_025649	22.48	36.03	8.81	5.78	3.85	9.19	6.18	0.52	8.09
BMK_Unigene_025653	10.09	7.8	6.59	5.95	2.64	5.84	3.64	1.4	3.9
BMK_Unigene_025661	5.27	4.35	4.15	3.89	1.77	2.66	0.83	1.41	1.15
BMK_Unigene_025683	8.43	9.29	10.15	3.8	3.92	7.6	2.54	5.38	4.04
BMK_Unigene_025687	7.78	1.8	2.92	0.84	1	1.11	0.68	0.69	2.36
BMK_Unigene_025743	4.99	3.78	4.33	1.89	1.11	2.04	0.85	0.65	1.11
BMK_Unigene_025764	3.23	4.19	3.43	1.83	1.37	2.14	2.04	1.92	0.81
BMK_Unigene_025765	2.02	1	0.96	0.13	0.3	0.03	0.04	0.08	0.12
BMK_Unigene_025780	1.49	1.93	2.42	0.62	0.82	1.76	0.5	0.43	1.07
BMK_Unigene_025787	1.09	1.24	1.73	0.24	0.24	0.85	0.14	0.28	0.29
BMK_Unigene_025805	3	1.86	1.23	0.31	0.38	0.32	0.33	0.07	0.55
BMK_Unigene_025806	3.85	1.74	2.18	2.45	1.24	1.67	1.1	0.68	1.17
BMK_Unigene_025816	71.43	22.83	27.48	15.76	10.46	17.18	8.69	6.37	17.36
BMK_Unigene_025829	46.54	45.47	22.23	0	1.69	0.85	0.33	0.15	0.93
BMK_Unigene_025834	3.86	1.59	1.49	0.04	0	0	0	0.05	0.09
BMK_Unigene_025848	0.89	3.42	1.24	0.17	0.1	0	0.39	0.62	0.71
BMK_Unigene_025862	1109.61	1106.63	943.69	501.71	495.63	536.41	401.37	372.38	670.27
BMK_Unigene_025864	11.92	4.32	7.77	3.97	3.41	5.14	2.31	1.6	4.15
BMK_Unigene_025865	26.99	17.34	22.83	11.2	3.23	15.82	3.64	0.69	4.82
BMK_Unigene_025870	57.72	64.5	60.07	68.9	32	44.48	33.2	19.47	25.1
BMK_Unigene_025872	18.36	13.4	23.16	1.04	0.55	1.69	0.37	0.07	1.4
BMK_Unigene_025874	1.28	8.24	0.72	0.23	0.39	0.39	0.4	0.69	0
BMK_Unigene_025875	1.14	1.51	0.55	0.15	0.34	0.06	0.26	0.73	0.13
BMK_Unigene_025882	7.38	3.96	6.24	2.01	0.96	3.13	2.16	1.21	1.84
BMK_Unigene_025885	22.74	14.72	6.7	1.5	0.65	1.21	1.11	0.03	1.47
BMK_Unigene_025887	111.06	192.24	64.73	14.78	36.71	38.62	6.47	55.93	37.68
BMK_Unigene_025904	1.62	2.25	2.81	7.15	8.93	3.33	14.06	4.93	6.22
BMK_Unigene_025917	0.77	0.85	0.69	0	0.04	0.03	0.07	0.04	0.24
BMK_Unigene_025954	102.06	71.93	80.73	119.72	17.05	81.58	23.36	26.35	14.6
BMK_Unigene_025974	0.52	0.76	0.51	0	0.06	0	0.07	0.18	0.15
BMK_Unigene_025983	4.27	5.49	6.98	1.57	2.99	2.31	1.55	5.45	6.74
BMK_Unigene_025997	42.9	57.27	64.36	1.63	9.58	6.64	7.63	32.82	8.37
BMK_Unigene_026012	29.07	25.11	13.68	9.36	7.47	9.09	6.89	6.62	7.96
BMK_Unigene_026021	0.75	0.67	1.14	0.33	0.27	0.53	0.37	0.26	0.32
BMK_Unigene_026048	2.75	2.1	2.53	2.2	1.99	1.77	1.28	1.09	1.5
BMK_Unigene_026060	7.5	11.15	9.94	4.89	4.84	4.66	3.82	5.17	3.08
BMK_Unigene_026065	10.61	19.09	32.93	1.16	1.1	1.57	3.66	0	1.95
BMK_Unigene_026072	2.85	1.29	2.92	0.48	0.11	0.27	0.23	0.07	0.47
BMK_Unigene_026079	101.12	52.34	45.98	10.91	8.71	9.01	3.57	5.91	22.19
BMK_Unigene_026102	1.57	1.41	1.32	0.68	0.22	0.57	0.13	0.45	0.68
BMK_Unigene_026114	172.42	113.68	100.78	51.1	40.71	50.24	20.08	27.95	52.6
BMK_Unigene_026134	68.51	48.38	13.97	0.13	0.95	0.45	0.1	0.13	0.31
BMK_Unigene_026148	13.04	11.74	10.09	11.22	6.66	6.92	6.25	4.32	6.07
BMK_Unigene_026161	78.27	60.05	75.53	59.98	36.78	53.67	41.31	28.06	35.25
BMK_Unigene_026164	0.92	1.24	0.98	0.26	0.33	0.44	0.32	0.26	0.74
BMK_Unigene_026173	39.94	19.12	19.46	1.54	0.58	2.39	1.32	0.51	3.94
BMK_Unigene_026174	10.55	4.93	3.18	0.61	0.94	1.93	0.64	0.35	0.92
BMK_Unigene_026175	9.56	6.25	8.85	3.59	1.9	4.08	1.98	1.8	2.1
BMK_Unigene_026180	0.73	1.7	0.73	4.89	5.06	2.49	2.14	5.78	1.25
BMK_Unigene_026186	128.26	144.62	154.41	46.32	61.05	67.1	56.49	88.43	85.57
BMK_Unigene_026200	2.76	3.95	9.25	7.18	7.15	8.74	2.56	1.67	1.43
BMK_Unigene_026207	203.23	0.79	1.12	1.05	0.43	0.3	0.17	0.6	8.52
BMK_Unigene_026226	2.23	1.62	2.64	4.35	6.68	4.6	4.35	5.61	9.4
BMK_Unigene_026227	3.21	2.53	2.71	1.19	0.87	0.81	1.36	1.3	1.8
BMK_Unigene_026232	59.73	48.69	50.34	26.32	15.16	25.84	15.43	7.42	14.79
BMK_Unigene_026239	6.9	1.76	1.52	0.09	0.09	0	0.05	0.09	0.49
BMK_Unigene_026246	3.9	2.24	2.97	0.84	1.19	1.12	1.83	2.08	4.16
BMK_Unigene_026290	3.22	2.1	2.42	0.8	0.76	1.64	0.58	0.29	0.63
BMK_Unigene_026298	7.48	8.73	25.54	6.99	6.54	18.1	2.5	3.63	3.09
BMK_Unigene_026299	6.34	1.33	1.09	0.39	0.45	0.49	0.22	0.67	0.37
BMK_Unigene_026309	4.79	8.19	7.83	6.61	14.13	22.49	16.34	51.51	67.81
BMK_Unigene_026313	1.07	1.41	1.16	0.31	0.08	0.07	0	0.21	0.14
BMK_Unigene_026324	15.87	17.5	18.24	122.17	104.43	75.06	137.54	50.02	94.02
BMK_Unigene_026361	775.34	624.86	806.88	477.94	384.99	268.58	145.71	16.44	278.76
BMK_Unigene_026364	38.17	31.13	43.36	19.32	11.82	23.86	8.61	6.11	19.72
BMK_Unigene_026388	85.31	69.16	42.92	34.14	25.96	32.9	23.88	20.2	29.48
BMK_Unigene_026391	111.2	77.09	90.69	65.93	31.93	48.71	44.84	20.07	29.85
BMK_Unigene_026392	4.68	2.65	8.14	5.36	2.24	9.17	1.58	1.64	1.96
BMK_Unigene_026396	17.47	13.58	16.02	4.54	5.06	4.66	5.6	3.73	6.37
BMK_Unigene_026411	20.49	11.64	19.49	2.67	3.24	7.55	1.42	1.99	11.38
BMK_Unigene_026413	2.2	1.21	2.85	0	0.26	0.23	0.27	0.36	1.12
BMK_Unigene_026421	387.04	336.24	263.98	130.63	55.1	102.66	91.09	37.26	71.08
BMK_Unigene_026424	9.73	8.96	4.35	3.88	1.83	1.25	2.64	0.57	1.36
BMK_Unigene_026428	84.27	83.37	69.12	42.21	27.71	49.65	33.21	13.72	43.23
BMK_Unigene_026442	10.56	7.79	20.22	22.52	38.44	23.87	27.89	36.65	42.61
BMK_Unigene_026444	538.66	595.01	254.59	42.04	202.63	64.45	29.61	45.27	69.6
BMK_Unigene_026459	205.78	351.97	87.57	3.08	4.74	10.61	11.9	16.26	18.74
BMK_Unigene_026463	2.76	2.65	1.95	9.23	58.75	3.41	40.77	8.85	13.53
BMK_Unigene_026467	0.78	0.71	1.21	3.51	3.34	1.83	3.67	3.11	3.18
BMK_Unigene_026484	17.93	13.19	12.53	8.62	2.95	7.03	4.57	2.86	3.69
BMK_Unigene_026511	237.85	156.19	154.68	69.5	52.09	82.13	42.41	28.35	108.27
BMK_Unigene_026532	30.88	14.86	13.98	5.68	8.92	7.75	5.91	6.39	17.47
BMK_Unigene_026544	3.89	1.98	2.33	1	0.61	1.29	1.69	0.28	1.27
BMK_Unigene_026550	2.09	1.1	1.5	0.29	0.53	0.35	0.6	0.37	3.22
BMK_Unigene_026555	10.92	4.1	10.03	1.52	1.99	2.98	1.55	1.44	3.32
BMK_Unigene_026556	43.54	29.05	18.95	5.64	1.61	3.52	11.07	1.79	7.07
BMK_Unigene_026557	36.67	21.11	28.4	29.36	17.47	20.98	15.52	8.9	12.45
BMK_Unigene_026559	0.91	1.04	0.92	2.35	2.68	1.4	2.48	2.44	5.09
BMK_Unigene_026565	7.49	4.77	2.61	0.25	0.63	0.28	0.19	0.23	1.21
BMK_Unigene_026567	19.77	11.5	24.72	39.99	40.67	42.21	41.1	29.36	29.58
BMK_Unigene_026586	2.32	4.5	2.84	1.2	1.21	1.26	1.13	1.16	0.61
BMK_Unigene_026591	5.3	6.55	3.5	2.31	1	1.93	1.66	0.4	1.19
BMK_Unigene_026596	167.96	144.84	66.98	4.75	2.03	5.82	0.91	1.03	6.09
BMK_Unigene_026601	11.83	11.05	12.97	12.66	5.69	15.23	6.28	5.5	6.64
BMK_Unigene_026637	8.59	5.32	6.34	1.2	1.3	2.15	0.12	0.23	0.12
BMK_Unigene_026646	6.06	10.63	12.93	0	0.23	0.09	0.12	1.35	4.2
BMK_Unigene_026653	4.78	10.25	3.43	0.55	0.5	0.23	0.22	0.6	1.94
BMK_Unigene_026662	27.51	19.22	16.9	12.56	8.89	13.29	8.01	5.39	8.18
BMK_Unigene_026674	6.45	12.93	1.76	0.83	1.06	0.68	0.62	0.19	0.12
BMK_Unigene_026699	11.6	6.03	6.54	3.48	1.25	4.71	2.53	0.67	1.61
BMK_Unigene_026737	1.35	0.71	1.3	0.06	0.1	0.03	0.36	0.1	0.74
BMK_Unigene_026741	9.27	10.55	14.83	32.59	34.28	25.69	22.48	33.54	23.95
BMK_Unigene_026742	8.01	8.89	7.75	2.52	2.99	3.76	2.07	2.98	7.82
BMK_Unigene_026745	28.36	31.22	3.02	0.94	1.1	1.11	0.88	0.8	0.57
BMK_Unigene_026754	27.73	23.17	11.45	0.34	3.04	0.54	0.14	1.13	4.35
BMK_Unigene_026758	2.28	1.77	1.24	0.4	0.35	0.39	0.22	0.35	0.56
BMK_Unigene_026759	65.12	110.51	79.89	22.17	44.57	28.44	34.23	63.47	47.99
BMK_Unigene_026781	3.25	2.21	1.87	0.88	1.12	0.67	1.11	0.57	1.49
BMK_Unigene_026800	5.4	7.86	6.77	2.87	2.95	4.49	1.72	1.93	1.69
BMK_Unigene_026803	20.03	27.68	5.56	0.59	3.66	1.46	0.53	1.23	1.13
BMK_Unigene_026804	37.49	39.49	13.8	1.97	5.69	3.93	0.87	4.87	3.32
BMK_Unigene_026830	4.47	3.31	4.59	2.21	1.75	2.11	2.28	1.43	1.83
BMK_Unigene_026833	29.67	21.62	26.99	14	11.91	13.31	11.56	9.37	17.67
BMK_Unigene_026868	6.67	4.64	6.13	6.38	3.17	4.07	2.44	2.07	2.43
BMK_Unigene_026871	3.95	3.09	4.75	0.14	0.23	0.09	0.11	0.02	2.19
BMK_Unigene_026876	77.41	41.79	76.72	30.02	22.09	31.18	24.61	14.24	25.29
BMK_Unigene_026881	9.36	6.33	4.87	2.1	1.05	1.07	0.85	1.07	1.04
BMK_Unigene_026882	8.03	4.63	4.38	8.9	14.68	11.28	25.77	17.41	13.37
BMK_Unigene_026895	18.58	14.97	17.21	15.89	9.06	17.28	10.51	5.02	8.7
BMK_Unigene_026903	51.52	39.7	59.66	1.32	5.71	2.36	1.36	6.6	18.97
BMK_Unigene_026908	3.77	1.24	0.76	0.03	0.04	0	0.04	0.14	0.37
BMK_Unigene_026921	0.93	0.64	0.99	1.4	1.63	1.95	1.67	2.38	2.28
BMK_Unigene_026930	101.46	153.21	159.73	10.45	0.12	13.83	0.13	0.23	3.09
BMK_Unigene_026939	1.78	1.18	1.88	0.82	1.06	1.07	0.64	0.52	0.81
BMK_Unigene_026947	10.75	16.92	18.93	1.8	7.16	4.89	2.97	2.98	2.64
BMK_Unigene_026948	10.28	2.57	1.62	1.23	0.5	0.98	0.57	0.44	7.87
BMK_Unigene_026949	5.32	3.17	4.12	1.73	2.37	1.58	2.79	5.58	6.29
BMK_Unigene_026954	77.78	36.71	26.46	9.21	12.73	11.97	14.94	12.98	28.27
BMK_Unigene_026971	0.7	0.82	1.35	0.47	0.48	0.99	0.17	0.19	0.21
BMK_Unigene_026986	1.1	1.12	1.95	4.34	2.99	3.19	1.84	1.74	1.94
BMK_Unigene_027028	2.12	2.58	1.25	0.38	0.44	0.47	0.27	0.39	0.41
BMK_Unigene_027035	1.13	0.62	0.64	0.25	0.2	0.27	0.08	0.25	0.83
BMK_Unigene_027096	2.29	2.11	1.85	0.17	0.73	0.06	0.09	0.1	0.19
BMK_Unigene_027097	15	18.16	24.85	18.29	20.44	26.94	9.3	5.86	8.65
BMK_Unigene_027112	2.1	1.99	0.96	0.39	5.6	0.73	42.12	34.72	1.73
BMK_Unigene_027128	11.29	7.3	8.36	6.15	5.26	5.21	4.87	4.43	4.37
BMK_Unigene_027134	0.39	0.54	0.77	1.32	4.19	1.24	3.15	6.15	1.5
BMK_Unigene_027167	1.05	1.4	1.43	0.31	0.51	0.3	1.53	0.39	2.18
BMK_Unigene_027183	4.71	4.05	3.46	2.01	1.9	1.88	1.17	0.8	1.93
BMK_Unigene_027189	145.68	50.49	32.27	23.43	18.55	19.68	23.18	11.06	17.47
BMK_Unigene_027191	13.9	0.99	0.87	0.22	0.61	0.07	0.24	0.31	0.97
BMK_Unigene_027207	11.79	7.01	6.47	8.39	2.13	6.18	2.56	1.37	2.39
BMK_Unigene_027238	51.2	35.14	51.65	46.46	26.86	54.27	22.19	23.12	23.21
BMK_Unigene_027246	2.46	1.14	1.72	0.38	0.49	0.3	1.31	0.08	2.49
BMK_Unigene_027254	3.84	4.32	1.32	0.56	0.33	0.53	0.61	0.17	0.55
BMK_Unigene_027256	22.27	32.71	26.68	15.58	18.83	17.36	13.99	12.72	16.9
BMK_Unigene_027258	75.56	48.63	51.17	43.17	30.87	43.1	29.29	26.54	32.39
BMK_Unigene_027260	4.21	2.79	2.5	3.03	1.8	2.11	1.46	1.06	1.47
BMK_Unigene_027271	52.86	2.86	1.42	0.73	1.33	0.83	2.23	3.07	25.86
BMK_Unigene_027280	24.02	7.24	6.6	0.36	0.1	0.65	0.15	0.09	0.62
BMK_Unigene_027287	3.8	2.43	3.78	0.53	0.92	0.84	0.36	1.47	3.1
BMK_Unigene_027297	1.86	2.48	1.43	0.36	0.45	0.69	0.2	0.24	0.26
BMK_Unigene_027301	10.25	5.85	4.14	0	0.08	0.18	0.03	0.06	0.06
BMK_Unigene_027305	2.5	2.54	2.53	1.03	1.49	0.94	0.85	2.38	3.25
BMK_Unigene_027307	13.07	13.57	12.32	13.15	6.49	10.41	6.25	4.96	6.47
BMK_Unigene_027338	37.08	31.98	13.94	6.17	8.81	7.74	5.97	13.29	9.42
BMK_Unigene_027340	4.45	10.14	3.83	1.17	1.01	2.26	0.86	2.94	1.76
BMK_Unigene_027357	2.95	4.14	3.76	0.6	0.4	0	0.17	0.38	1.57
BMK_Unigene_027372	15.4	27.07	12.26	6.44	7.96	7.54	6.99	3.94	9.06
BMK_Unigene_027373	1.36	1.66	1.72	1.06	0.56	0.42	0.65	0.35	0.53
BMK_Unigene_027380	1.91	3.25	2.35	0.24	1	0.92	0.37	2.58	0
BMK_Unigene_027383	26.57	41.74	30.08	32.73	11.76	18.31	11.45	4.82	7.04
BMK_Unigene_027396	8.01	5.17	6.09	6.94	3.42	4.94	3.21	1.97	3.84
BMK_Unigene_027398	49.2	37.04	24	35.24	12.66	25.55	16.66	5.15	8.26
BMK_Unigene_027402	11.21	6.22	7.6	1.12	3.09	2.17	1.18	7.97	6.72
BMK_Unigene_027438	25.59	14.5	23.7	9.52	8.59	20.61	8.04	7.56	12.84
BMK_Unigene_027443	8.95	6.66	4.95	3.11	3.92	3.5	4.84	1.98	3.88
BMK_Unigene_027455	1.06	1.62	2.17	0.46	1	1.22	0.25	0.32	0.27
BMK_Unigene_027460	5.31	2.91	3.64	0.24	0.56	0.91	0.36	1.98	1.01
BMK_Unigene_027518	1.38	0.93	2.01	6.22	8.61	8.3	2.75	3.65	5.61
BMK_Unigene_027538	32.78	35.64	16.1	0.31	0.34	2.22	0.25	0.7	0.97
BMK_Unigene_027542	27.55	19.77	27.84	15.55	6.51	14.35	6.72	3.04	11.01
BMK_Unigene_027555	175.9	142.31	66.02	20.32	25.46	22.88	17	21.49	53.11
BMK_Unigene_027565	18.98	14.77	8.39	1.33	1.2	1.8	0.15	0.27	3.14
BMK_Unigene_027573	3.87	2.34	6.08	3.36	2.87	3.08	1.12	0.57	0.98
BMK_Unigene_027574	4.15	3.74	6.04	7.59	14.58	8.38	13.16	13.73	15.73
BMK_Unigene_027582	72.96	37.89	76.76	12.64	21.56	36.96	8.12	40.74	51.25
BMK_Unigene_027584	2.75	2.89	4.29	2.59	1.33	2.33	1.71	1.02	1.93
BMK_Unigene_027588	1.11	5.14	2.5	0.25	0.1	0.77	0.02	0.05	0.2
BMK_Unigene_027589	6.64	6.14	5.35	1.42	0.92	1.5	2.41	0.8	3.56
BMK_Unigene_027607	5.6	2.12	5.17	1.69	1.16	0.85	1.8	0.57	7.33
BMK_Unigene_027627	12.41	55.02	21.99	3.32	2.01	3.16	13.04	8.72	4.23
BMK_Unigene_027631	252.43	139.6	99.67	38.45	18.45	47.59	20.58	8.94	37.94
BMK_Unigene_027654	5.08	2.99	8.31	7.79	25.11	17.01	8.56	50.42	29.9
BMK_Unigene_027670	9.58	4.89	5.47	1.27	0.86	1.03	0.98	0.86	2.56
BMK_Unigene_027684	96.49	98.78	60.52	30.97	31.53	38.03	20.54	18.07	28.32
BMK_Unigene_027692	0.57	0.51	1.35	2.04	2.49	4.57	1.64	2.86	1.48
BMK_Unigene_027695	87.81	50.33	34.4	27.41	17.54	18.82	72.27	13.3	26.82
BMK_Unigene_027700	1.46	1.7	4.8	0.8	0.52	1.66	0.69	0.65	1.03
BMK_Unigene_027701	2.49	2.28	2.24	0.02	0.29	0.29	0.03	0.3	0.24
BMK_Unigene_027712	1.41	1.54	2.76	4.62	5.59	3.64	3.95	3.17	4.14
BMK_Unigene_027721	9.85	12.3	19.28	48.48	87.87	44.13	39.12	87.29	74.87
BMK_Unigene_027756	35.94	17.91	13.08	0.57	5.34	1.53	0.11	0.63	9.41
BMK_Unigene_027764	8.88	7.44	9.38	8.38	5.37	9.41	2.1	2.15	2.62
BMK_Unigene_027770	1.74	1.55	3.18	5.96	6.05	6.7	5.77	7.48	7.49
BMK_Unigene_027776	29.25	3.05	1.62	1.4	0.33	0.44	0.92	0.38	4.77
BMK_Unigene_027786	2.27	1.89	3.39	5.16	8.67	6.33	8.23	7.02	7.1
BMK_Unigene_027803	8.61	1.23	3.37	0.74	1	1.11	0.73	1.41	2.72
BMK_Unigene_027814	4.8	1.46	2.08	0.9	0.51	1.01	0.87	0.4	0.66
BMK_Unigene_027844	7.55	27.01	14.42	23.48	101.38	41.76	39.93	232.37	82.85
BMK_Unigene_027887	12.2	5.85	1.86	1.51	1.75	1.6	1.63	2.56	5.14
BMK_Unigene_027896	64.57	51.99	62.78	31.62	15.18	32.38	23.38	17.26	24.51
BMK_Unigene_027908	7.94	7.16	7.16	6.52	3.99	5.26	3.13	2.23	4.29
BMK_Unigene_027926	5.15	4.57	6.67	16.23	11.52	14.19	10.88	6.03	11.4
BMK_Unigene_027931	1.74	2.88	2.35	3.56	12.15	9	11.75	35.23	10.65
BMK_Unigene_027935	3.3	1.76	0.62	0.45	0.35	0.33	0.65	0.14	0.09
BMK_Unigene_027942	18.42	7.38	17.34	1.51	4.74	5.04	1.81	5.43	18.62
BMK_Unigene_027950	52.92	49.34	43.45	31.79	22.01	27.91	24.25	9.19	20.04
BMK_Unigene_027961	8.49	5.05	6.91	3.6	4.44	3.92	3.12	2.32	3.87
BMK_Unigene_027967	1.48	0.97	1.17	0.86	0.58	1.07	0.48	0.54	0.36
BMK_Unigene_027980	8.89	9.18	11.94	1	2.67	3.14	2.21	1.59	6.39
BMK_Unigene_028016	12.7	22.1	22.46	51.82	43.27	44.69	56.18	23.91	40.35
BMK_Unigene_028040	27.67	16	24.32	5.76	5.21	13.47	2.17	2.45	4.09
BMK_Unigene_028108	15.86	1.16	2.57	0.69	1.13	0.76	0.67	1.18	1.67
BMK_Unigene_028111	1.57	1.58	0.53	0.26	0.37	0.32	0.1	0.29	0.26
BMK_Unigene_028136	2.52	2.7	2.91	4.18	5.89	4.5	10.03	7.63	5.02
BMK_Unigene_028142	5.31	6.22	5.43	0.82	1.66	0.9	0.34	1.29	2.75
BMK_Unigene_028146	115.78	76.97	27.81	3.29	10.68	6.24	3.17	6.59	11.16
BMK_Unigene_028166	18.61	14.9	20.95	16.24	7.49	17.41	7.39	4.1	5.85
BMK_Unigene_028168	19.6	0.73	0.89	0.22	0.16	0.29	0.66	0.2	1.46
BMK_Unigene_028174	13.77	14.9	18.95	8.63	7.46	12.1	5.07	2.07	4.4
BMK_Unigene_028189	144.95	86.84	112.39	27.19	11.34	18.86	13.27	11.8	15.39
BMK_Unigene_028202	20.83	29.85	21.63	7.38	16.58	33.65	8.64	9.52	14.71
BMK_Unigene_028212	3.46	2.06	4.11	0.23	0.08	0.02	0.26	0.05	2.56
BMK_Unigene_028224	1.59	0.91	1.67	0.49	0.29	0.53	0.23	0.15	0.69
BMK_Unigene_028227	1.69	1.68	2.35	1.72	4.06	2.51	3.25	4.92	4.51
BMK_Unigene_028229	13.68	11.44	19.4	3.46	7.15	5.81	4.62	6.79	10.02
BMK_Unigene_028243	4.77	2.2	1.96	1.64	0.75	2.02	0.85	0.42	1.02
BMK_Unigene_028250	3.27	2.07	1.53	0.46	0.58	0.54	0.53	0.62	2.13
BMK_Unigene_028284	15.14	18.76	13.4	5.61	6.53	6.32	7.28	5.35	8.83
BMK_Unigene_028302	79.99	30.17	38.01	16.55	6.76	12.7	11.32	2.87	7.92
BMK_Unigene_028352	269.41	113.92	238.17	126.11	21.34	64.34	55.81	3.11	31.89
BMK_Unigene_028353	0.63	0.74	0.63	0.09	0.31	0.15	0.51	0.18	0.49
BMK_Unigene_028367	21	22.06	22.49	6.09	6.66	14.38	2.37	4.2	6.33
BMK_Unigene_028371	11.27	9.52	7.02	3.48	2.26	3.53	10	1.78	4.36
BMK_Unigene_028385	52.31	39.16	28.86	19.26	12.36	23.83	9.95	10.73	17.09
BMK_Unigene_028393	1.75	1.62	1.21	0.64	0.66	0.58	0.4	0.45	0.78
BMK_Unigene_028418	46.27	48.69	33.84	20.75	19.17	16.27	28.68	12.44	28.46
BMK_Unigene_028422	13.88	13.09	20.32	30.22	41.34	33.56	34.38	45.28	41.9
BMK_Unigene_028440	1.04	0.86	0.93	0.23	0.48	0.44	0.15	0	0.23
BMK_Unigene_028441	3.25	5.07	4.69	2.48	1.61	2.83	2.17	1.16	1.23
BMK_Unigene_028477	19.06	8.94	10.01	3.93	3.87	6.95	5.38	3.49	5.92
BMK_Unigene_028493	5.8	3.61	5.41	2.5	2.4	3.08	1.74	1.68	4.48
BMK_Unigene_028513	1.07	1.97	2.76	3.21	5.29	5.83	0.74	1.29	1.88
BMK_Unigene_028526	514.65	461.93	680.14	227.21	292.92	307.06	188.46	234.1	312.26
BMK_Unigene_028530	9.82	12.81	4.99	2.11	2.66	2.18	2.23	2.53	2.61
BMK_Unigene_028542	11.04	9.11	10.05	3.14	6.05	5.78	3.18	9.18	10.78
BMK_Unigene_028556	39.6	19.82	30.75	5.33	3.21	16.66	0.88	5.42	2.2
BMK_Unigene_028562	0.86	1.03	0.82	1.38	3.25	1.49	1.24	5.55	4.3
BMK_Unigene_028563	4.02	3.59	3.71	2.06	2.08	2.04	1.14	0.95	1.91
BMK_Unigene_028611	7.05	4.48	7.46	3.23	2.1	2.79	2.9	2.1	3.57
BMK_Unigene_028631	3.32	2.89	2.44	1	1.31	0.85	3.38	0.81	2.87
BMK_Unigene_028635	5.44	6.89	1.44	0.94	1.29	1.9	1.2	0.51	1.12
BMK_Unigene_028637	243.53	211.13	83.28	3.29	1.12	7.02	2.28	0.69	1.93
BMK_Unigene_028641	32.44	23.89	18.15	10.97	10.8	10.04	22.81	12.37	17.33
BMK_Unigene_028647	2.64	2.57	3.1	8.33	8.71	6.1	17.26	4.39	8.6
BMK_Unigene_028651	2.19	1.97	2.45	1.14	1.38	1	0.87	0.79	3.96
BMK_Unigene_028666	14.4	13.9	27.1	14.08	11.2	27.34	4.91	5.72	7.65
BMK_Unigene_028670	0.27	1.13	0.36	0.13	0.07	0.14	0.1	0	0
BMK_Unigene_028671	5.2	5.13	4.77	2.39	2.09	2.52	4.11	1.1	4.26
BMK_Unigene_028694	5.77	3.3	5.27	4	2.5	3.79	2.54	1.4	2.6
BMK_Unigene_028699	85.16	74.5	56.61	25.94	21.99	28.79	25.81	19.29	31.95
BMK_Unigene_028702	78.04	47.86	68.86	46.2	34.52	68.59	30.67	27.38	38.39
BMK_Unigene_028703	81.09	262.93	8.6	0.48	0.66	1.2	0	0.06	0.33
BMK_Unigene_028707	6.43	7.78	10.65	5.99	3.57	5.31	2.5	1.76	2.82
BMK_Unigene_028719	136.12	108.41	100.77	69.65	44.39	69.63	46.02	28.98	43.79
BMK_Unigene_028723	90.26	111.5	123.78	67.41	40.25	58.57	64.03	27.97	58.47
BMK_Unigene_028733	28.22	18.83	26.7	14.47	11.17	14.72	8.87	7.55	13.13
BMK_Unigene_028757	0.94	0.95	1.21	0.26	0.31	0.22	0.45	0.63	0.44
BMK_Unigene_028776	3.45	2.38	0.73	0.34	0.65	0.43	0.21	0.23	0.64
BMK_Unigene_028802	1.09	0.85	0.86	0.05	0.05	0.21	0.02	0.04	0.26
BMK_Unigene_028814	78.12	43.99	63.03	47.63	26.04	47.75	23.49	14.49	19.46
BMK_Unigene_028822	42.01	22.62	35.23	14.63	12.28	13.55	8.34	6.63	9.47
BMK_Unigene_028833	1.44	1.01	1.59	1.06	0.64	0.87	0.69	0.63	0.45
BMK_Unigene_028853	188.87	93.22	353.96	5.93	7.31	5.07	16.89	17.5	9.29
BMK_Unigene_028865	22.33	41.35	5.33	0.71	2.58	1.99	2.28	2.59	5.17
BMK_Unigene_028868	42.77	26.02	5.78	4.13	6.24	2.16	30.29	2.35	5.17
BMK_Unigene_028873	27.34	13.04	12.16	6.09	6.26	4.91	2.61	5.81	10.64
BMK_Unigene_028884	7.79	7.03	6.49	20.19	28.26	24.95	16.58	30.5	13.92
BMK_Unigene_028887	1.08	4.07	0.61	0.35	0.4	0.41	0.21	0.13	0.26
BMK_Unigene_028895	3.29	1.34	1.18	1.37	0.49	0.6	0.45	0.19	0.22
BMK_Unigene_028904	11.72	6.56	13.23	4.81	4.51	5.39	2.66	2.26	11.05
BMK_Unigene_028906	25.37	17.35	24.55	9.12	9.92	14.6	10.12	13.11	14.06
BMK_Unigene_028915	37.26	22.77	12.47	1.84	1.42	1.77	1.04	0.95	5.79
BMK_Unigene_028920	4.4	0.57	8.84	2.67	1.98	16.85	0.46	0.48	0.04
BMK_Unigene_028926	14.44	11.78	15.25	5.17	5.77	7.97	4.86	4.42	8.44
BMK_Unigene_028933	6.6	5.8	7.4	7.15	3.49	5.88	3.85	1.9	1.97
BMK_Unigene_028939	2.57	2.49	3.16	6.61	6.96	5.51	8.04	4.03	10.05
BMK_Unigene_028945	0.85	0.91	0.84	0.38	0.34	0.51	0.19	0.16	0.7
BMK_Unigene_028962	6.54	6.38	7.03	2.73	2.77	1.97	1.44	2.59	5.94
BMK_Unigene_028968	23.14	0.67	0.67	0.28	0.39	0.26	0.2	0.37	4.47
BMK_Unigene_028973	9.19	7.21	8.47	5.47	4.1	3.04	1.8	0.53	2.05
BMK_Unigene_028997	12.27	8.06	14.67	6.88	4.6	8.45	3.52	2.16	2.69
BMK_Unigene_029011	3.2	23.35	4.18	3.71	3.38	2.46	2.51	0.6	1.06
BMK_Unigene_029036	95.81	90.21	260.91	680.61	853.06	533	596.56	836.12	549.23
BMK_Unigene_029037	2.61	10.7	1.85	1.03	0.99	1.51	0.7	0.98	0.64
BMK_Unigene_029105	1.08	0.78	0.74	0.6	0.11	0.76	0.12	0.11	0.07
BMK_Unigene_029128	1.34	0.6	0.94	0.45	0.27	0.24	0.33	0.14	0.61
BMK_Unigene_029131	114.35	73.23	92.28	69.93	40.01	69.49	46.81	21.32	40.61
BMK_Unigene_029153	5.18	5.41	3.7	0.49	0.52	0.28	0.52	0.44	1.34
BMK_Unigene_029168	22.68	12.99	29.82	13.29	11.33	8.4	10.8	5.71	5.96
BMK_Unigene_029171	0.78	1.13	0.97	0.14	0.51	0.34	0.32	0.11	0.06
BMK_Unigene_029177	6.18	4.51	4.7	3.19	3.48	3.75	2.56	2.5	2.7
BMK_Unigene_029181	67.78	47.78	16.2	7.72	9.51	15.55	27.27	4.38	14
BMK_Unigene_029182	15.42	14.08	11.5	0.76	0.65	1.14	0.66	1.22	0.71
BMK_Unigene_029216	7.21	12.08	7.39	2.48	4.71	4.06	5.88	6.6	6.41
BMK_Unigene_029225	10.54	7.27	9.67	6.11	4.37	6.33	3.27	4.12	5.79
BMK_Unigene_029229	5.46	2.98	4.01	1.69	1.47	1.85	1.07	0.8	1.68
BMK_Unigene_029233	24.72	22.5	24.06	10.87	9.29	14.18	6.03	7.11	12.55
BMK_Unigene_029236	15.83	14.93	20.94	9.65	1.48	15.28	1.76	2.41	5.7
BMK_Unigene_029238	26.33	29.31	31.58	20.26	10.83	19.49	13.2	5.09	9.84
BMK_Unigene_029248	44.99	60.5	82.55	34.17	36.33	43.56	11.22	17.07	9.13
BMK_Unigene_029262	6.84	5.3	4.53	0.97	0.29	0.54	0.63	0.71	2.18
BMK_Unigene_029287	9.15	9.23	11.3	6.6	7.9	6.76	4.68	4.29	5.09
BMK_Unigene_029291	171.87	139.96	105.77	38.9	24.19	43.74	25.79	30.13	31.24
BMK_Unigene_029296	40.99	55.51	19.36	9.39	14.07	9.14	14.39	12.34	19.6
BMK_Unigene_029333	1.98	0.84	1.31	0.14	0.24	0.17	0.43	0.16	1.75
BMK_Unigene_029341	2.92	1.76	33.18	0.88	1.94	6.22	0.36	0.16	0.08
BMK_Unigene_029356	8.74	9.25	3.63	2.9	3.13	1.95	5.73	2.71	3.56
BMK_Unigene_029363	1.26	1.08	0.72	0.15	0.26	0.15	0.41	0.17	0.6
BMK_Unigene_029369	10.73	15.48	11.17	5.87	4.72	6.04	4	2.1	3.81
BMK_Unigene_029400	3.83	2.23	2.72	0.72	1.58	0.85	1.11	1.09	3
BMK_Unigene_029410	17.54	4.3	2.92	0.23	0.3	0.83	0.38	2.22	2.72
BMK_Unigene_029416	10.7	8.45	6.93	0.45	0.52	1.25	0.39	0.18	2.26
BMK_Unigene_029417	0.4	0.3	0.87	0.85	2.75	1.58	2.46	1.11	3.87
BMK_Unigene_029419	2.68	1.21	1.34	0.12	0.43	0.14	0.24	0.57	0.81
BMK_Unigene_029425	3	2.48	4.59	9.71	9.04	7.73	10.87	6.47	8.68
BMK_Unigene_029432	1.18	0.83	0.81	0.04	0.17	0.17	0.03	0.09	0.41
BMK_Unigene_029443	13.87	13.48	18.11	5.87	8.67	8.26	7.8	10.53	13.82
BMK_Unigene_029475	62.17	35.11	25.67	21.61	11.47	21.42	10.97	6.37	15.21
BMK_Unigene_029486	55.75	37.54	35.98	47.05	14.81	27.78	21.92	5.85	10.87
BMK_Unigene_029496	13.64	5.83	9.76	7.23	5.15	6.23	4.7	3.32	4.14
BMK_Unigene_029502	48.64	29.25	23.15	20.49	12.98	15.77	14.29	8.21	13.41
BMK_Unigene_029514	12.45	24.41	27.01	32.2	53.15	36.29	46.96	50.91	58.23
BMK_Unigene_029529	6.7	4.08	8.58	6.22	2.5	7.12	2.5	0.97	2.63
BMK_Unigene_029542	6.68	4.49	4.97	3.61	1.81	3.82	1.55	0.49	1.78
BMK_Unigene_029560	69.76	63.31	85.14	12.42	28.37	22.21	15.31	13.99	28.69
BMK_Unigene_029561	51.55	44.98	65.83	10.46	24.25	14.55	13.11	10.37	24.69
BMK_Unigene_029603	17.79	26.3	7.18	1.3	0.97	1.31	0.64	0.48	1.69
BMK_Unigene_029611	2.03	2.39	2.99	5.81	3.46	4.46	8.12	4.86	6.45
BMK_Unigene_029623	47.7	24.53	32.88	31.42	22.92	35.56	19.27	12.82	18.21
BMK_Unigene_029626	2.97	7.02	3.01	1.42	1.93	1.55	1.64	0.92	1.56
BMK_Unigene_029631	1.09	0.89	1.25	0.26	0.38	0.09	0.38	0.51	2.6
BMK_Unigene_029640	1.35	1.59	2.37	2.21	2.43	1.97	3.09	3.78	4.3
BMK_Unigene_029650	8.94	4.75	4.73	2.48	3.06	2.51	2.9	3.28	3.48
BMK_Unigene_029663	2.23	3.08	2.34	1.05	0.51	0.57	0.4	0.47	1.01
BMK_Unigene_029667	5.76	11.71	7.17	1.5	2.74	6.42	1.39	3.07	0.9
BMK_Unigene_029695	4.08	2.74	3.61	3.39	2.62	2.76	1.91	1.6	1.91
BMK_Unigene_029721	91.04	45.13	36.36	13.4	7.12	17.56	7.52	4.91	7.51
BMK_Unigene_029727	22.91	28.98	32.18	11.56	15.78	11.39	14.09	13.23	16.09
BMK_Unigene_029740	17.99	9.48	5.43	0.6	0.82	0.56	0.26	0.69	2.51
BMK_Unigene_029744	2.47	1.76	1.54	0.34	0.52	0.34	0.36	0.23	1.16
BMK_Unigene_029750	3.24	1.62	1.85	0.6	0.71	0.52	0.99	0.65	2.05
BMK_Unigene_029752	8.9	11.99	18.18	40.92	51.21	37.11	38.26	31.65	36.78
BMK_Unigene_029759	21.05	11.97	24.01	12.04	11.1	12.73	10.11	7.59	10.29
BMK_Unigene_029781	15.84	8.29	7.25	1.51	3.7	2.74	1.25	2.88	5.84
BMK_Unigene_029800	186.5	151.32	96.35	65.87	27.14	43.05	61.73	18.77	46.99
BMK_Unigene_029830	248.86	0.98	1.89	1.41	0.11	0.32	0.26	0.77	6.51
BMK_Unigene_029834	7.37	0.92	0.42	0.31	0.42	0.29	0.21	0.34	1.28
BMK_Unigene_029839	28.17	25.64	18.63	8.9	13.25	10.84	10.03	12.43	22.16
BMK_Unigene_029850	4.59	4.17	5.72	4.19	2.55	4.12	2.44	2.34	2.7
BMK_Unigene_029857	15.85	11.21	17.49	7.89	4.68	10.91	2.27	1.23	3.13
BMK_Unigene_029873	15.54	14.28	21.12	4.34	7.93	10.42	2.97	5.7	10.6
BMK_Unigene_029878	25.75	23.51	30.85	9.36	15.35	18.65	5.23	7.09	17
BMK_Unigene_029879	4	9.39	7.47	1.8	2.67	2.06	3.04	1.08	4
BMK_Unigene_029912	2	0.71	7.68	0.25	0.42	0.64	0.16	0.1	0.05
BMK_Unigene_029942	2.27	2.98	3.19	2.62	1.16	1.76	1.68	1.07	1.59
BMK_Unigene_029950	1.74	1.45	1.76	1.01	0.47	0.66	1.13	0.35	1.07
BMK_Unigene_030006	1.98	0.92	12.19	0.41	0.43	2.62	0.08	0.05	0
BMK_Unigene_030024	24.46	22.72	51.11	23.66	24.7	26.58	12.26	12.99	16.85
BMK_Unigene_030038	1.97	1.38	1.46	0.73	0.42	1.49	0.59	0.73	0.66
BMK_Unigene_030048	3.6	1.83	2.28	0.95	1.42	1.16	0.62	0.59	1.02
BMK_Unigene_030056	2.8	2	3.85	2.49	0.84	1.56	0.52	0.28	0.5
BMK_Unigene_030072	23.3	10.37	7.08	2.15	2.57	3.22	3.75	2.13	7.01
BMK_Unigene_030075	2.12	1.11	1.49	0.65	0.8	1.12	0.74	0.28	0.6
BMK_Unigene_030086	4.12	6.91	7.1	0.58	0.99	3.09	0.29	1.12	0.1
BMK_Unigene_030092	20.49	20.53	16.33	7.98	7.28	8.63	6.33	2.9	5.42
BMK_Unigene_030107	47.18	57.7	90.43	49.63	54.93	59.97	33.87	26.47	33.27
BMK_Unigene_030116	1355.46	770.44	666.6	461.97	257.07	420.84	310.19	158.59	461.06
BMK_Unigene_030118	711.55	1733.47	560.17	80.18	373.96	68.75	75.94	389.99	154.33
BMK_Unigene_030119	467.48	545.13	375.02	121.05	52.77	234.28	32.28	9.51	112.34
BMK_Unigene_030122	1572.84	6.33	13.88	13.73	2	1.09	2.06	4.28	76.49
BMK_Unigene_030127	338.09	244.13	375.64	613.04	366.8	529.51	227.27	183.66	225.98
BMK_Unigene_030139	302.4	163.09	177.17	65.54	28.26	101.5	17.34	9.47	45.67
BMK_Unigene_030140	133.16	397.76	29.9	0	0	2.77	0	0	0.62
BMK_Unigene_030142	121.91	170.76	170.71	3.72	21.55	29.24	2.96	11.49	56.34
BMK_Unigene_030147	199.53	97.11	192.24	0	0.18	0.73	0.36	0.88	1.48
BMK_Unigene_030148	204.15	104.86	319.24	258.07	253.99	325.31	104.19	121.23	161.22
BMK_Unigene_030149	334.29	157.94	83.4	0.51	1.42	3.87	0.72	1.4	9.64
BMK_Unigene_030150	76.18	121.82	129.65	12.56	18.82	8.89	43.83	17.64	25.75
BMK_Unigene_030159	153.87	273.59	34.05	0.11	4.66	1.96	0.06	0.06	1.59
BMK_Unigene_030166	102.57	113.97	93.75	14.89	24.23	20.76	12.13	36.35	14.76
BMK_Unigene_030169	165.58	132.95	66.67	10.09	17.27	10	2.74	2.32	8.28
BMK_Unigene_030185	134.88	13.74	124.53	41.55	17.26	21.6	16.46	10.39	13.31
BMK_Unigene_030186	105.31	104.1	56.12	1.82	1.48	6.38	0.09	0.25	5.19
BMK_Unigene_030191	8.09	13.35	8.15	9.57	2.33	6	1.59	2.98	2.97
BMK_Unigene_030194	73.8	135.96	56.6	10.28	59.64	9.69	9.1	12.79	2.7
BMK_Unigene_030197	61.28	29.11	24.53	4.29	9.05	6.63	6.86	2.66	7.23
BMK_Unigene_030230	8.4	23.9	16.89	1745.88	1851.64	855.84	2462.59	1703.13	2104.41
BMK_Unigene_030270	1.43	1.67	1.4	0.17	0	0.11	0	0.06	0
BMK_Unigene_030277	39.7	46.08	27.88	15.36	19.93	21.95	10.56	18.27	23.07
BMK_Unigene_030300	43.18	19.44	23.08	4.3	6.92	10.88	3.48	7.76	13.31
BMK_Unigene_030310	12.25	79.66	9.25	0.8	1.52	5.09	1.52	2.28	1.67
BMK_Unigene_030313	22.24	33.34	13.23	2.96	3.86	4.07	3.11	6.3	6.79
BMK_Unigene_030327	29.34	46.38	29.02	0.47	1.24	1.47	0.29	1.57	0.76
BMK_Unigene_030339	38.7	20.65	31.56	19.99	13.42	23.24	12.02	12.27	11.69
BMK_Unigene_030342	55.07	26.59	29.12	27.26	13.23	23.28	12.23	8.59	12.72
BMK_Unigene_030347	30.52	46.34	21.19	6.12	12.49	11.09	5.41	8.71	16.49
BMK_Unigene_030357	29.12	29.68	25.37	6.14	3.3	6.91	11	3.74	4.4
BMK_Unigene_030383	41.4	5.51	45.51	5.31	1.34	7.99	0	0	1.65
BMK_Unigene_030390	48.56	25.72	21.75	7.09	2.84	13.06	1.27	0.49	4.56
BMK_Unigene_030396	11.71	9.36	28.43	6.06	9.22	16.32	3.32	6.24	6.22
BMK_Unigene_030397	26.51	24.79	9.82	0	0.06	0.41	0	0.06	0.64
BMK_Unigene_030411	52.4	19.79	18.46	1.57	3.72	4.36	0.63	1.24	1.21
BMK_Unigene_030419	37.42	44.68	10.15	3.02	3.15	2.92	1.25	0.7	2.78
BMK_Unigene_030421	73.01	14.2	14.47	8.5	0.94	10.57	3.92	0.26	1.35
BMK_Unigene_030436	16.38	26.7	23.4	5.9	7.89	8.66	2.97	8.36	9.45
BMK_Unigene_030458	42.16	22.77	20.19	0.37	0.39	0.12	0	0.13	0.39
BMK_Unigene_030459	3.66	54.51	3.47	0.87	5.43	2.84	1.12	1.43	2.17
BMK_Unigene_030462	19.81	27.11	22.57	12.06	9.78	14.56	4.19	15.82	5.65
BMK_Unigene_030466	19.62	15.29	21.5	14.26	7.56	14.79	11.1	6.98	10.18
BMK_Unigene_030497	26.9	24.25	7.22	0.3	0.3	0.59	0.06	0	0.21
BMK_Unigene_030529	15.03	9.67	16.67	11.62	7.3	12.34	3.43	3.61	7.21
BMK_Unigene_030558	26.24	12.79	22.2	3.13	2.95	4.39	3.04	5.08	10.65
BMK_Unigene_030592	14.56	20.91	18.53	8.27	8.17	9.81	7.94	8.96	10.45
BMK_Unigene_030595	6.82	19.13	13.11	0.76	0.63	0.41	0.76	0.09	1.24
BMK_Unigene_030613	3.22	2.75	0	18.16	34.57	16.2	23.81	31.21	40.28
BMK_Unigene_030636	4.87	35.92	6.16	0.33	1.49	2.88	4.11	3.04	0.14
BMK_Unigene_030664	6.96	23.69	3.67	0.75	1.26	1.09	0.14	7.31	1.65
BMK_Unigene_030693	7.88	4.72	3.43	9.55	0.9	5.82	0.42	0.92	1.64
BMK_Unigene_030695	16.16	6.95	9.06	0.87	1.5	3.73	0.97	2.94	2.83
BMK_Unigene_030698	14.5	11.94	6.61	1.12	4.69	2.86	2.32	2.72	10.83
BMK_Unigene_030706	9.76	13.97	8.89	1.27	0.73	2.31	0.48	0.43	1.18
BMK_Unigene_030712	9.76	12.95	8.74	11.44	5.56	3.98	4.65	3.7	2.89
BMK_Unigene_030802	14.36	6.2	15.11	5.46	5.31	9.02	0.85	3.26	4.41
BMK_Unigene_030824	7.86	3.81	8.96	1.83	1.19	2.11	0.36	0.35	2.31
BMK_Unigene_030827	3.37	12.5	5.79	10.82	75.51	19.5	69.48	95.59	43.46
BMK_Unigene_030850	14.6	13.46	5.74	0	0.66	1.47	0	0.13	0.13
BMK_Unigene_030887	10.17	9.11	5.97	1.5	2.43	2.8	1.51	1.98	4.92
BMK_Unigene_031001	11.04	3.9	5.64	1.93	0.96	2.06	2.28	0.83	3.19
BMK_Unigene_031021	13.9	4.86	4.22	2	1.12	0.74	0.7	0.63	1.61
BMK_Unigene_031071	7.8	1.54	5.62	0.21	0.44	0.27	0.16	1.14	5.79
BMK_Unigene_031088	5.6	3.48	7.98	6.53	2.6	10.52	2.11	1.72	2.49
BMK_Unigene_031129	4.05	3.64	5.51	0.14	0.29	0.27	0.37	0.17	1.27
BMK_Unigene_031157	6.66	5.16	1.98	0.19	1.06	0.81	0.3	1.61	3.12
BMK_Unigene_031190	7.68	4.87	6.06	0.12	0.38	1.05	0.14	0.98	9.2
BMK_Unigene_031215	6.48	7.42	3.97	1.02	1.06	1.68	1.47	0.74	0.46
BMK_Unigene_031327	4.7	3.05	4.33	2.54	1.46	2.15	1.03	0.94	1.53
BMK_Unigene_031470	1.25	2.09	0.86	0.22	0.34	0.56	0.64	0.71	0.23
BMK_Unigene_031686	1.83	3.73	2.23	0.21	0.66	0.33	0	0.42	0.22
BMK_Unigene_031907	1.89	2.27	2.35	0.9	0.66	1.47	0.5	0	0.28
BMK_Unigene_031945	18.66	16.28	13.53	0.22	0.11	0.62	0	0.11	0.11
BMK_Unigene_032424	1.01	3.43	1.25	13.94	57.92	10.67	41.74	28.7	47.25
BMK_Unigene_032770	2.16	0.99	2.04	0.4	0.47	0.22	0.1	0.45	0.51
BMK_Unigene_032874	0.4	1.8	0.64	3.21	8.67	3.43	6.2	7.98	3.86
BMK_Unigene_033407	0.64	0.55	1.16	3.01	2.85	1.75	3.16	4.61	4.1
BMK_Unigene_033882	3.76	1.38	1.03	0.03	0.13	0.06	0.1	0.03	0.16
BMK_Unigene_033958	4.88	2.4	2.23	1.2	0.68	0.72	0.86	0.29	0.69
BMK_Unigene_034045	0.28	0.01	0.9	1.95	5.16	4.09	2.51	2.17	5.89
BMK_Unigene_035612	0.73	0.7	0.51	3.54	3.18	3.58	7.28	7.09	2.36
BMK_Unigene_035768	3.34	5.39	2	0.69	0.77	0.27	0.15	0.07	0.07
BMK_Unigene_035774	15.17	18.47	22.68	0.2	0.64	1.28	0	0.49	6.97
BMK_Unigene_036693	10.02	42.19	34.76	0	2.8	1.17	3.11	2.76	0.89
BMK_Unigene_038112	3.85	3	2.98	1.86	1.06	1.24	1.12	1.17	1.57
BMK_Unigene_038965	0.56	0.34	0.64	3.81	3.05	2.06	3.76	1.24	2.87
BMK_Unigene_039109	7.2	1.32	1.67	0.1	0	0.07	0	0	0.04
BMK_Unigene_039154	1.22	1.43	1.58	4.18	5.9	3.33	10.66	6.52	3.28
BMK_Unigene_039930	20.75	16.03	22.11	6.71	11.9	11.63	5.71	12.98	14.5
BMK_Unigene_040013	9.84	2.74	2.77	3.54	1.13	1.5	0.98	0.1	1.07
BMK_Unigene_040880	24.7	13.51	7.52	0.09	0.6	0.64	0.43	0.19	1.59
BMK_Unigene_042133	0.29	0.36	1.67	3.18	3.5	2.76	8.19	5.09	3.49
BMK_Unigene_044676	8.01	6.19	7.49	3.42	3.84	4.37	3.48	5.48	6.3
BMK_Unigene_046048	53.84	27.54	5.69	0.28	0.13	0.35	0.07	0.22	5.25
BMK_Unigene_046518	0.96	2.74	1.81	0.57	0.79	0.64	0.75	1.08	1.78
BMK_Unigene_046907	26.25	34.4	36.18	23.94	19.53	16.73	17.77	8.3	14.62
BMK_Unigene_048001	31.26	39.41	60.48	20.01	178.19	77.71	61.02	267.87	177.4
BMK_Unigene_048049	20.55	11.82	6.75	0.37	0.42	0.68	0.09	0.11	0.97
BMK_Unigene_048072	106.32	82.48	25.08	0	0	0.83	0	0	0
BMK_Unigene_048301	192.75	99.87	123.2	64.35	46.67	73.05	27.37	18.11	91.8
BMK_Unigene_048312	97.97	206.87	126.33	4.71	11.17	5.7	6.82	10.35	5.65
BMK_Unigene_048325	14.12	21.24	15.64	8.46	6.06	4.54	13.92	7.2	17.49
BMK_Unigene_048329	733.92	885.96	293.18	22.4	167.55	50.31	14.09	18.52	9.6
BMK_Unigene_048331	9398	6416.53	5425.64	3190.55	3278.83	4046.85	2289.66	2684.1	2593.18
BMK_Unigene_048357	124.58	139.88	36.34	31.36	29.09	33.41	48.22	29.81	64.76
BMK_Unigene_048369	32.27	27.94	43.72	2.42	1.28	3.93	0.54	0.8	3.62
BMK_Unigene_048381	55.15	54.06	102.93	27.29	21.62	43.13	16.16	19.99	24.19
BMK_Unigene_048390	15.95	14.11	5.13	0	2.34	1	0	0	2
BMK_Unigene_048406	27.26	28.45	32.47	46.94	68.22	41.14	64.49	72.27	84.82
BMK_Unigene_048461	53.02	36.16	45.57	40.05	24.15	35.04	22.42	14.78	30.5
BMK_Unigene_048464	26.09	49.02	14.64	9.51	2.85	5.41	1.17	1.06	6.05
BMK_Unigene_048482	59.66	59.94	61.6	177.63	130.64	127.85	219.05	145.21	96.95
BMK_Unigene_048489	36.06	32.66	35.12	19.51	17.84	24.39	16.26	16.13	22.4
BMK_Unigene_048506	5.19	110.99	6.48	0.19	0.2	0.22	0.28	0.06	0.1
BMK_Unigene_048519	30.81	47.04	37.88	9.97	10.62	14.9	4.25	4.92	4.02
BMK_Unigene_048537	80.01	54.74	67.09	44.5	26.3	37.98	23.62	29.63	39.45
BMK_Unigene_048538	93.75	62.69	22.47	3.55	8.93	4.38	1.95	1.7	5.46
BMK_Unigene_048578	0.4	0.82	1.03	6.49	16.89	8.08	21.35	49.12	12
BMK_Unigene_048766	18.35	10.3	19.97	48.79	30.39	41.91	37.75	28.11	21.84
BMK_Unigene_048814	15.62	12.05	19.18	4.73	6.19	9.64	3.29	2.49	8.1
BMK_Unigene_048900	16.87	17.67	9	0.64	2.51	1.4	0.36	0.49	1.69
BMK_Unigene_048901	22.9	19.99	11.46	0.34	2.32	1.33	0.39	0.35	1.99
BMK_Unigene_048906	32.66	33.25	15.19	6.87	4.49	5.57	3.31	3.38	3.98
BMK_Unigene_049019	23.37	58.17	15.51	73.96	484.78	350.8	374.13	3386.79	74.14
BMK_Unigene_049176	0.79	2.61	1.03	0.49	0.33	0.42	0.22	0.27	0.13
BMK_Unigene_049187	25.7	13.64	20.87	3.96	5.87	10.08	1.21	2.2	8.2
BMK_Unigene_049335	2.83	1.5	1.41	0.85	0.63	1.01	0.59	0.35	0.79
BMK_Unigene_049403	0.18	0.25	0.13	0.67	0.73	0.2	1.77	3.54	4.27
BMK_Unigene_049502	3.09	3.29	1.65	22.18	25.71	18.73	43.64	32.52	1.3
BMK_Unigene_049617	0.92	2.34	1.06	3.4	11.7	15.06	28.33	14.79	29.91
BMK_Unigene_049630	14.92	2.26	1.23	112.25	159.92	118.97	132.54	112.06	486.44
BMK_Unigene_049631	15.89	9.03	14.06	56.46	82.75	62.3	53.89	56.97	173.07
BMK_Unigene_049659	0	0.05	0.05	0.14	0.55	0.31	0.93	0.64	0.57
BMK_Unigene_049741	5.3	5.44	3.18	17	17.29	9.24	39.79	15.83	30.62
BMK_Unigene_049779	29.54	19.88	31.69	12.35	14.76	17.18	20.4	16.8	22.74
BMK_Unigene_049850	10.49	10.78	9.04	3.2	2.32	5.55	1.74	4.52	6.25
BMK_Unigene_049936	24.77	14.1	40.05	2.58	8.18	18.39	2.44	4.63	3.61
BMK_Unigene_050207	5.36	5.11	6.36	2.25	3.64	3.15	4.78	4.95	7.02
BMK_Unigene_050233	5.44	4.35	4.76	0.21	0.36	1.86	0.1	0	0.38
BMK_Unigene_050300	0	0	0	4.95	12.85	7.48	4.64	12.61	16.03
BMK_Unigene_050490	37	23.35	19.98	4.22	5.21	7.86	6.44	3.74	10.03
BMK_Unigene_050617	0.88	0.75	1.07	3.5	3.66	2.04	2.47	7.25	4.49
BMK_Unigene_050719	24.54	50.49	6.8	0.27	0.68	0.31	1.29	1.47	18.79
BMK_Unigene_050979	9.87	8.1	8.36	4.98	3.97	5.22	2.25	3.43	4.74
BMK_Unigene_050995	0.62	0.35	0.42	1.96	2.21	1.82	3.18	2.77	1.43
BMK_Unigene_051010	0.51	0.37	0.24	5.5	8.35	1.3	22.49	4.59	4
BMK_Unigene_051098	0.19	0.75	0.76	1.26	2.89	0.56	2.41	4.81	5.94
BMK_Unigene_051273	1.11	1.52	1.25	2.61	3.53	6.29	5.55	5.65	5.93
BMK_Unigene_051371	17.21	11.03	14.44	43.71	36.63	34.26	39.1	36.42	20.54
BMK_Unigene_051421	0.77	0.84	2.15	3.44	5.23	4.51	2.85	4.74	4.17
BMK_Unigene_051552	0.22	0.27	0.26	8.18	3.19	2.59	1.79	4.49	4.6
BMK_Unigene_051915	1.35	4.81	2.83	0	0.38	0.18	0.21	0.05	0.49
BMK_Unigene_051924	2.47	2.2	2.75	1.29	1.06	1.08	2.17	1.49	4.92
BMK_Unigene_051942	0	0	0.06	2.72	15.47	1.22	12.34	2.94	1.77
BMK_Unigene_052435	2.06	0.44	0.65	15.63	16.31	11.3	29.36	11.19	0.43
BMK_Unigene_052561	0.34	0.26	0.24	0.56	1.1	0.45	2.58	4.6	2.02
BMK_Unigene_052647	2.33	1.73	3.82	6.98	4.68	7.68	4.27	6.6	6.46
BMK_Unigene_052732	0.9	0.29	0.48	0.26	3.79	1.8	1.45	7.28	3.75
BMK_Unigene_052775	12.86	9.31	4.92	1.95	0.41	0.31	0.33	0	0.98
BMK_Unigene_052821	3.71	3.67	4.52	0.9	2.29	1.9	3.22	4.01	1.17
BMK_Unigene_052876	1.38	3.8	13.85	20.8	34.65	22.82	69.45	99.05	21.46
BMK_Unigene_052996	33.68	16.2	28.57	5.12	7.04	13.51	2.44	11.02	14.1
BMK_Unigene_053146	9.36	14.53	22.8	37.78	39.92	55.86	67.24	57.23	38.31
BMK_Unigene_053236	0.19	0.15	0.25	0.92	1.7	0.59	1.06	5.05	4.28
BMK_Unigene_053295	8.62	11.36	9.27	2.45	4.22	3.32	4.27	26.57	9.76
BMK_Unigene_053296	0.21	0.13	6.01	60.63	31.06	77.53	16.17	130.85	21.05
BMK_Unigene_053311	0.11	0.17	0.76	1.5	10.64	10.24	27.34	135.58	2.53
BMK_Unigene_053428	72.75	79.46	112.66	366.07	290.18	382.83	618.27	550.79	316.35
BMK_Unigene_053489	4.54	4.58	7.03	0.66	1.37	1.65	0.3	1.61	7.97
BMK_Unigene_053494	2.96	0.94	2.37	15.23	307.98	13.86	120.37	124.92	20.86
BMK_Unigene_053536	27.19	21.77	30.5	44.98	68.61	64.6	47.32	55.53	63.94
BMK_Unigene_053545	54.1	23.35	26.62	8.55	1.2	4.72	1.91	1.04	3.74
BMK_Unigene_053607	2.1	14.33	9.12	8.53	117.82	23.15	22.14	157.67	59.88
BMK_Unigene_053614	2.95	3.3	17.14	26.8	75.84	37.12	34.13	61.78	57.63
BMK_Unigene_053681	40.19	67.99	42.24	14.19	15.87	28.34	22.74	10.59	20.13
BMK_Unigene_053757	234.41	248.78	131.99	86.67	25.93	57.45	54.35	28.71	26.72
BMK_Unigene_053767	95.87	54.16	67.45	65.02	32.04	78.14	25.07	21.39	38.77
BMK_Unigene_053800	0.66	0.66	0.72	2.18	3.58	2.47	3.6	2.46	4.96
BMK_Unigene_053827	23.13	40.1	38.68	13.77	14.62	27.94	7.55	14.91	4.99
BMK_Unigene_053828	9.52	13.62	16.1	5.84	4.1	12.56	3.78	4.73	2
BMK_Unigene_053980	13.11	21.59	9.32	4.5	5.91	3.2	5.05	4.59	1.96
BMK_Unigene_053990	99.33	73.93	49.5	64.21	26.63	63.05	26.53	13	37.2
BMK_Unigene_054067	147.5	73.2	124.7	83.83	37.44	78.31	36.94	29.63	58.46
BMK_Unigene_054207	60.99	46.02	46.53	29.47	12.97	22.46	32.31	3.86	18.19
BMK_Unigene_054218	0.21	0.07	0.16	2.8	5.97	2.81	6.13	3.08	3.73
BMK_Unigene_054313	17.39	11.4	19.72	39.53	48.01	30.13	102.61	43.17	22.8
BMK_Unigene_054331	0.36	0.22	1.13	2.27	2.07	0.48	4.54	3.12	2.07
BMK_Unigene_054362	54.59	134.16	27.13	11.29	16.83	5.25	84.07	47.37	43.35
BMK_Unigene_054377	0.25	0.2	0.28	0.82	0.54	0.35	1.12	0.65	1.03
BMK_Unigene_054514	1.04	0.8	3.44	10.37	7.87	6.9	21.17	5.75	5.85
BMK_Unigene_054543	1.98	0.94	1.36	1.26	13.86	1.67	3.85	12.23	9.72
BMK_Unigene_054547	3.56	1.52	5.12	7.6	13.41	14.82	13.55	16.7	8.41
BMK_Unigene_054621	6.27	2.34	1.76	0.07	0.42	0.07	0	0.83	0.81
BMK_Unigene_054782	2.66	1.7	2.74	11.16	12.82	12.13	21.89	3.91	8.68
BMK_Unigene_054859	0.76	1.46	2.77	15.84	9.44	6.49	30.54	8.29	9.65
BMK_Unigene_054898	1.01	1.26	2.55	1.2	3.52	2.41	2.61	8.46	8.66
BMK_Unigene_054915	6.57	5.38	8.11	15.48	35.56	25.39	16.31	49.13	41.94
BMK_Unigene_054916	0.66	0.9	2.49	19.01	21.15	15.83	20.32	11.66	21.98
BMK_Unigene_055016	3.3	3.7	6.96	8.48	10.41	8.39	9.04	13.25	17.66
BMK_Unigene_055115	24.5	14.08	41.32	6.89	10.63	13.53	5.1	13.13	21.39
BMK_Unigene_055120	50.71	32.57	20.37	13.61	15.87	9.68	21.12	13.37	68.37
BMK_Unigene_055203	0.05	0.4	0	0.55	2.62	0.58	2.11	1.28	1.95
BMK_Unigene_055229	0.21	1.88	1.78	0	4.61	4.17	2.1	92.72	3.77
BMK_Unigene_055235	12.69	9.4	5.92	0.92	1.34	1.13	1.45	2.59	3.48
BMK_Unigene_055253	0.53	0.91	1.41	1.07	6.9	4.5	5.61	39.81	4.92
BMK_Unigene_055263	1.19	1.57	0.61	0.08	0.15	0.11	0.12	0.37	0.85
BMK_Unigene_055267	49.21	53.51	85.63	169.79	140.03	140.31	151.51	85.74	156.73
BMK_Unigene_055310	0.85	0.44	2.11	11.36	11.15	12	15.96	15.85	3.64
BMK_Unigene_055315	64.91	50.25	44.38	19.8	14.94	22.44	11.02	12.55	27.79
BMK_Unigene_055348	0.54	1.14	0.79	3.24	71.82	9.82	13.31	57.23	22.37
BMK_Unigene_055385	48.19	73.72	114.72	150.27	667.33	220.5	164.78	724.53	345.05
BMK_Unigene_055395	1004.41	680.16	615.4	320.76	321.65	628.25	271.93	255.04	485.24
BMK_Unigene_055401	4.54	5.31	5.85	10.07	15.89	12.38	12.39	22.15	16.85
BMK_Unigene_055404	171.45	49.14	88.49	24.84	15.26	25.18	5.37	11.3	33.88
BMK_Unigene_055412	83.74	54.7	82.04	484.58	215.2	235.25	575.08	347.59	104.85
BMK_Unigene_055421	8.17	6.21	12.32	21.35	27.15	23.41	18.77	34.66	26.54
BMK_Unigene_055431	5.21	4.67	19.26	76.82	113.33	25.93	106.03	34.09	69.32
BMK_Unigene_055481	13.76	6.66	182.04	114.54	700.39	738.18	176.9	932.26	3733.29
BMK_Unigene_055565	14.61	6.99	9.35	1.53	2.05	2.76	1.69	2.99	7.97
BMK_Unigene_055575	4.6	6.37	12.11	22.05	101.27	35.5	23.86	112.02	44.57
BMK_Unigene_055576	5.8	6.14	8.23	18.95	14.55	15.2	15.86	11.42	9.73
BMK_Unigene_055619	664.96	546.97	693.33	253.18	379.62	345.81	266.66	231.54	325.76
BMK_Unigene_055679	5.8	3.49	13.6	55.9	45.93	76.08	31.84	37.62	5.05
BMK_Unigene_055704	27.83	30.27	36.89	59.86	72.68	55.12	77.55	79.02	82.65
BMK_Unigene_055711	0.3	0.24	1.16	80.23	56.41	45.17	95.36	219.39	18.65
BMK_Unigene_055834	5.88	5.16	8.35	13.09	17.07	12.85	6.9	13.68	19.07
BMK_Unigene_055841	326.48	128.52	245.51	183.22	56.19	144.58	73.66	34.07	53.34
BMK_Unigene_055858	75.05	64.37	96.12	65.89	40.2	65.79	43.24	25.41	51.26
BMK_Unigene_055860	1.39	2.65	3.94	0.05	0.11	0.14	0.12	0.87	2.91
BMK_Unigene_055870	2.24	2.66	1.46	0.06	0.13	0.53	0	0.34	0.37
BMK_Unigene_055927	41.82	17.44	20.63	12.22	10.89	12.51	14.82	6.22	16.99
BMK_Unigene_055977	1	0.97	1.05	1.97	1.61	1.81	4.28	2.69	4.7
BMK_Unigene_056001	4.22	3.46	4.11	9.11	11.74	7.82	11.58	12.87	8.94
BMK_Unigene_056026	6.03	6.78	10.38	3.95	3.82	8.59	2.16	1.93	3.44
BMK_Unigene_056085	0	0	0.26	7.35	3.66	4.41	2.98	3.47	5.16
BMK_Unigene_056106	9.35	7.69	17.9	14.91	30.23	24.55	23.46	32.27	29.5
BMK_Unigene_056141	1.87	2.37	3.33	2.93	2.28	3.04	7.26	8.01	6.06
BMK_Unigene_056161	3.27	18.1	5.14	4.4	44.98	15.23	30.14	149.02	41.62
BMK_Unigene_056177	0.87	1.79	1.47	34.71	15.44	5.78	53.17	7.77	23.38
BMK_Unigene_056178	2.31	3.31	3.32	53.98	27.61	9.89	85	16.16	47.68
BMK_Unigene_056200	9.96	13.47	22.53	43.32	37.21	36.73	49.52	22.29	27.29
BMK_Unigene_056220	0.48	0.25	0.98	2.08	1.45	2.89	0.25	3.8	3.1
BMK_Unigene_056259	0	0.06	0.08	0.53	0.57	0.49	0.75	0.96	0.46
BMK_Unigene_056261	0.1	1.42	1.18	6.55	6.98	6.4	10.6	11.37	7.51
BMK_Unigene_056268	6.89	6.78	13.54	68.43	81.09	17.53	76.28	19.86	13.78
BMK_Unigene_056295	6.11	5.27	7.22	19.89	19.32	17.78	15.28	18.68	19.38
BMK_Unigene_056314	33.3	8.4	6.27	0.14	2.09	1.25	0.36	1.54	2.7
BMK_Unigene_056338	0.76	1.65	1	1.75	3.18	1.66	3.21	4.22	3.87
BMK_Unigene_056448	0.94	1.8	1.07	2.46	3	2.86	4.87	3.98	3.05
BMK_Unigene_056544	0.03	0.12	0.11	0.86	2.37	1.18	6.44	1.75	1.29
BMK_Unigene_056546	15.42	12	8.49	2.18	2.78	4.04	1.33	4.98	4.74
BMK_Unigene_056569	0.64	0.37	0.59	2.47	3.12	1.42	1.01	1.56	1.92
BMK_Unigene_056627	11.78	8.48	10.38	3.98	4.55	6.26	1.51	3.08	10.46
BMK_Unigene_056659	8.01	7.33	11.48	17.27	18.3	14.52	22.33	16.23	20.47
BMK_Unigene_056681	5.66	11.98	8.43	28.61	20.11	33.75	23.57	19.54	20.28
BMK_Unigene_056706	6.11	43.78	6.81	1.22	3.2	1.79	13.61	1.86	0.39
BMK_Unigene_056736	1.24	1.07	1.52	2.72	2.02	1.7	3.44	2.62	3.04
BMK_Unigene_056756	17.97	14.13	22.01	9.44	8.38	11.38	10.91	5.17	11.96
BMK_Unigene_056796	1.25	0.43	0.63	0.59	2.23	0.19	5.57	4.24	7.01
BMK_Unigene_056861	3.91	4.2	3.11	0.58	1.49	0.61	1.34	0	0.39
BMK_Unigene_056921	9.46	6.28	4.24	1.55	1.64	1.64	1.99	5.05	2.25
BMK_Unigene_056930	23.05	12.2	19.69	6.29	2.44	9.89	2.77	0	4.14
BMK_Unigene_056959	4.1	10.76	0.64	0.07	0.92	0.26	0.81	2.3	0.4
BMK_Unigene_056982	14.42	5.85	8.02	2.01	1.17	1.11	1.31	1.19	2.12
BMK_Unigene_057023	0.35	0.14	0.15	0.53	1.02	0.29	1.96	0.71	0.8
BMK_Unigene_057050	4.07	2.63	8.48	12.8	24.75	21.81	17.27	34.13	16.64
BMK_Unigene_057134	16.77	36.3	38.44	13.09	166.9	34.51	36.35	627.83	127.81
BMK_Unigene_057173	2281.01	1612.46	1571.65	1089.06	844.74	1122.51	897	795.66	1159.43
BMK_Unigene_057182	13.2	10.35	9.02	3.83	3	4.36	1.66	4.25	5.83
BMK_Unigene_057188	0.09	0.11	0.2	1.2	0.71	0.51	9.01	1.07	1.21
BMK_Unigene_057235	3.28	1.87	4.07	10.22	6.7	7.34	11.4	5.56	5.68
BMK_Unigene_057237	0.35	0.53	0	1.25	3.75	3.54	2.06	2.86	13.24
BMK_Unigene_057332	35.41	18.73	29.22	24.1	7.34	63.98	4.34	3.19	6.76
BMK_Unigene_057341	5.27	4.38	10.74	15.88	15.51	19.65	13.71	16.4	15.01
BMK_Unigene_057365	0.11	0	0.19	0.47	1.06	0.07	0.67	1.18	1.26
BMK_Unigene_057409	10.01	12.85	2.61	1.06	0.37	0.55	0.35	0.49	1.43
BMK_Unigene_057457	0	1.85	0.45	22.98	27.1	5.16	128.32	13.22	15.88
BMK_Unigene_057496	71.02	98.02	81.67	38.17	29.98	36.32	30.33	64.55	49.35
BMK_Unigene_057580	3.43	2.28	3.52	6.88	8.14	7.27	5.81	5.39	7.65
BMK_Unigene_057594	2.49	9.73	5.7	17.74	47.35	27.75	23.91	45.21	19.24
BMK_Unigene_057634	18.93	13.76	32.22	95.94	50.91	49.94	97.2	34.45	46
BMK_Unigene_057722	10.82	10.22	8.61	3.72	3.71	8.81	2.2	2.3	5.54
BMK_Unigene_057741	0	0	0.59	2.63	1.99	5.06	2.75	2.49	0.33
BMK_Unigene_057751	1.25	0.6	0.79	5.84	6.77	4.69	11.6	4.79	0.69
BMK_Unigene_057767	0.23	0.09	0.18	0	6.91	0.25	1.82	3.65	53.52
BMK_Unigene_057769	1.72	2.59	1.22	4.08	11.92	5.07	4.42	9.31	12.68
BMK_Unigene_057776	5.54	4.98	9.12	12.11	19.79	30.26	14.69	42.65	70.95
BMK_Unigene_057818	24.61	16.4	42.55	64.58	57.03	88.59	31.94	45.67	38.43
BMK_Unigene_057854	1.19	4.71	3.16	2.35	10.1	8.21	7.37	88.24	20.55
BMK_Unigene_057891	1.76	2.02	1.77	0.21	0.71	0.12	1.05	0.16	1.15
BMK_Unigene_058032	8.45	3.55	7.39	15.96	16.16	18.64	13.98	12.3	27.29
BMK_Unigene_058040	5.6	2.35	1.59	0.12	0.32	0.37	0.16	0.11	0.62
BMK_Unigene_058054	40.68	44.31	63.95	39.2	21.57	46.83	12.43	11.68	25.34
BMK_Unigene_058080	2.42	1.84	4.78	7.11	10.31	8.54	4.89	11.11	13.78
BMK_Unigene_058104	0.15	0	1.3	4.92	8.22	4.1	22.18	23.44	12.43
BMK_Unigene_058136	0.59	0.9	4.22	20.9	23.88	9.4	49.79	32.81	20.64
BMK_Unigene_058175	47.81	54.85	41.4	20.58	10.06	22.8	20.73	19.06	45.77
BMK_Unigene_058188	3.17	3.52	1.5	0.3	0.85	0.79	0.07	1.1	3.6
BMK_Unigene_058219	0.74	0.84	2.92	60.82	31.47	21.47	36.16	45.54	26.26
BMK_Unigene_058243	6.01	4.48	4.53	1.25	1.43	2.52	2.43	4.76	4.52
BMK_Unigene_058245	0.96	0.65	1.64	5.97	4.44	3.36	5.81	2.61	1.86
BMK_Unigene_058251	35.79	52.72	30.9	4.6	15.15	9.18	4.63	53.06	31.58
BMK_Unigene_058252	12.08	4.46	6.88	0.73	0.98	2.22	0.94	1.92	3.28
BMK_Unigene_058261	56.39	27.13	38.14	20.03	6.07	41.74	3.54	4.4	8.24
BMK_Unigene_058264	0	0	0.06	1.83	1.64	1.41	4.25	0.44	1.32
BMK_Unigene_058309	17.95	14.4	11.03	5.32	3.45	6.57	3.66	3.26	5.51
BMK_Unigene_058340	0	0	0.14	1.16	3.37	0.7	1.82	3.04	3.12
BMK_Unigene_058341	12.23	6.81	4.99	2.18	3.7	1.69	1.79	5.45	7.79
BMK_Unigene_058348	5.79	6.22	10.28	7.87	28.82	23.68	17.62	146.89	28.47
BMK_Unigene_058364	2.37	2.03	3.11	5.56	12.79	10.14	5.7	15.92	16.44
BMK_Unigene_058373	0.35	0.53	1.04	0.73	2.76	1.52	1.38	2.77	2.65
BMK_Unigene_058386	10.99	8.5	2.25	1.09	0.85	1.36	0.42	0.58	2.56
BMK_Unigene_058394	1.89	0	2.69	26.82	40.83	9.98	28.06	7.33	21.06
BMK_Unigene_058397	36.54	37.11	22.95	2.02	5.04	2.75	2.23	4.85	14.98
BMK_Unigene_058400	3.33	6.45	10.96	19.46	16.73	18.47	27.84	21.31	19.56
BMK_Unigene_058426	4.49	2.14	7.48	17.51	10.8	19.97	13.09	6.47	8.26
BMK_Unigene_058436	1.19	0.53	0.51	0.81	5.91	2.67	5.69	13.16	4.09
BMK_Unigene_058446	1.03	0.38	0.74	3.26	3.12	3.7	5.13	7.39	2.21
BMK_Unigene_058491	22.59	22.98	14.31	8.36	8.53	9.95	5.72	6.04	6.74
BMK_Unigene_058537	2.61	1.28	3.99	14.38	5.88	9.1	9.87	6.16	6.76
BMK_Unigene_058554	0.21	0.04	0.08	1.31	4.01	3.26	0.79	7.72	0.59
BMK_Unigene_058567	1.52	2.87	2.37	6.94	13.48	8.07	17.43	13.74	25.81
BMK_Unigene_058580	28.91	29.13	22.33	16.45	12.49	16.31	9.47	7.92	10.68
BMK_Unigene_058589	0.34	0.58	0.4	1.62	1.86	1.16	2.12	0.66	1.93
BMK_Unigene_058618	2.99	1.47	7.22	25.46	32.9	28.82	45.74	34.44	12.38
BMK_Unigene_058644	0.49	5.37	1.01	29.67	574.28	30	568.04	125.82	6.7
BMK_Unigene_058672	3.62	3.95	6.39	6.56	10.64	8.55	7.57	9.82	12.38
BMK_Unigene_058680	14.24	8.31	12.19	14.33	6.7	10.4	6.08	4.44	5.02
BMK_Unigene_058686	0.19	1.24	1.7	5.16	31.87	1.84	23.58	24.09	18.83
BMK_Unigene_058693	13.63	4.91	11.95	6.09	5.23	6.72	3.74	1.78	3.1
BMK_Unigene_058774	1.93	7.46	3.94	32.46	24.51	15.46	80.58	20.76	20.78
BMK_Unigene_058783	1.07	3.78	1.06	3.3	245.22	13.02	56.45	481.6	6.21
BMK_Unigene_058789	32.64	23.47	11.45	7.48	8.6	7.85	3.24	4.97	8.77
BMK_Unigene_058802	0.19	0.15	0.15	1.67	698.92	6	519.12	221.63	20.04
BMK_Unigene_058842	16.62	30.98	35.55	76.49	151.95	50.44	113.4	264.5	63.62
BMK_Unigene_058843	0.27	4.61	9.88	88.6	167.45	42.96	135.84	243.41	56.85
BMK_Unigene_058864	14.6	11.05	17.68	32.36	25.26	29.72	25.48	33.58	30.62
BMK_Unigene_058867	8.2	5.37	6.02	1.79	2.41	2.66	2.15	4.37	17.24
BMK_Unigene_058991	30.21	156.58	15.3	1.76	7.22	8.6	6.76	33.4	17.64
BMK_Unigene_058997	42.51	37.76	20.01	8.08	2.03	5.01	8.09	2.6	9.94
BMK_Unigene_059028	1.38	0.86	1.32	3.16	6.1	2.64	4.24	8.44	9.82
BMK_Unigene_059069	67.38	55.66	49.67	3752.82	14882.8	380.33	14083.3	4034.58	7644.56
BMK_Unigene_059130	3.44	2	1.83	0.64	0.84	1.05	0.97	2.03	3.55
BMK_Unigene_059132	4.26	2.7	1.8	3.44	15.66	8.83	11.8	42.17	29.18
BMK_Unigene_059174	24.21	19.35	9.77	0.63	0.89	1.43	0.16	0.22	8.42
BMK_Unigene_059175	0.74	0.48	0.76	1.08	0.7	0.93	1.3	1.41	1.52
BMK_Unigene_059240	1.8	1.27	2.72	4.47	4.28	5.12	2.08	2.17	1.71
BMK_Unigene_059241	6.81	5.44	17.75	29.21	26.89	34.69	21.96	14.51	30.75
BMK_Unigene_059262	0.5	0.73	0.7	2.47	9.4	2.81	2.72	4.57	5.33
BMK_Unigene_059331	73.47	33.94	65.52	32.35	20.36	31.57	16.18	21.97	25.7
BMK_Unigene_059392	8.9	10.24	15.14	41.23	40.59	33.53	49.7	21.96	33.58
BMK_Unigene_059399	3.09	1.03	4.72	10.15	9.49	10.18	3.8	5.86	5.62
BMK_Unigene_059445	57.93	30.14	27.57	18.5	15.06	18.38	9.57	8.66	25.05
BMK_Unigene_059450	1.71	1.7	1.7	2.73	4.5	4.18	3.37	4.42	4.57
BMK_Unigene_059454	9.76	8.1	24.64	59.98	88.77	53.69	36.12	83.21	66.18
BMK_Unigene_059489	0.23	0.04	0.11	1.46	3.3	3.28	4.19	18.62	2.77
BMK_Unigene_059520	2.61	5.76	2.47	9.28	32.42	27.23	17.84	30.73	11.74
BMK_Unigene_059535	60.8	71.23	36.11	1.49	1.46	2.38	1.03	1.11	3.85
BMK_Unigene_059552	0.49	0.93	4.07	3.59	13.57	8.36	16.85	322.13	71.91
BMK_Unigene_059619	1.24	1.05	2.5	8.52	5.17	7.94	5.56	8.55	5.68
BMK_Unigene_059673	4.18	4.04	3.58	1.47	0.87	3.98	1.13	0.71	0.2
BMK_Unigene_059675	34.13	22.76	15.12	1.69	0.36	1.64	0.69	0.24	3.85
BMK_Unigene_059693	0.68	1.22	1.52	11.47	21.87	4.31	13.82	8.04	10.29
BMK_Unigene_059737	4.67	1.64	4.02	10.88	11.08	10.1	6.24	2.18	4.81
BMK_Unigene_059739	0.03	0.16	0.63	16.46	29.98	11.68	33.67	33.7	20.41
BMK_Unigene_059741	1109.84	976.42	885.77	548.88	439.54	579.06	506.27	445.8	561.77
BMK_Unigene_059779	5.7	4.82	7.35	5.49	4.78	6.23	3.25	2.54	3.27
BMK_Unigene_059808	5.59	6.26	5.05	3.5	3.77	3.73	1.88	1.95	1.91
BMK_Unigene_059809	12.46	8.42	17.31	13.07	4.32	28.5	3.52	2.62	5.42
BMK_Unigene_059832	0.77	0.74	1.05	2.86	3.01	5.36	2.17	7.29	2.82
BMK_Unigene_059839	0.65	1.91	0.2	165.91	349.97	521.14	78.8	511.51	47.25
BMK_Unigene_059843	25.84	39.06	42.92	70.26	169.88	91.52	174.78	189.71	123.85
BMK_Unigene_059886	0.07	0.28	0.44	1.43	12	0.48	12.41	15.98	0.9
BMK_Unigene_059896	2.57	1.65	1.78	2.85	4.16	3.01	3.7	5.97	7.33
BMK_Unigene_059909	0.17	0.15	0.06	0.34	0.31	0.22	0.57	0.67	1.61
BMK_Unigene_059927	0.03	0	0.25	13.26	34.15	7.61	33.16	4.92	15.14
BMK_Unigene_059931	4.3	3.98	3.13	0.49	0.66	0.89	0.73	3.55	3.17
BMK_Unigene_059939	21.29	37.5	38.01	38.4	93.74	53.61	67.73	97.03	93.07
BMK_Unigene_059941	3.57	2.25	3.71	0.18	0.09	0.09	0.2	0.18	4
BMK_Unigene_059967	0.15	0.42	0.28	0.74	1.05	0.51	4.66	2.27	0.79
BMK_Unigene_059969	0	1.41	0.23	1.74	5.83	0.84	5.44	12.1	15.1
BMK_Unigene_059983	0.54	0.35	0.15	2.55	2.07	1.64	2.31	0.5	1.14
BMK_Unigene_060001	6.03	4.14	3	1.55	1.54	2.03	1.84	1	2.96
BMK_Unigene_060005	14.22	10.73	7.14	9.49	2.23	8.51	5.41	2.95	3.69
BMK_Unigene_060007	1.71	2.52	4.17	7.79	12.98	9.26	8.94	14.86	12.28
BMK_Unigene_060032	1.59	1.13	2.22	6.22	8.21	3.98	9.35	4.36	4.56
BMK_Unigene_060039	0.05	0	0.06	2.24	10.21	2.44	2.33	18.6	4.31
BMK_Unigene_060066	0.88	0.51	0.55	0.81	1.11	0.52	3.97	2.11	7.72
BMK_Unigene_060099	1.57	1.65	2.05	2.05	3.68	3	3.14	3.68	4.23
BMK_Unigene_060105	8.56	3.32	3.62	1.65	0.75	1.42	2.51	0.36	2.22
BMK_Unigene_060114	18.57	8.47	8.21	2.5	3.08	4.21	2.2	1.89	6.04
BMK_Unigene_060132	0.87	0.61	1.24	3.29	4.07	2.8	3.07	10.71	7.68
BMK_Unigene_060187	3.25	2.09	5.37	0.06	0.06	0.56	0.22	0.06	0.37
BMK_Unigene_060191	13.98	6.64	6.57	3.04	2.95	4.59	2.96	1.37	2.92
BMK_Unigene_060203	3776.83	3848.85	1770.95	242.02	777.42	760.49	202.2	1306.3	2528.97
BMK_Unigene_060212	6.78	2.99	5.36	9.56	1.03	2.71	1.51	0.37	1.72
BMK_Unigene_060244	2.83	2.39	1.39	0.95	1.08	1.3	0.63	0.41	1.11
BMK_Unigene_060249	611.76	416.03	399.97	448.42	227.18	272.8	272.53	148.51	176.78
BMK_Unigene_060270	0.18	0.55	0.42	0.58	2.55	1.64	3.18	3.17	0.91
BMK_Unigene_060271	1.11	0.58	0.76	1.73	2.49	3.03	3.04	3.54	3.36
BMK_Unigene_060273	26.1	14.01	9.4	0.28	0.15	0.13	0.16	0.57	5.71
BMK_Unigene_060282	10.08	25.81	12.31	5.27	3.19	6.5	2.05	0	9.02
BMK_Unigene_060284	7.54	6.95	8.62	19.01	21.78	18.22	14.52	29.34	24.26
BMK_Unigene_060301	17.06	26.11	17.71	45.56	100.23	41.18	170.73	150.76	103.34
BMK_Unigene_060319	7.64	15.72	2.48	0.89	1.63	0.27	0.88	0	0.25
BMK_Unigene_060324	48.3	26.05	44.9	42.3	21.19	42.93	19.15	12.96	23.42
BMK_Unigene_060325	13.56	12.39	24.21	6.88	5.18	11.48	4.44	6.14	8.64
BMK_Unigene_060335	3.77	16.22	9.91	160.03	110.19	54.75	269.15	109.17	99.26
BMK_Unigene_060345	51.03	57.52	52.41	154.59	256.24	91.35	259.42	207.84	143.52
BMK_Unigene_060346	5.87	5.39	3.75	1.25	1.38	1.04	0.99	1.02	3.43
BMK_Unigene_060355	19.14	21.09	45.5	25.18	5.45	11.76	7.44	9.42	6.32
BMK_Unigene_060366	9.04	8.36	5.98	27.76	25.88	22.08	41.8	37.91	37.8
BMK_Unigene_060369	0.8	0.63	1.55	2.22	0.88	3.18	2.59	30.81	6.2
BMK_Unigene_060373	0.57	0.34	1.18	5.05	2.82	5.26	3.98	1.89	3.59
BMK_Unigene_060397	17.61	20	12.46	4.28	7.58	4.33	7.5	4.8	6.78
BMK_Unigene_060416	0.33	0.61	0.21	0.62	3.33	1.8	2.06	8.7	1.15
BMK_Unigene_060423	3.19	2.17	5.53	8.15	13.01	11.17	9.16	6.4	7.7
BMK_Unigene_060436	6.88	3.35	6.49	2.16	0.96	1.78	0.87	3.47	1.94
BMK_Unigene_060450	45.14	23.31	29.56	30.03	20.21	31.37	9.1	10.36	18.65
BMK_Unigene_060458	1.05	0.7	1.32	3.63	25.4	1.06	45.28	8.64	19.1
BMK_Unigene_060465	0.98	1.21	1.33	1.86	2.64	1.9	2.02	3.85	3.66
BMK_Unigene_060481	57.79	55.99	85.51	50.58	29.81	56.06	22.83	27.49	26.68
BMK_Unigene_060484	2.42	3.26	2.49	8.18	4.08	6.57	7.32	6.26	6.75
BMK_Unigene_060493	3.63	2.47	7.19	15.61	20.53	15.47	28.39	12.75	18.42
BMK_Unigene_060506	5.31	8.18	7.81	8.42	16.74	11.31	19.67	23.27	15.67
BMK_Unigene_060507	66.48	37.41	15.87	16.04	3.02	6.72	10.47	2.56	3.51
BMK_Unigene_060524	3.28	2.36	6.61	11.46	16.63	10.55	15.77	20.57	9.67
BMK_Unigene_060530	168.43	96.6	91.49	23.29	27.82	50.41	7.44	28.63	43.35
BMK_Unigene_060533	41.38	54.68	55.8	16.63	24.47	27.07	8.87	14.95	16.65
BMK_Unigene_060537	2.05	2.06	3	3.78	7.89	5.62	6.2	9.73	11.27
BMK_Unigene_060589	0.03	0.11	0.03	0.24	3.65	0.78	0.83	1.16	0.74
BMK_Unigene_060591	0.48	0.56	0.27	0.08	0.01	0.12	0.45	0.12	0.05
BMK_Unigene_060592	1.47	1.29	2.28	5.2	5.24	3.11	8.02	3.2	3.47
BMK_Unigene_060653	12.63	10.43	13.31	19.53	26.7	15.62	22.79	36.63	35.93
BMK_Unigene_060668	0.08	0.56	0.61	0.17	9.65	0.94	4.38	25.16	5.97
BMK_Unigene_060671	1.07	0.86	1.83	2.18	3.32	6.46	5.52	7.52	28.06
BMK_Unigene_060702	1.48	3.3	5.71	8.22	29.07	16.62	29.81	126.1	23.48
BMK_Unigene_060711	0.27	0.16	0.31	0.99	1.08	1.15	0.7	1.26	0.83
BMK_Unigene_060716	1.34	1.62	6.27	16.29	19.09	23.77	18.14	247.48	66.48
BMK_Unigene_060722	58.25	77.77	105.65	213.52	222.43	182.52	217.96	415.26	199.43
BMK_Unigene_060749	0.75	2.41	5.5	80.8	25.68	23.25	74.7	19.84	13.99
BMK_Unigene_060757	45.2	34.71	44.62	19.41	6.43	20.94	8.65	7.06	14.98
BMK_Unigene_060785	16.89	12.38	5.13	0.24	3.59	0.56	0.39	0.49	1.64
BMK_Unigene_060795	0.06	0	0.18	0.59	0.39	0.37	0.6	0.34	1.14
BMK_Unigene_060801	2.75	3.12	2.77	1.84	3.18	1.85	1.59	1.07	1.45
BMK_Unigene_060834	1.18	1.5	6.46	9.67	18.86	14.39	10.7	23.84	30.31
BMK_Unigene_060844	143.28	65.79	102.82	112.07	46.02	91.63	36.44	40.03	43.11
BMK_Unigene_060849	6.64	2.67	2.98	0.78	0.81	0.95	1.01	0.49	0.77
BMK_Unigene_060851	0.07	0.22	0.8	2.66	5.58	1.76	1.08	3.79	2.71
BMK_Unigene_060862	80.44	54.97	82.74	43.02	28.03	30.27	71.13	32.23	31.03
BMK_Unigene_060874	3.31	3.55	4.6	9.02	178.39	22.53	301.24	728.57	11.73
BMK_Unigene_060896	3.8	1.67	9.19	299.12	73.68	56.37	377.95	32.14	48.93
BMK_Unigene_060913	1.12	2.7	1.78	6.6	7.34	6.97	3.99	2.83	8.85
BMK_Unigene_060915	1.57	0.91	1.69	2.52	4.28	3.35	3.83	5.9	8.55
BMK_Unigene_060921	3.12	1.7	2.71	2.38	3.48	2.1	8.03	13.85	11.5
BMK_Unigene_060937	3.56	3.33	2.65	0.81	1	0.98	0.23	0.82	1.09
BMK_Unigene_060967	0.71	2.81	2.21	0.32	0.79	0	0.27	0.36	0.06
BMK_Unigene_060969	0.08	0.05	0.17	1.03	0.6	0.76	0.38	1.05	0.78
BMK_Unigene_060971	133.72	79.41	52.67	44.1	22.55	29.45	37.14	16.77	29.06
BMK_Unigene_060994	16.76	13.9	21.09	33.32	45.13	34.08	27.02	67.96	51.09
BMK_Unigene_061027	10.98	6.44	3.2	0.97	0.98	2.7	0.23	1.07	0.86
BMK_Unigene_061028	1.6	6.79	10.8	31.18	34	32.4	30.08	42.3	35.41
BMK_Unigene_061033	6.31	6.14	5.32	2.94	0.87	3.1	0.49	0.86	2.05
BMK_Unigene_061078	3.76	4.03	6.6	0.2	1.63	1.21	0.33	3.09	9.19
BMK_Unigene_061079	7.23	7.19	7.58	0.96	2.83	2.36	1.24	2.65	2.99
BMK_Unigene_061111	11.85	12.85	16.1	23.54	27.89	25.02	23.19	33.23	33.28
BMK_Unigene_061118	3.89	3.86	5.9	5.88	9.01	7.23	8.14	11.06	11.19
BMK_Unigene_061134	33.26	21.09	42.19	62.32	82.96	72.14	46.71	93.98	81.67
BMK_Unigene_061138	12.75	13.88	14.02	2.84	4.9	5.73	1.49	7.96	13.57
BMK_Unigene_061141	0.07	0.47	0.19	1.04	8.82	1.61	6.61	6.61	2.39
BMK_Unigene_061150	3.81	1.94	1.46	0.81	0.55	0.55	1.09	0.56	2.46
BMK_Unigene_061166	0.57	0.68	0	4.35	41.36	14.71	59.68	44.26	2.61
BMK_Unigene_061180	12.42	6.2	2.68	26.65	19.44	8.6	51.96	21.96	38.07
BMK_Unigene_061195	2.15	7.7	3.83	42.31	21.42	16.45	217.15	15.39	7.03
BMK_Unigene_061196	0.09	0.33	1.25	1.19	3.03	1.25	11.61	4.36	8.64
BMK_Unigene_061231	8.95	10.19	8.48	2.68	2.57	3.16	3.63	1.94	2.29
BMK_Unigene_061234	1.87	2.24	3.61	4	8.44	4.53	6.35	10.39	5.68
BMK_Unigene_061264	5.07	3.74	2.28	1.26	1.63	1.12	1.3	1.42	4.03
BMK_Unigene_061268	0.48	0.03	0.38	2.6	1.14	1.87	2.43	0.47	0.48
BMK_Unigene_061269	0	0.4	0.08	1.46	2.39	1.55	3.61	8.64	2.07
BMK_Unigene_061276	0.15	0.32	0.33	9.69	14.23	7.51	8.17	35.07	26.24
BMK_Unigene_061294	3.27	2.33	1.24	0.56	0.1	0.32	1.24	0.09	2.32
BMK_Unigene_061320	1.83	1.91	2.42	6.24	4.23	4.99	5.52	3.76	3.71
BMK_Unigene_061368	1.84	1.39	4.38	26.09	18.78	8.74	23.76	2.56	8.62
BMK_Unigene_061393	0.82	3.43	0.61	5.98	85.03	27.97	60.66	67.04	11.06
BMK_Unigene_061395	2.7	1.45	3.68	7.48	8.51	12.61	7.49	10.47	15.69
BMK_Unigene_061431	6.57	4.57	1.99	1.37	1.36	1.42	0.57	1.43	2.23
BMK_Unigene_061466	6.08	8.39	9.44	14.04	13.77	13.13	16.31	26.5	18.66
BMK_Unigene_061468	0.18	0.77	0.88	4.95	5.99	4.5	1.29	8.25	2.62
BMK_Unigene_061469	0.1	0.12	0.46	2.28	4.34	2.73	1.35	3.67	2.51
BMK_Unigene_061500	3.19	5.79	6.41	3.8	2.53	6.61	0.86	1.71	1.75
BMK_Unigene_061501	3.92	3.58	2.03	1.38	1.07	1.62	1.44	0.97	3.15
BMK_Unigene_061503	36.1	49.83	29.45	8.95	11.81	10.95	7.48	5.36	22.49
BMK_Unigene_061512	1.58	0.38	0.68	56	29.37	15.5	245.05	19.11	134.77
BMK_Unigene_061542	0.24	0.51	0.35	1.05	1.63	1.07	1.28	0.9	1.18
BMK_Unigene_061543	6.05	8.87	5.93	0.87	0.4	0.16	4.89	0.45	1.12
BMK_Unigene_061560	0.99	1.43	1.7	1.72	7.92	2.88	4.53	16.28	3.62
BMK_Unigene_061571	4.14	3.41	4.48	0.15	0.46	0.77	0.21	0.1	5.45
BMK_Unigene_061583	61.82	43.45	52.89	27.37	24.47	43.38	21.43	21.76	32.07
BMK_Unigene_061588	2.93	1.59	3.42	4.82	6.89	6.5	5.83	5.12	8.57
BMK_Unigene_061599	0	0	0	2.95	1	0.67	0.84	0.93	4.15
BMK_Unigene_061632	3.17	3.41	4.6	7.8	10.36	8.56	9.51	7.74	12.09
BMK_Unigene_061651	0.12	0.67	0.27	0.03	2.98	0.13	4.26	28.48	0.11
BMK_Unigene_061671	22.5	22.64	37.87	82.6	105.64	55.91	213.58	157.44	69.22
BMK_Unigene_061704	7.28	4.46	6.19	7.64	10.65	8.84	9.84	13.71	15.09
BMK_Unigene_061725	15.13	13.95	5.68	2.6	3.76	3.03	3.28	3.99	12.18
BMK_Unigene_061736	11.72	6.32	8.27	7.71	2.09	8.39	1.1	1.27	2.16
BMK_Unigene_061748	9.35	12.73	8.94	5.86	4.61	4.42	3.89	4.95	3.07
BMK_Unigene_061758	913.96	839.94	1020.46	565.99	352.26	1648.13	277.38	172.85	284.1
BMK_Unigene_061767	7.78	13.1	19.93	1.08	1.77	1.27	1.55	6.58	11.94
BMK_Unigene_061801	223.76	134.73	145.88	152.56	54.25	105.04	71.1	15.39	47.13
BMK_Unigene_061803	78.37	95.43	128.85	32.39	38.42	47.85	43.71	50.33	31.96
BMK_Unigene_061820	2.28	1.42	1.44	0.04	0.52	0.27	1.19	3.41	1.02
BMK_Unigene_061834	0.87	1.16	1.03	1.62	8.61	1.79	5.32	19.7	3.24
BMK_Unigene_061917	9.68	23.82	8.03	1.98	3.08	2.61	1.1	3.08	2.67
BMK_Unigene_061952	2.86	2.85	7.7	39.19	41.61	28.95	36.37	44.35	26.81
BMK_Unigene_061974	0.06	0.17	0.47	0.24	2.4	1.86	0.87	8.56	0.82
BMK_Unigene_061977	0.31	0.55	0.09	1.08	24.38	4.28	6.77	6.88	10.32
BMK_Unigene_062007	5.23	1.94	0.93	0.69	0.54	0.91	0.49	0.38	0.82
BMK_Unigene_062057	0.65	0.94	1.23	4.53	3.49	4.28	3.87	3.04	2.37
BMK_Unigene_062071	57.98	65.26	161.71	284.01	536.16	377.48	303.68	525.67	322.89
BMK_Unigene_062083	0.32	0.09	0.1	0.86	2.03	0.78	1.31	1.99	0.52
BMK_Unigene_062095	10.38	2.1	55.65	215.65	389.5	276.17	326.61	1491.6	63.27
BMK_Unigene_062096	16.85	20.86	28.07	53.5	48.06	47.04	72.51	34.21	34.19
BMK_Unigene_062106	64.68	152.25	66.31	15.59	20.86	39.28	28.48	20.21	37.02
BMK_Unigene_062130	0.21	0.88	0.22	1.19	3.74	2.23	1.89	15.17	0.82
BMK_Unigene_062135	1.02	2.54	3.26	74.46	1289	140.23	1269.35	3415.56	512.9
BMK_Unigene_062139	3.18	2.76	1.76	0.18	0.14	0.17	0.3	0.82	0.75
BMK_Unigene_062140	3.19	1.92	3.48	1.74	2.35	1.45	6.31	5.06	10.22
BMK_Unigene_062156	2.78	1.8	2.08	0.68	0.41	0.77	1.03	1.18	1.23
BMK_Unigene_062236	1.89	1.09	2.73	3.23	4.63	3.27	5.2	7.5	6.98
BMK_Unigene_062244	2.18	2.97	11.62	16.84	35.88	24.02	21.96	38.36	31.36
BMK_Unigene_062249	123.17	80.38	60.97	39.18	21.05	35.1	33.33	8.77	14.88
BMK_Unigene_062253	3.24	12.52	1.09	0.47	0.49	0.63	1.76	1.27	1.2
BMK_Unigene_062256	50.07	31.42	44.82	46.77	24.01	65.17	20.82	13.58	27.72
BMK_Unigene_062257	6.01	5.52	9.36	16.35	18.05	16.56	14.52	26.03	17.83
BMK_Unigene_062261	0.45	1.79	1.5	13.49	29.08	10.3	35.95	61.7	6.73
BMK_Unigene_062267	0.02	0	0.16	3.84	15.35	2.91	6.93	15.39	9.53
BMK_Unigene_062303	16.97	20.63	2.79	0.57	1.7	2.69	0	1.6	8.19
BMK_Unigene_062306	18.53	11.72	21.9	9.28	3.53	14.5	3.82	2.59	7.2
BMK_Unigene_062318	54.84	42.23	80.84	73.51	36.22	87.89	26.77	22.72	37.53
BMK_Unigene_062326	48.65	21.05	38.31	31.62	17.79	28.26	14.04	11.12	16.98
BMK_Unigene_062327	1.79	2.31	2.39	3.41	4.42	3.68	5.73	4.77	7.1
BMK_Unigene_062345	6.91	9.57	4.47	0.3	0.23	0.88	0	0.31	3.97
BMK_Unigene_062376	0.99	0.5	0.87	1.18	2.15	1.67	1.9	2.99	2.54
BMK_Unigene_062379	13.83	7	26.73	648.89	406.59	62.02	1192.68	80.12	59.56
BMK_Unigene_062384	6.12	3.39	8.2	2.06	1.75	3.07	3.12	2.46	10.09
BMK_Unigene_062393	0.49	0.54	1.08	1.29	6.22	1.23	2.96	2.74	3.37
BMK_Unigene_062395	10.01	7.15	7.5	12.2	11.82	10.35	17.27	15.05	27.55
BMK_Unigene_062409	1.64	1.47	2.38	0.49	0.54	0.39	0.89	0.24	2.51
BMK_Unigene_062416	12.96	6.35	5.11	2.86	1.78	1.86	2	2.57	2.13
BMK_Unigene_062425	0.71	0.58	0.5	2.32	4.99	0.87	6.43	6.32	8.66
BMK_Unigene_062430	1.31	1.44	1.21	3.28	3.1	2.95	7.96	2.22	4.53
BMK_Unigene_062506	0.64	0.53	0.69	1.51	1.47	1.94	1.26	2.04	1.52
BMK_Unigene_062514	0.34	0.23	0.68	1.47	2.7	1.23	1.88	1.74	2.73
BMK_Unigene_062519	3.25	3.43	5.29	6.01	5.2	5.34	6.95	9.87	9.3
BMK_Unigene_062525	6.15	4.14	4.97	2.44	2.18	1.54	5.39	1.06	1.7
BMK_Unigene_062535	5.16	4.22	8.87	11.19	17.49	13.89	13.3	22.02	15.9
BMK_Unigene_062599	0.06	0	0.1	7.93	7.64	6.4	9.6	7.53	26.53
BMK_Unigene_062627	0.24	0.51	0.97	2.26	3.71	1.74	4.37	13.31	2.43
BMK_Unigene_062639	0.54	0.17	0.69	0.56	1.7	0.4	4.02	2.07	1.24
BMK_Unigene_062681	267.98	258.16	236.26	101.76	135.05	155.82	95.02	151.23	173.97
BMK_Unigene_062704	1.68	1.72	2.86	3.06	2.57	4.15	3.83	13.53	10.17
BMK_Unigene_062706	0.24	0.06	0.26	1.19	1.64	0.83	1.63	1.93	1.64
BMK_Unigene_062707	0.32	0.39	0.43	0.84	0.68	0.43	1.1	1.37	1.56
BMK_Unigene_062713	0.63	0.46	0.71	0.97	1.05	0.99	1.35	1.51	2.9
BMK_Unigene_062720	12.6	5.17	3.35	0.67	1.03	0.76	0.82	0.62	3.25
BMK_Unigene_062763	0.88	0.37	2.17	4.71	3.81	5.19	2.79	2.78	3.98
BMK_Unigene_062773	0.98	0.52	1.28	2.15	2.52	2.37	1.06	1.39	1.97
BMK_Unigene_062778	42.08	65.02	83.65	249.31	206.94	232.55	215.29	82.19	18.75
BMK_Unigene_062788	0.33	0	0.38	0.94	2.51	2.42	0.56	0.79	2.34
BMK_Unigene_062810	6.2	5.18	3.69	9.13	12.73	15.34	10.39	21.28	14.73
BMK_Unigene_062857	0.16	0.29	0.88	1.24	2.29	2.92	1.48	7.68	2.78
BMK_Unigene_062887	0.23	0.77	0.19	0.37	78.35	1.98	33.15	72.97	0.96
BMK_Unigene_062892	3.63	2.29	4.25	5.84	6.4	5	7.11	6.87	9.87
BMK_Unigene_062894	122.13	152.81	276.99	522.9	550.77	539.55	587.84	753.29	613.24
BMK_Unigene_062911	0.2	0.3	1.17	0.48	1.99	1.55	0.96	34.11	14.83
BMK_Unigene_062912	2.73	1.83	2.23	2.22	1.52	1.62	1.13	1.03	1.23
BMK_Unigene_062943	2.21	6.46	1.5	2.36	28.2	29.82	87.38	557.22	33.19
BMK_Unigene_062949	0.6	0.75	0.91	2.07	1.93	1.71	3.97	1.39	1.43
BMK_Unigene_062957	2.43	7.2	0.9	0.15	0.65	0.43	2.4	23.68	2.22
BMK_Unigene_063003	0.19	0.22	0.19	1.48	0.93	0.71	1.01	0.65	0.52
BMK_Unigene_063026	4.15	4.66	8.56	47.02	28.16	36.26	54.59	30.83	20.28
BMK_Unigene_063027	1.72	1.3	1.26	7.73	6.91	3.24	8.2	6.39	5.09
BMK_Unigene_063043	0.71	0.56	1.39	1.32	3.43	2.06	1.85	5.47	5.24
BMK_Unigene_063087	2.85	2.76	4.2	2.6	8.66	5.12	9.06	9.62	6.81
BMK_Unigene_063091	3.22	2.93	4.15	7.95	5.95	10.01	5.73	6.8	10.06
BMK_Unigene_063106	0.28	0.35	0.88	1.04	2.25	2.43	1.21	2.58	2.63
BMK_Unigene_063123	5.64	11.02	1.72	0.13	0.36	0.33	0.67	1.73	0
BMK_Unigene_063130	11.85	11.14	18.44	30.36	36.33	24.14	54.84	42.8	31.82
BMK_Unigene_063140	227.96	114.79	185.52	74.52	43.8	76.69	70.48	75.36	124.01
BMK_Unigene_063148	83.58	31.41	36.86	15.38	8.83	18.1	6.51	4.76	40.11
BMK_Unigene_063155	1.34	2.39	5.22	45.65	49.13	33.52	69.5	39.3	15.78
BMK_Unigene_063189	17.77	15.74	33.48	54.67	67.27	70.35	76.72	104.06	56.96
BMK_Unigene_063202	4.59	5.66	3.59	10.94	12.76	10.71	15.55	7.42	12.71
BMK_Unigene_063209	0.31	0.42	0.34	0.93	1.01	1.07	0.73	0.66	0.62
BMK_Unigene_063222	20.3	17.36	22.69	11.77	5.06	13	6.95	1.99	6.25
BMK_Unigene_063260	9.73	4.78	4.55	4	1.83	3.37	2.43	2.06	2.83
BMK_Unigene_063267	0.21	0.17	0.63	3.47	3.18	4.16	4.06	6.85	3.32
BMK_Unigene_063305	61.14	54.12	62.75	39.96	42.51	70.5	12	22.1	31.77
BMK_Unigene_063313	14.71	8.81	4.19	0.7	0.73	1.85	0.29	0.18	0.36
BMK_Unigene_063319	82.04	81	160.09	190.01	221.02	161.01	205.15	257.55	245.53
BMK_Unigene_063336	2.33	2.56	4.09	8.03	5.58	6.28	6.27	5.36	8.57
BMK_Unigene_063344	42	39.05	40.54	24.38	16.13	29.12	17.69	6.56	15.62
BMK_Unigene_063352	0.62	0.46	0.86	1.83	4.4	5.48	7.24	11.45	1.56
BMK_Unigene_063378	1.22	2.05	2.36	2.47	5.07	3.33	4.03	6.25	4.74
BMK_Unigene_063407	9.92	9.01	10.57	3.56	6.8	4.87	3.08	6.51	17.87
BMK_Unigene_063413	1.64	1.91	2.53	4.26	7.49	3.94	3.72	7.83	5.98
BMK_Unigene_063422	27.7	16.1	11.14	1.15	2.45	4.08	0.69	2.04	10.99
BMK_Unigene_063432	0.8	0.91	1.66	2.18	1.94	2.44	2.54	2.91	3.07
BMK_Unigene_063438	4.46	23.2	9.3	21.81	103.23	33.97	136.81	162.15	75.14
BMK_Unigene_063447	4.6	4.25	6.04	0.75	1.19	2.55	0.67	3	4.21
BMK_Unigene_063458	42.71	30.69	43.62	18.11	10.87	22.82	10.66	8.61	14.19
BMK_Unigene_063471	24.61	18.07	18.93	8.22	6.7	9.02	5.65	9.43	11.78
BMK_Unigene_063499	0.29	0.16	0.24	0.25	1.21	0.22	1.01	0.63	0.95
BMK_Unigene_063516	13.68	5.22	4.56	2.23	2.21	2.32	2.55	2.01	7.72
BMK_Unigene_063527	8.76	7.96	8	11.56	13.78	11.65	21.23	20.33	14.48
BMK_Unigene_063581	36.26	30.89	20.59	12.25	5.97	8.33	16.38	7.54	10.24
BMK_Unigene_063584	164.67	0.98	2.02	1.38	0.3	0.07	0.2	1.01	5.76
BMK_Unigene_063587	17.51	16.28	25.45	32.8	64.49	31.58	42.51	43.53	57.1
BMK_Unigene_063592	0.62	0.5	0.78	2.02	3.03	1.2	2.35	3.17	1.97
BMK_Unigene_063596	2.18	1.22	3.36	2.45	0.64	3.29	0.63	0.29	0.96
BMK_Unigene_063602	2098.9	1329.51	913.3	621.88	140.63	302.47	180.26	72.31	78.7
BMK_Unigene_063605	2.69	1.56	2.6	6.1	5.83	5.54	6.76	4.81	7.12
BMK_Unigene_063610	4.51	22.39	5.79	31.81	111.03	84.6	453.64	338.19	57.91
BMK_Unigene_063612	1.33	0.55	1.06	0.19	0.31	0.13	0.38	0.16	1.96
BMK_Unigene_063615	8.48	4.28	4.3	1.45	0.67	0.23	17.09	0.12	0.63
BMK_Unigene_063617	19	25.84	34.74	58.16	70.87	50.44	70.71	80.39	54.14
BMK_Unigene_063634	5.2	6.7	13.52	24.05	64.9	21.2	28.05	47.18	38.62
BMK_Unigene_063670	5.24	6.76	4.96	0.65	1.23	1.82	1.78	1.13	1.93
BMK_Unigene_063680	5.97	6.19	11.26	4.35	5.71	7.03	2.48	0.92	3.79
BMK_Unigene_063711	47.15	39.56	53.06	98.83	101.53	82.13	126.76	102.76	83.79
BMK_Unigene_063738	0.1	0.12	0.21	1.09	1.54	0.73	2.87	2.18	0.82
BMK_Unigene_063739	1.58	1.04	1.56	0.28	0.16	0.13	0.42	0.22	0.9
BMK_Unigene_063771	3.11	2.28	3.37	0.18	0.07	0.08	0.11	0.04	2.72
BMK_Unigene_063787	0.26	0.46	0.41	1.1	2.81	1.61	3.32	3.51	1.84
BMK_Unigene_063789	0.65	0.08	0.4	5.3	5.22	4.23	2.77	7.5	5.64
BMK_Unigene_063795	0.79	1.13	0.66	1.42	11.22	4.72	7.69	3.06	54.69
BMK_Unigene_063796	1.16	1.15	5.19	7.65	24.07	28.09	9.64	13.54	4.01
BMK_Unigene_063817	4.13	3.56	6.07	12.62	8.48	9.42	8.69	7.25	8.71
BMK_Unigene_063822	0.05	0.08	0	0.32	2.14	0.68	1.55	6.39	4.1
BMK_Unigene_063825	0.53	0.28	1.24	2.73	2.35	3.54	2.82	3.2	2.97
BMK_Unigene_063834	205.34	273.79	90.09	895.09	599.55	445.38	2732.05	732.38	2322.81
BMK_Unigene_063835	221.81	516.73	88.69	177.62	51.75	156.07	68.62	10.8	47.04
BMK_Unigene_063841	2.69	1.4	2.48	5.07	6.08	5.46	3.38	5.87	10.97
BMK_Unigene_063853	17.13	18.03	22.58	9.68	8.14	20.01	4.1	2.44	4.2
BMK_Unigene_063887	3.5	1.98	1.26	0.32	0.38	0.1	0.18	0.17	0.43
BMK_Unigene_063911	77.21	32.27	53.33	31.06	12.12	38.85	15.57	5.49	14.76
BMK_Unigene_063914	5.02	3.94	5.05	2.72	3.71	2.81	1.99	1.83	2.64
BMK_Unigene_063934	663.53	506.71	448.19	346.76	252.54	325.62	290.55	201.88	284.66
BMK_Unigene_063942	0.06	0.67	0.24	8.49	10.45	5.34	32.48	22.04	7.57
BMK_Unigene_063943	1.99	2.32	3.63	5.43	4.59	7	5.44	7.53	6.45
BMK_Unigene_063949	13.21	11.39	4.04	0.3	2.34	0.91	0.58	0.64	2.25
BMK_Unigene_063965	13.99	9.49	4.95	3.16	1.68	4.61	2.42	2.32	2.35
BMK_Unigene_064000	0.5	0.79	0.98	1.91	2.27	1.57	3.01	1.59	0.62
BMK_Unigene_064032	1.38	0.88	0.82	3.72	3.23	2.82	7.28	2.62	5.92
BMK_Unigene_064108	6.21	8.77	17.6	23.93	34.79	32.47	24.04	26.6	27.54
BMK_Unigene_064114	13.45	19.93	20.14	46.42	68.56	29.31	76.83	44.98	49.21
BMK_Unigene_064128	0.15	0.09	0.56	1.02	0.89	0.68	1.22	2.4	1.13
BMK_Unigene_064129	9.03	11.64	18.57	20.52	75.84	56.3	39.57	131.73	35.27
BMK_Unigene_064133	0.14	0.05	0.02	0.15	1.54	0.06	0.46	0.73	9.89
BMK_Unigene_064143	0.77	0.37	0.24	1.09	5.58	2	2.19	2.08	7.06
BMK_Unigene_064160	4.8	6.82	8.02	8.17	22.91	8.58	19.09	16.03	12.33
BMK_Unigene_064165	10.54	9.59	8.4	6.58	2.69	4.28	5.18	1.71	3.57
BMK_Unigene_064254	0	0	0.1	0.31	20.1	1.19	5.27	51.97	2.03
BMK_Unigene_064271	126.63	81.18	30.6	586.45	252.76	139.86	786.22	434.57	563.39
BMK_Unigene_064279	1.83	1.77	2.71	2.46	3.61	2.65	3.55	5.41	6.19
BMK_Unigene_064288	0.37	0.67	0.25	0.75	2.25	0.5	1.76	3.63	2.96
BMK_Unigene_064301	0.34	0.39	0.67	1.12	1.05	1.55	1.22	0.27	1.88
BMK_Unigene_064311	2.35	1.94	3.01	5.64	11.82	4.3	12.19	6.06	6.6
BMK_Unigene_064329	23.75	19.99	14.28	6.41	6.39	11.52	8.05	9	11.79
BMK_Unigene_064339	4.32	2.7	4.93	0.31	0.09	1.7	0.46	0.07	1.24
BMK_Unigene_064351	10.23	10.32	9.07	19.1	14.25	16.07	22.02	20.12	21.89
BMK_Unigene_064358	5.22	4.43	5.75	13.79	11.66	11.48	12.53	14.16	11.78
BMK_Unigene_064401	12.36	10.53	7.63	6.02	3.83	3.46	6	2.26	1.11
BMK_Unigene_064403	0.15	0.15	0.09	0.44	4.01	0.9	1.5	1.45	3.45
BMK_Unigene_064415	0.12	0.22	0.56	1.23	2.14	1.19	2.12	2.61	3.16
BMK_Unigene_064416	137.26	92.65	92.5	75.44	43.01	67	42.56	32.55	69.78
BMK_Unigene_064421	27.38	18.21	13.27	2.88	3.77	2.87	1.35	1.49	6.22
BMK_Unigene_064426	6.27	6.95	8.41	7.53	10.98	8.12	11.73	18.85	15.55
BMK_Unigene_064427	0.71	0.33	0.65	2.22	2.96	2.05	3.01	2.47	2.61
BMK_Unigene_064430	0.85	1.26	2.01	2.21	3.21	2.78	3.11	3.42	4.54
BMK_Unigene_064447	26.42	13.97	12	13.61	7.2	11.67	6.2	2.26	5.35
BMK_Unigene_064452	11.3	11.25	13.67	2.35	3.38	2.55	1.24	11.01	3.91
BMK_Unigene_064458	11.39	2.36	3.32	1.34	1.05	1.1	1.14	1.01	6.8
BMK_Unigene_064500	8.21	8.39	12.89	13	19.47	14.52	16.61	25.74	24.36
BMK_Unigene_064512	5.88	3.92	7.74	17.03	15.47	14.44	21.51	11.2	10.45
BMK_Unigene_064520	0.35	0.15	0.24	0.68	0.78	1.23	0.59	0.09	0.81
BMK_Unigene_064531	1.43	1.72	1.76	0.41	0.46	0.94	0.53	1.26	1.45
BMK_Unigene_064545	8.55	5.59	6.85	3.28	2.71	4.42	2.4	2.55	4.56
BMK_Unigene_064581	218.25	197.24	229.49	97.63	69.67	68.16	87.33	54.69	81.87
BMK_Unigene_064615	0.52	0.25	0.79	4.02	6.03	5.91	4.39	8.38	3.71
BMK_Unigene_064624	0.02	0.02	0.27	0.49	1.44	0.87	0.27	0.11	0.79
BMK_Unigene_064625	0.64	0.35	1.58	3.46	3.19	4.56	2.87	1.51	1.31
BMK_Unigene_064634	6.92	6.01	6.02	17.52	12.73	12.11	42.74	11.99	8.24
BMK_Unigene_064655	0.9	0.76	1.29	1.76	3.35	1.14	2.46	2.05	4.97
BMK_Unigene_064661	1.29	1.51	1.28	1.1	2.79	2.56	3	3.66	3.23
BMK_Unigene_064673	41.72	58.38	23.69	14.94	9.79	31.64	10.7	9.7	9.44
BMK_Unigene_064674	15.9	20.52	9.89	6.31	3.11	11.77	2.67	2.31	4.41
BMK_Unigene_064687	3.41	1.69	3.11	4.73	18.81	6.67	5.49	55.09	37.38
BMK_Unigene_064732	39.72	24.11	44.95	22.05	7.06	26.87	7.65	3.85	6.6
BMK_Unigene_064743	1.73	1.94	2.56	5.3	5.34	4.66	4.58	7.55	5.74
BMK_Unigene_064755	9.92	7	12.5	25.25	20.4	20.43	27.24	12.99	16.45
BMK_Unigene_064760	30.15	29.99	40.66	65.42	86.87	56.36	73.14	80.1	71.26
BMK_Unigene_064768	5.6	12.21	13.24	2.03	2.27	4.26	2.05	2.49	2.92
BMK_Unigene_064774	8.15	6.41	2.83	2.07	0.49	2.18	1.07	0.97	2.17
BMK_Unigene_064783	1.45	1.5	1.52	5.69	3.39	2.58	8.72	4.06	5.19
[truncated: 1,260 more rows]
