# Supplementary material for: Transcriptomic and Metabolomic Analysis Reveals the Potential Roles of Polyphenols and Flavonoids in Response to Sunburn Stress in Chinese Olive (Canarium album)
Source: Plants (Basel). 2024 Aug 25;13(17):2369. doi: 10.3390/plants13172369 (PMC11397064; doi:10.3390/plants13172369)
Supplement: Supplementary file 1 [file plants-13-02369-s001.zip › Table S2 GO classification based on DEGs in comparison of T-CK vs T-MSI.xlsx]

## Sheet: Table S2 GO of T-CK vs T-MSI
#GO_classify1	GO_classify2	All	DE	DE_ID
#Total_gene		34867	1635	--
cellular component	extracellular region	490	57	BMK_Unigene_015719;BMK_Unigene_054362;BMK_Unigene_090326;BMK_Unigene_010008;BMK_Unigene_005087;BMK_Unigene_014195;BMK_Unigene_030595;BMK_Unigene_009303;BMK_Unigene_094921;BMK_Unigene_094062;BMK_Unigene_092158;BMK_Unigene_015941;BMK_Unigene_000439;BMK_Unigene_062095;BMK_Unigene_068811;BMK_Unigene_088701;BMK_Unigene_097129;BMK_Unigene_058644;BMK_Unigene_085004;BMK_Unigene_095391;BMK_Unigene_018627;…
cellular component	cell	12614	497	BMK_Unigene_061725;BMK_Unigene_091334;BMK_Unigene_004600;BMK_Unigene_063413;BMK_Unigene_066503;BMK_Unigene_097173;BMK_Unigene_027460;BMK_Unigene_101527;BMK_Unigene_023311;BMK_Unigene_060722;BMK_Unigene_024901;BMK_Unigene_065565;BMK_Unigene_055412;BMK_Unigene_094831;BMK_Unigene_096560;BMK_Unigene_028477;BMK_Unigene_024806;BMK_Unigene_024228;BMK_Unigene_102020;BMK_Unigene_060785;BMK_Unigene_028250;…
cellular component	nucleoid	27	0	--
cellular component	membrane	10767	554	BMK_Unigene_025483;BMK_Unigene_056200;BMK_Unigene_094731;BMK_Unigene_027301;BMK_Unigene_056259;BMK_Unigene_102051;BMK_Unigene_068893;BMK_Unigene_086755;BMK_Unigene_018941;BMK_Unigene_017674;BMK_Unigene_023251;BMK_Unigene_016786;BMK_Unigene_028671;BMK_Unigene_099837;BMK_Unigene_024337;BMK_Unigene_103475;BMK_Unigene_061501;BMK_Unigene_023648;BMK_Unigene_030150;BMK_Unigene_026396;BMK_Unigene_058991;…
cellular component	virion	11	0	--
cellular component	cell junction	300	14	BMK_Unigene_096872;BMK_Unigene_065032;BMK_Unigene_024228;BMK_Unigene_069192;BMK_Unigene_059392;BMK_Unigene_030595;BMK_Unigene_099304;BMK_Unigene_028868;BMK_Unigene_023134;BMK_Unigene_065123;BMK_Unigene_019845;BMK_Unigene_027555;BMK_Unigene_026954;BMK_Unigene_000439
cellular component	membrane-enclosed lumen	994	13	BMK_Unigene_093990;BMK_Unigene_065659;BMK_Unigene_097173;BMK_Unigene_099870;BMK_Unigene_009580;BMK_Unigene_055421;BMK_Unigene_101211;BMK_Unigene_100508;BMK_Unigene_029781;BMK_Unigene_025983;BMK_Unigene_015719;BMK_Unigene_020267;BMK_Unigene_024901
cellular component	macromolecular complex	3659	66	BMK_Unigene_096150;BMK_Unigene_048537;BMK_Unigene_029631;BMK_Unigene_022745;BMK_Unigene_097646;BMK_Unigene_069294;BMK_Unigene_025765;BMK_Unigene_085485;BMK_Unigene_103228;BMK_Unigene_007861;BMK_Unigene_064531;BMK_Unigene_029781;BMK_Unigene_099316;BMK_Unigene_023969;BMK_Unigene_014363;BMK_Unigene_067316;BMK_Unigene_016371;BMK_Unigene_028224;BMK_Unigene_003753;BMK_Unigene_067053;BMK_Unigene_103073;…
cellular component	organelle	9651	336	BMK_Unigene_068920;BMK_Unigene_031190;BMK_Unigene_029878;BMK_Unigene_067053;BMK_Unigene_029233;BMK_Unigene_099999;BMK_Unigene_028440;BMK_Unigene_095504;BMK_Unigene_065676;BMK_Unigene_059489;BMK_Unigene_049779;BMK_Unigene_104510;BMK_Unigene_097285;BMK_Unigene_013075;BMK_Unigene_060191;BMK_Unigene_060913;BMK_Unigene_099007;BMK_Unigene_071529;BMK_Unigene_060702;BMK_Unigene_028168;BMK_Unigene_061431;…
cellular component	other organism	247	10	BMK_Unigene_020223;BMK_Unigene_022955;BMK_Unigene_058104;BMK_Unigene_001612;BMK_Unigene_095493;BMK_Unigene_024432;BMK_Unigene_094716;BMK_Unigene_028440;BMK_Unigene_013228;BMK_Unigene_064401
cellular component	other organism part	247	10	BMK_Unigene_020223;BMK_Unigene_022955;BMK_Unigene_058104;BMK_Unigene_001612;BMK_Unigene_024432;BMK_Unigene_095493;BMK_Unigene_028440;BMK_Unigene_094716;BMK_Unigene_064401;BMK_Unigene_013228
cellular component	extracellular region part	54	4	BMK_Unigene_021426;BMK_Unigene_065019;BMK_Unigene_015719;BMK_Unigene_097528
cellular component	organelle part	3784	89	BMK_Unigene_099007;BMK_Unigene_060191;BMK_Unigene_097285;BMK_Unigene_071529;BMK_Unigene_025687;BMK_Unigene_062261;BMK_Unigene_103073;BMK_Unigene_103054;BMK_Unigene_101034;BMK_Unigene_029878;BMK_Unigene_100966;BMK_Unigene_094062;BMK_Unigene_067053;BMK_Unigene_058774;BMK_Unigene_016371;BMK_Unigene_059843;BMK_Unigene_015719;BMK_Unigene_065676;BMK_Unigene_059392;BMK_Unigene_067316;BMK_Unigene_102004;…
cellular component	virion part	11	0	--
cellular component	membrane part	9461	492	BMK_Unigene_020237;BMK_Unigene_026948;BMK_Unigene_021534;BMK_Unigene_063605;BMK_Unigene_061268;BMK_Unigene_026759;BMK_Unigene_028250;BMK_Unigene_101755;BMK_Unigene_102020;BMK_Unigene_024228;BMK_Unigene_056178;BMK_Unigene_094831;BMK_Unigene_103126;BMK_Unigene_063670;BMK_Unigene_102475;BMK_Unigene_024901;BMK_Unigene_018017;BMK_Unigene_065384;BMK_Unigene_023134;BMK_Unigene_101527;BMK_Unigene_015531;…
cellular component	synapse part	3	0	--
cellular component	cell part	12614	497	BMK_Unigene_102004;BMK_Unigene_011510;BMK_Unigene_063789;BMK_Unigene_064531;BMK_Unigene_026804;BMK_Unigene_026596;BMK_Unigene_003680;BMK_Unigene_101382;BMK_Unigene_093813;BMK_Unigene_029781;BMK_Unigene_092761;BMK_Unigene_025432;BMK_Unigene_099316;BMK_Unigene_026012;BMK_Unigene_003049;BMK_Unigene_024432;BMK_Unigene_025862;BMK_Unigene_098818;BMK_Unigene_102045;BMK_Unigene_088937;BMK_Unigene_119986;…
cellular component	synapse	5	0	--
cellular component	symplast	273	14	BMK_Unigene_065032;BMK_Unigene_096872;BMK_Unigene_099304;BMK_Unigene_030595;BMK_Unigene_059392;BMK_Unigene_024228;BMK_Unigene_069192;BMK_Unigene_027555;BMK_Unigene_065123;BMK_Unigene_019845;BMK_Unigene_023134;BMK_Unigene_028868;BMK_Unigene_000439;BMK_Unigene_026954
cellular component	supramolecular complex	214	13	BMK_Unigene_018041;BMK_Unigene_065567;BMK_Unigene_026881;BMK_Unigene_026102;BMK_Unigene_005466;BMK_Unigene_029631;BMK_Unigene_018040;BMK_Unigene_100966;BMK_Unigene_015498;BMK_Unigene_064358;BMK_Unigene_069294;BMK_Unigene_103228;BMK_Unigene_067053
molecular function	transcription factor activity, protein binding	175	6	BMK_Unigene_020897;BMK_Unigene_090599;BMK_Unigene_013228;BMK_Unigene_065659;BMK_Unigene_056706;BMK_Unigene_026421
molecular function	nucleic acid binding transcription factor activity	923	78	BMK_Unigene_022502;BMK_Unigene_054514;BMK_Unigene_019510;BMK_Unigene_058686;BMK_Unigene_096873;BMK_Unigene_020840;BMK_Unigene_023676;BMK_Unigene_060702;BMK_Unigene_064401;BMK_Unigene_061431;BMK_Unigene_063942;BMK_Unigene_059489;BMK_Unigene_104510;BMK_Unigene_062384;BMK_Unigene_106003;BMK_Unigene_094566;BMK_Unigene_099999;BMK_Unigene_028224;BMK_Unigene_090599;BMK_Unigene_015838;BMK_Unigene_087485;…
molecular function	catalytic activity	15434	816	BMK_Unigene_067437;BMK_Unigene_025541;BMK_Unigene_103799;BMK_Unigene_028884;BMK_Unigene_101724;BMK_Unigene_101607;BMK_Unigene_096812;BMK_Unigene_022387;BMK_Unigene_000566;BMK_Unigene_027786;BMK_Unigene_000375;BMK_Unigene_024275;BMK_Unigene_062599;BMK_Unigene_103966;BMK_Unigene_091140;BMK_Unigene_048482;BMK_Unigene_023402;BMK_Unigene_015941;BMK_Unigene_102333;BMK_Unigene_050979;BMK_Unigene_056959;…
molecular function	signal transducer activity	268	14	BMK_Unigene_027035;BMK_Unigene_061294;BMK_Unigene_095820;BMK_Unigene_099159;BMK_Unigene_000389;BMK_Unigene_005392;BMK_Unigene_024337;BMK_Unigene_060591;BMK_Unigene_028671;BMK_Unigene_015459;BMK_Unigene_023311;BMK_Unigene_001788;BMK_Unigene_030595;BMK_Unigene_027670
molecular function	structural molecule activity	985	23	BMK_Unigene_026881;BMK_Unigene_018041;BMK_Unigene_065567;BMK_Unigene_101527;BMK_Unigene_103073;BMK_Unigene_068713;BMK_Unigene_005466;BMK_Unigene_051421;BMK_Unigene_097806;BMK_Unigene_091334;BMK_Unigene_015498;BMK_Unigene_099007;BMK_Unigene_055385;BMK_Unigene_016371;BMK_Unigene_022745;BMK_Unigene_062249;BMK_Unigene_064951;BMK_Unigene_018040;BMK_Unigene_098200;BMK_Unigene_001251;BMK_Unigene_007861;…
molecular function	transporter activity	1820	110	BMK_Unigene_055576;BMK_Unigene_057457;BMK_Unigene_090846;BMK_Unigene_021791;BMK_Unigene_056200;BMK_Unigene_051915;BMK_Unigene_026299;BMK_Unigene_062303;BMK_Unigene_027460;BMK_Unigene_023193;BMK_Unigene_021534;BMK_Unigene_061268;BMK_Unigene_086755;BMK_Unigene_056220;BMK_Unigene_030142;BMK_Unigene_052647;BMK_Unigene_055120;BMK_Unigene_028973;BMK_Unigene_005695;BMK_Unigene_017674;BMK_Unigene_008404;…
molecular function	binding	18759	802	BMK_Unigene_062096;BMK_Unigene_101252;BMK_Unigene_024100;BMK_Unigene_054313;BMK_Unigene_004391;BMK_Unigene_092022;BMK_Unigene_023884;BMK_Unigene_001905;BMK_Unigene_026741;BMK_Unigene_056085;BMK_Unigene_019109;BMK_Unigene_067751;BMK_Unigene_025765;BMK_Unigene_098717;BMK_Unigene_053757;BMK_Unigene_026881;BMK_Unigene_061276;BMK_Unigene_064427;BMK_Unigene_028189;BMK_Unigene_099332;BMK_Unigene_061820;…
molecular function	electron carrier activity	226	14	BMK_Unigene_055421;BMK_Unigene_025764;BMK_Unigene_065287;BMK_Unigene_021375;BMK_Unigene_058991;BMK_Unigene_028530;BMK_Unigene_098678;BMK_Unigene_063202;BMK_Unigene_023343;BMK_Unigene_099066;BMK_Unigene_021617;BMK_Unigene_064768;BMK_Unigene_003118;BMK_Unigene_097173
molecular function	antioxidant activity	279	27	BMK_Unigene_067190;BMK_Unigene_059392;BMK_Unigene_028418;BMK_Unigene_024792;BMK_Unigene_093790;BMK_Unigene_023354;BMK_Unigene_018627;BMK_Unigene_088701;BMK_Unigene_000439;BMK_Unigene_028393;BMK_Unigene_093456;BMK_Unigene_093443;BMK_Unigene_102344;BMK_Unigene_094921;BMK_Unigene_001042;BMK_Unigene_016402;BMK_Unigene_096922;BMK_Unigene_016504;BMK_Unigene_092158;BMK_Unigene_103126;BMK_Unigene_099223;…
molecular function	metallochaperone activity	1	0	--
molecular function	protein tag	9	0	--
molecular function	nutrient reservoir activity	41	1	BMK_Unigene_014195
molecular function	molecular transducer activity	245	11	BMK_Unigene_027670;BMK_Unigene_024337;BMK_Unigene_060591;BMK_Unigene_015459;BMK_Unigene_023311;BMK_Unigene_028671;BMK_Unigene_061294;BMK_Unigene_027035;BMK_Unigene_005392;BMK_Unigene_095820;BMK_Unigene_000389
molecular function	toxin activity	2	0	--
molecular function	molecular function regulator	427	23	BMK_Unigene_057594;BMK_Unigene_023311;BMK_Unigene_027357;BMK_Unigene_058802;BMK_Unigene_095820;BMK_Unigene_061725;BMK_Unigene_030850;BMK_Unigene_067674;BMK_Unigene_017292;BMK_Unigene_025743;BMK_Unigene_090720;BMK_Unigene_020891;BMK_Unigene_023969;BMK_Unigene_027896;BMK_Unigene_031945;BMK_Unigene_022470;BMK_Unigene_020497;BMK_Unigene_030166;BMK_Unigene_021058;BMK_Unigene_018196;BMK_Unigene_026361;…
biological process	reproduction	717	18	BMK_Unigene_095391;BMK_Unigene_002247;BMK_Unigene_029356;BMK_Unigene_066571;BMK_Unigene_086176;BMK_Unigene_053295;BMK_Unigene_028868;BMK_Unigene_062857;BMK_Unigene_092395;BMK_Unigene_061294;BMK_Unigene_001895;BMK_Unigene_067202;BMK_Unigene_069009;BMK_Unigene_022121;BMK_Unigene_027776;BMK_Unigene_060284;BMK_Unigene_025526;BMK_Unigene_026947
biological process	immune system process	200	12	BMK_Unigene_099870;BMK_Unigene_026637;BMK_Unigene_002247;BMK_Unigene_069192;BMK_Unigene_065019;BMK_Unigene_100615;BMK_Unigene_024833;BMK_Unigene_006016;BMK_Unigene_030636;BMK_Unigene_026930;BMK_Unigene_030592;BMK_Unigene_028868
biological process	behavior	14	3	BMK_Unigene_027460;BMK_Unigene_001772;BMK_Unigene_067202
biological process	metabolic process	16820	731	BMK_Unigene_024988;BMK_Unigene_102918;BMK_Unigene_089064;BMK_Unigene_098094;BMK_Unigene_016754;BMK_Unigene_026947;BMK_Unigene_103218;BMK_Unigene_019656;BMK_Unigene_062949;BMK_Unigene_085009;BMK_Unigene_099390;BMK_Unigene_063091;BMK_Unigene_025633;BMK_Unigene_024792;BMK_Unigene_024287;BMK_Unigene_103864;BMK_Unigene_061134;BMK_Unigene_025610;BMK_Unigene_013243;BMK_Unigene_001142;BMK_Unigene_101456;…
biological process	cellular process	16502	627	BMK_Unigene_026947;BMK_Unigene_062949;BMK_Unigene_019656;BMK_Unigene_066774;BMK_Unigene_102918;BMK_Unigene_089064;BMK_Unigene_013243;BMK_Unigene_101984;BMK_Unigene_020267;BMK_Unigene_101456;BMK_Unigene_066361;BMK_Unigene_029560;BMK_Unigene_095134;BMK_Unigene_024792;BMK_Unigene_024287;BMK_Unigene_103864;BMK_Unigene_061134;BMK_Unigene_015498;BMK_Unigene_025610;BMK_Unigene_101163;BMK_Unigene_016837;…
biological process	reproductive process	717	18	BMK_Unigene_062857;BMK_Unigene_028868;BMK_Unigene_092395;BMK_Unigene_061294;BMK_Unigene_095391;BMK_Unigene_066571;BMK_Unigene_086176;BMK_Unigene_053295;BMK_Unigene_002247;BMK_Unigene_029356;BMK_Unigene_060284;BMK_Unigene_027776;BMK_Unigene_026947;BMK_Unigene_025526;BMK_Unigene_069009;BMK_Unigene_001895;BMK_Unigene_067202;BMK_Unigene_022121
biological process	biological adhesion	11	0	--
biological process	signaling	1399	78	BMK_Unigene_092863;BMK_Unigene_029560;BMK_Unigene_023311;BMK_Unigene_089721;BMK_Unigene_024870;BMK_Unigene_099159;BMK_Unigene_065627;BMK_Unigene_024901;BMK_Unigene_101984;BMK_Unigene_019052;BMK_Unigene_026556;BMK_Unigene_101990;BMK_Unigene_027695;BMK_Unigene_027460;BMK_Unigene_028250;BMK_Unigene_100810;BMK_Unigene_028699;BMK_Unigene_026065;BMK_Unigene_029561;BMK_Unigene_021117;BMK_Unigene_027814;…
biological process	multicellular organismal process	1078	43	BMK_Unigene_025526;BMK_Unigene_099270;BMK_Unigene_007245;BMK_Unigene_024283;BMK_Unigene_026637;BMK_Unigene_001772;BMK_Unigene_022121;BMK_Unigene_001895;BMK_Unigene_067202;BMK_Unigene_061294;BMK_Unigene_030636;BMK_Unigene_102528;BMK_Unigene_019118;BMK_Unigene_062857;BMK_Unigene_096210;BMK_Unigene_061276;BMK_Unigene_028671;BMK_Unigene_002247;BMK_Unigene_029356;BMK_Unigene_029950;BMK_Unigene_061503;…
biological process	developmental process	1095	63	BMK_Unigene_064421;BMK_Unigene_099270;BMK_Unigene_007245;BMK_Unigene_024151;BMK_Unigene_023884;BMK_Unigene_015517;BMK_Unigene_001895;BMK_Unigene_067202;BMK_Unigene_024283;BMK_Unigene_026637;BMK_Unigene_001772;BMK_Unigene_022121;BMK_Unigene_027380;BMK_Unigene_061276;BMK_Unigene_062857;BMK_Unigene_096210;BMK_Unigene_024337;BMK_Unigene_028671;BMK_Unigene_091256;BMK_Unigene_061294;BMK_Unigene_102528;…
biological process	growth	134	12	BMK_Unigene_019118;BMK_Unigene_091256;BMK_Unigene_101456;BMK_Unigene_103073;BMK_Unigene_096150;BMK_Unigene_099270;BMK_Unigene_027776;BMK_Unigene_062857;BMK_Unigene_061276;BMK_Unigene_027380;BMK_Unigene_029950;BMK_Unigene_001895
biological process	locomotion	35	0	--
biological process	single-organism process	9785	549	BMK_Unigene_027338;BMK_Unigene_060105;BMK_Unigene_020896;BMK_Unigene_101104;BMK_Unigene_055834;BMK_Unigene_026653;BMK_Unigene_119986;BMK_Unigene_024224;BMK_Unigene_030159;BMK_Unigene_031157;BMK_Unigene_026012;BMK_Unigene_061166;BMK_Unigene_071450;BMK_Unigene_116377;BMK_Unigene_003680;BMK_Unigene_101382;BMK_Unigene_099316;BMK_Unigene_011510;BMK_Unigene_103031;BMK_Unigene_100495;BMK_Unigene_090599;…
biological process	rhythmic process	54	1	BMK_Unigene_025872
biological process	response to stimulus	3823	215	BMK_Unigene_027670;BMK_Unigene_021557;BMK_Unigene_058567;BMK_Unigene_063738;BMK_Unigene_002247;BMK_Unigene_024860;BMK_Unigene_093790;BMK_Unigene_020916;BMK_Unigene_066219;BMK_Unigene_119851;BMK_Unigene_061294;BMK_Unigene_029740;BMK_Unigene_001895;BMK_Unigene_099223;BMK_Unigene_000234;BMK_Unigene_053800;BMK_Unigene_060874;BMK_Unigene_026637;BMK_Unigene_096922;BMK_Unigene_001772;BMK_Unigene_094716;…
biological process	localization	3340	159	BMK_Unigene_052647;BMK_Unigene_055348;BMK_Unigene_056220;BMK_Unigene_086755;BMK_Unigene_060493;BMK_Unigene_025227;BMK_Unigene_058394;BMK_Unigene_104331;BMK_Unigene_017674;BMK_Unigene_008404;BMK_Unigene_101379;BMK_Unigene_005695;BMK_Unigene_056200;BMK_Unigene_090846;BMK_Unigene_057457;BMK_Unigene_065894;BMK_Unigene_023193;BMK_Unigene_068117;BMK_Unigene_098678;BMK_Unigene_060896;BMK_Unigene_065019;…
biological process	multi-organism process	761	37	BMK_Unigene_023534;BMK_Unigene_026930;BMK_Unigene_094731;BMK_Unigene_058686;BMK_Unigene_028868;BMK_Unigene_023676;BMK_Unigene_066571;BMK_Unigene_019052;BMK_Unigene_095391;BMK_Unigene_026947;BMK_Unigene_056220;BMK_Unigene_027776;BMK_Unigene_091432;BMK_Unigene_096872;BMK_Unigene_068283;BMK_Unigene_055679;BMK_Unigene_030636;BMK_Unigene_026175;BMK_Unigene_062857;BMK_Unigene_028671;BMK_Unigene_029356;…
biological process	biological regulation	5400	281	BMK_Unigene_027460;BMK_Unigene_090720;BMK_Unigene_064032;BMK_Unigene_017292;BMK_Unigene_061725;BMK_Unigene_024901;BMK_Unigene_065565;BMK_Unigene_060722;BMK_Unigene_023311;BMK_Unigene_028868;BMK_Unigene_097561;BMK_Unigene_028477;BMK_Unigene_055679;BMK_Unigene_028699;BMK_Unigene_028250;BMK_Unigene_065154;BMK_Unigene_100448;BMK_Unigene_023364;BMK_Unigene_024276;BMK_Unigene_066219;BMK_Unigene_021334;…
biological process	cellular component organization or biogenesis	2515	86	BMK_Unigene_023713;BMK_Unigene_063584;BMK_Unigene_020694;BMK_Unigene_033882;BMK_Unigene_026737;BMK_Unigene_101382;BMK_Unigene_005466;BMK_Unigene_030048;BMK_Unigene_026881;BMK_Unigene_061276;BMK_Unigene_057594;BMK_Unigene_068325;BMK_Unigene_027380;BMK_Unigene_103228;BMK_Unigene_018040;BMK_Unigene_061588;BMK_Unigene_097150;BMK_Unigene_104058;BMK_Unigene_022632;BMK_Unigene_096150;BMK_Unigene_019845;…
biological process	detoxification	309	32	BMK_Unigene_067190;BMK_Unigene_059392;BMK_Unigene_093790;BMK_Unigene_023354;BMK_Unigene_093456;BMK_Unigene_102344;BMK_Unigene_001042;BMK_Unigene_096922;BMK_Unigene_016402;BMK_Unigene_016504;BMK_Unigene_099223;BMK_Unigene_019845;BMK_Unigene_048312;BMK_Unigene_025872;BMK_Unigene_119986;BMK_Unigene_057409;BMK_Unigene_024100;BMK_Unigene_009137;BMK_Unigene_093981;BMK_Unigene_028418;BMK_Unigene_024792;…
biological process	presynaptic process involved in chemical synaptic transmission	1	0	--
