# Supplementary material for: Transcriptomic and Metabolomic Analysis Reveals the Potential Roles of Polyphenols and Flavonoids in Response to Sunburn Stress in Chinese Olive (Canarium album)
Source: Plants (Basel). 2024 Aug 25;13(17):2369. doi: 10.3390/plants13172369 (PMC11397064; doi:10.3390/plants13172369)
Supplement: Supplementary file 1 [file plants-13-02369-s001.zip › Table S3 GO classification based on DEGs in comparison of T-CK vs T-SSI.xls]

## Sheet: Table S3 GO of T-CK vs T-SSI
#GO_classify1	GO_classify2	All	DE	DE_ID
#Total_gene		34867	1805	--
cellular component	extracellular region	490	48	BMK_Unigene_059552;BMK_Unigene_095391;BMK_Unigene_068846;BMK_Unigene_009137;BMK_Unigene_005087;BMK_Unigene_018627;BMK_Unigene_062140;BMK_Unigene_068833;BMK_Unigene_023550;BMK_Unigene_118783;BMK_Unigene_058644;BMK_Unigene_059392;BMK_Unigene_010008;BMK_Unigene_028703;BMK_Unigene_025917;BMK_Unigene_099223;BMK_Unigene_101481;BMK_Unigene_065557;BMK_Unigene_097023;BMK_Unigene_015719;BMK_Unigene_097150;…
cellular component	cell	12614	575	BMK_Unigene_001178;BMK_Unigene_068920;BMK_Unigene_007861;BMK_Unigene_096174;BMK_Unigene_065156;BMK_Unigene_103627;BMK_Unigene_067221;BMK_Unigene_028166;BMK_Unigene_012949;BMK_Unigene_064922;BMK_Unigene_054898;BMK_Unigene_029603;BMK_Unigene_017606;BMK_Unigene_090075;BMK_Unigene_055412;BMK_Unigene_004823;BMK_Unigene_027764;BMK_Unigene_024901;BMK_Unigene_026556;BMK_Unigene_090326;BMK_Unigene_021279;…
cellular component	nucleoid	27	0	--
cellular component	membrane	10767	577	BMK_Unigene_053545;BMK_Unigene_025864;BMK_Unigene_097489;BMK_Unigene_017708;BMK_Unigene_027260;BMK_Unigene_086248;BMK_Unigene_058491;BMK_Unigene_098085;BMK_Unigene_049176;BMK_Unigene_028776;BMK_Unigene_060896;BMK_Unigene_068117;BMK_Unigene_060915;BMK_Unigene_096613;BMK_Unigene_114725;BMK_Unigene_017026;BMK_Unigene_099041;BMK_Unigene_026908;BMK_Unigene_066258;BMK_Unigene_000524;BMK_Unigene_060967;…
cellular component	virion	11	1	BMK_Unigene_103937
cellular component	cell junction	300	14	BMK_Unigene_019376;BMK_Unigene_066906;BMK_Unigene_030595;BMK_Unigene_099433;BMK_Unigene_019845;BMK_Unigene_027555;BMK_Unigene_099304;BMK_Unigene_067551;BMK_Unigene_059392;BMK_Unigene_066258;BMK_Unigene_008946;BMK_Unigene_065123;BMK_Unigene_093944;BMK_Unigene_064311
cellular component	membrane-enclosed lumen	994	20	BMK_Unigene_097173;BMK_Unigene_066979;BMK_Unigene_061111;BMK_Unigene_024126;BMK_Unigene_024901;BMK_Unigene_066554;BMK_Unigene_064351;BMK_Unigene_020267;BMK_Unigene_015719;BMK_Unigene_055421;BMK_Unigene_027128;BMK_Unigene_100524;BMK_Unigene_096880;BMK_Unigene_099870;BMK_Unigene_101211;BMK_Unigene_093929;BMK_Unigene_100508;BMK_Unigene_000553;BMK_Unigene_029496;BMK_Unigene_064311
cellular component	macromolecular complex	3659	86	BMK_Unigene_066038;BMK_Unigene_000281;BMK_Unigene_099316;BMK_Unigene_097806;BMK_Unigene_065861;BMK_Unigene_025765;BMK_Unigene_062912;BMK_Unigene_021181;BMK_Unigene_027721;BMK_Unigene_103332;BMK_Unigene_063260;BMK_Unigene_023326;BMK_Unigene_025954;BMK_Unigene_002605;BMK_Unigene_025787;BMK_Unigene_059454;BMK_Unigene_023474;BMK_Unigene_023969;BMK_Unigene_103073;BMK_Unigene_062326;BMK_Unigene_064951;…
cellular component	organelle	9651	394	BMK_Unigene_024446;BMK_Unigene_022730;BMK_Unigene_101527;BMK_Unigene_048461;BMK_Unigene_027373;BMK_Unigene_069426;BMK_Unigene_007458;BMK_Unigene_059843;BMK_Unigene_097042;BMK_Unigene_029502;BMK_Unigene_028284;BMK_Unigene_026971;BMK_Unigene_096880;BMK_Unigene_019185;BMK_Unigene_100524;BMK_Unigene_018377;BMK_Unigene_098814;BMK_Unigene_026299;BMK_Unigene_015089;BMK_Unigene_100448;BMK_Unigene_068919;…
cellular component	other organism	247	13	BMK_Unigene_028440;BMK_Unigene_060481;BMK_Unigene_065868;BMK_Unigene_001612;BMK_Unigene_094716;BMK_Unigene_060005;BMK_Unigene_003265;BMK_Unigene_063914;BMK_Unigene_024462;BMK_Unigene_093740;BMK_Unigene_058104;BMK_Unigene_066275;BMK_Unigene_013228
cellular component	other organism part	247	13	BMK_Unigene_065868;BMK_Unigene_001612;BMK_Unigene_094716;BMK_Unigene_060005;BMK_Unigene_003265;BMK_Unigene_028440;BMK_Unigene_060481;BMK_Unigene_058104;BMK_Unigene_066275;BMK_Unigene_013228;BMK_Unigene_063914;BMK_Unigene_024462;BMK_Unigene_093740
cellular component	extracellular region part	54	4	BMK_Unigene_065019;BMK_Unigene_015719;BMK_Unigene_062393;BMK_Unigene_021426
cellular component	organelle part	3784	104	BMK_Unigene_059896;BMK_Unigene_065356;BMK_Unigene_064358;BMK_Unigene_096174;BMK_Unigene_062857;BMK_Unigene_027128;BMK_Unigene_097253;BMK_Unigene_067221;BMK_Unigene_065156;BMK_Unigene_098085;BMK_Unigene_050995;BMK_Unigene_067271;BMK_Unigene_097247;BMK_Unigene_027183;BMK_Unigene_062261;BMK_Unigene_026882;BMK_Unigene_000553;BMK_Unigene_029496;BMK_Unigene_101679;BMK_Unigene_098600;BMK_Unigene_064981;…
cellular component	virion part	11	1	BMK_Unigene_103937
cellular component	membrane part	9461	499	BMK_Unigene_022409;BMK_Unigene_068358;BMK_Unigene_097308;BMK_Unigene_024305;BMK_Unigene_000319;BMK_Unigene_056259;BMK_Unigene_026559;BMK_Unigene_016239;BMK_Unigene_085009;BMK_Unigene_097616;BMK_Unigene_028973;BMK_Unigene_030339;BMK_Unigene_013922;BMK_Unigene_103910;BMK_Unigene_064426;BMK_Unigene_060653;BMK_Unigene_023800;BMK_Unigene_005447;BMK_Unigene_022424;BMK_Unigene_022251;BMK_Unigene_100555;…
cellular component	synapse part	3	0	--
cellular component	cell part	12614	575	BMK_Unigene_021181;BMK_Unigene_029721;BMK_Unigene_004354;BMK_Unigene_100615;BMK_Unigene_057050;BMK_Unigene_003724;BMK_Unigene_119808;BMK_Unigene_097150;BMK_Unigene_101690;BMK_Unigene_064951;BMK_Unigene_101698;BMK_Unigene_066773;BMK_Unigene_099304;BMK_Unigene_063413;BMK_Unigene_088937;BMK_Unigene_023550;BMK_Unigene_027542;BMK_Unigene_060785;BMK_Unigene_102864;BMK_Unigene_013626;BMK_Unigene_066980;…
cellular component	synapse	5	0	--
cellular component	symplast	273	13	BMK_Unigene_067551;BMK_Unigene_059392;BMK_Unigene_066258;BMK_Unigene_008946;BMK_Unigene_065123;BMK_Unigene_064311;BMK_Unigene_093944;BMK_Unigene_030595;BMK_Unigene_019376;BMK_Unigene_099433;BMK_Unigene_019845;BMK_Unigene_027555;BMK_Unigene_099304
cellular component	supramolecular complex	214	11	BMK_Unigene_065156;BMK_Unigene_103303;BMK_Unigene_064358;BMK_Unigene_100966;BMK_Unigene_026881;BMK_Unigene_068057;BMK_Unigene_103228;BMK_Unigene_069294;BMK_Unigene_029496;BMK_Unigene_026662;BMK_Unigene_026882
molecular function	transcription factor activity, protein binding	175	8	BMK_Unigene_060005;BMK_Unigene_090599;BMK_Unigene_023191;BMK_Unigene_022803;BMK_Unigene_013228;BMK_Unigene_006046;BMK_Unigene_020897;BMK_Unigene_026421
molecular function	nucleic acid binding transcription factor activity	923	84	BMK_Unigene_026175;BMK_Unigene_062912;BMK_Unigene_022536;BMK_Unigene_027258;BMK_Unigene_010418;BMK_Unigene_024971;BMK_Unigene_057050;BMK_Unigene_027307;BMK_Unigene_058686;BMK_Unigene_058104;BMK_Unigene_087258;BMK_Unigene_026313;BMK_Unigene_062244;BMK_Unigene_059489;BMK_Unigene_029759;BMK_Unigene_060039;BMK_Unigene_021997;BMK_Unigene_065109;BMK_Unigene_060325;BMK_Unigene_060702;BMK_Unigene_063592;…
molecular function	catalytic activity	15434	864	BMK_Unigene_022497;BMK_Unigene_057854;BMK_Unigene_003934;BMK_Unigene_102598;BMK_Unigene_013347;BMK_Unigene_068263;BMK_Unigene_058364;BMK_Unigene_053311;BMK_Unigene_097783;BMK_Unigene_009763;BMK_Unigene_093838;BMK_Unigene_103476;BMK_Unigene_062379;BMK_Unigene_065957;BMK_Unigene_063336;BMK_Unigene_020272;BMK_Unigene_021780;BMK_Unigene_063617;BMK_Unigene_068785;BMK_Unigene_103738;BMK_Unigene_103622;…
molecular function	signal transducer activity	268	15	BMK_Unigene_066980;BMK_Unigene_025864;BMK_Unigene_000389;BMK_Unigene_027670;BMK_Unigene_024650;BMK_Unigene_097573;BMK_Unigene_001788;BMK_Unigene_023311;BMK_Unigene_027398;BMK_Unigene_030595;BMK_Unigene_101690;BMK_Unigene_054898;BMK_Unigene_099159;BMK_Unigene_055229;BMK_Unigene_099158
molecular function	structural molecule activity	985	20	BMK_Unigene_007861;BMK_Unigene_057776;BMK_Unigene_055385;BMK_Unigene_018377;BMK_Unigene_091334;BMK_Unigene_099735;BMK_Unigene_097806;BMK_Unigene_026881;BMK_Unigene_029496;BMK_Unigene_026662;BMK_Unigene_026882;BMK_Unigene_068713;BMK_Unigene_094307;BMK_Unigene_099007;BMK_Unigene_062249;BMK_Unigene_064951;BMK_Unigene_101527;BMK_Unigene_001251;BMK_Unigene_053767;BMK_Unigene_103073
molecular function	transporter activity	1820	106	BMK_Unigene_064687;BMK_Unigene_103495;BMK_Unigene_100369;BMK_Unigene_068221;BMK_Unigene_023730;BMK_Unigene_088937;BMK_Unigene_028973;BMK_Unigene_097616;BMK_Unigene_086755;BMK_Unigene_061834;BMK_Unigene_029878;BMK_Unigene_020411;BMK_Unigene_063634;BMK_Unigene_023800;BMK_Unigene_023092;BMK_Unigene_096290;BMK_Unigene_101050;BMK_Unigene_026895;BMK_Unigene_016239;BMK_Unigene_020526;BMK_Unigene_012812;…
molecular function	binding	18759	932	BMK_Unigene_068868;BMK_Unigene_097308;BMK_Unigene_068890;BMK_Unigene_026662;BMK_Unigene_022536;BMK_Unigene_101046;BMK_Unigene_009518;BMK_Unigene_026559;BMK_Unigene_093841;BMK_Unigene_062244;BMK_Unigene_093615;BMK_Unigene_021307;BMK_Unigene_066610;BMK_Unigene_059489;BMK_Unigene_104561;BMK_Unigene_020955;BMK_Unigene_059967;BMK_Unigene_060325;BMK_Unigene_021270;BMK_Unigene_060702;BMK_Unigene_100589;…
molecular function	electron carrier activity	226	14	BMK_Unigene_021617;BMK_Unigene_098678;BMK_Unigene_013809;BMK_Unigene_003118;BMK_Unigene_058783;BMK_Unigene_028530;BMK_Unigene_099066;BMK_Unigene_030421;BMK_Unigene_061466;BMK_Unigene_025119;BMK_Unigene_097173;BMK_Unigene_023343;BMK_Unigene_064768;BMK_Unigene_055421
molecular function	antioxidant activity	279	21	BMK_Unigene_023354;BMK_Unigene_019845;BMK_Unigene_067190;BMK_Unigene_048312;BMK_Unigene_099223;BMK_Unigene_096922;BMK_Unigene_021878;BMK_Unigene_059392;BMK_Unigene_003934;BMK_Unigene_022250;BMK_Unigene_093443;BMK_Unigene_094921;BMK_Unigene_092158;BMK_Unigene_009137;BMK_Unigene_018627;BMK_Unigene_097845;BMK_Unigene_093790;BMK_Unigene_061651;BMK_Unigene_016402;BMK_Unigene_028393;BMK_Unigene_025872
molecular function	metallochaperone activity	1	0	--
molecular function	protein tag	9	1	BMK_Unigene_091383
molecular function	nutrient reservoir activity	41	2	BMK_Unigene_014195;BMK_Unigene_001178
molecular function	molecular transducer activity	245	10	BMK_Unigene_027398;BMK_Unigene_023311;BMK_Unigene_097573;BMK_Unigene_054898;BMK_Unigene_055229;BMK_Unigene_101690;BMK_Unigene_025864;BMK_Unigene_066980;BMK_Unigene_000389;BMK_Unigene_027670
molecular function	toxin activity	2	0	--
molecular function	molecular function regulator	427	31	BMK_Unigene_096957;BMK_Unigene_057594;BMK_Unigene_030166;BMK_Unigene_029611;BMK_Unigene_017292;BMK_Unigene_025743;BMK_Unigene_030595;BMK_Unigene_066906;BMK_Unigene_090720;BMK_Unigene_058802;BMK_Unigene_028227;BMK_Unigene_031945;BMK_Unigene_103454;BMK_Unigene_022470;BMK_Unigene_027357;BMK_Unigene_066258;BMK_Unigene_067674;BMK_Unigene_020497;BMK_Unigene_060668;BMK_Unigene_030850;BMK_Unigene_027896;…
biological process	reproduction	717	26	BMK_Unigene_061801;BMK_Unigene_022121;BMK_Unigene_024557;BMK_Unigene_095391;BMK_Unigene_096889;BMK_Unigene_060324;BMK_Unigene_062713;BMK_Unigene_020955;BMK_Unigene_002247;BMK_Unigene_067271;BMK_Unigene_021751;BMK_Unigene_021419;BMK_Unigene_025526;BMK_Unigene_026947;BMK_Unigene_067622;BMK_Unigene_001895;BMK_Unigene_064956;BMK_Unigene_006046;BMK_Unigene_062857;BMK_Unigene_065356;BMK_Unigene_067885;…
biological process	immune system process	200	10	BMK_Unigene_006016;BMK_Unigene_030592;BMK_Unigene_026637;BMK_Unigene_100615;BMK_Unigene_065019;BMK_Unigene_099870;BMK_Unigene_060465;BMK_Unigene_026930;BMK_Unigene_030185;BMK_Unigene_002247
biological process	behavior	14	0	--
biological process	metabolic process	16820	800	BMK_Unigene_063027;BMK_Unigene_067779;BMK_Unigene_104019;BMK_Unigene_049335;BMK_Unigene_098678;BMK_Unigene_060450;BMK_Unigene_068807;BMK_Unigene_067951;BMK_Unigene_019770;BMK_Unigene_067738;BMK_Unigene_026364;BMK_Unigene_068712;BMK_Unigene_058400;BMK_Unigene_063091;BMK_Unigene_016233;BMK_Unigene_096531;BMK_Unigene_026391;BMK_Unigene_060537;BMK_Unigene_098283;BMK_Unigene_066896;BMK_Unigene_027183;…
biological process	cellular process	16502	682	BMK_Unigene_094762;BMK_Unigene_068082;BMK_Unigene_099810;BMK_Unigene_028393;BMK_Unigene_016837;BMK_Unigene_067437;BMK_Unigene_067396;BMK_Unigene_094307;BMK_Unigene_017564;BMK_Unigene_063738;BMK_Unigene_098483;BMK_Unigene_025114;BMK_Unigene_009055;BMK_Unigene_054859;BMK_Unigene_030056;BMK_Unigene_098592;BMK_Unigene_027980;BMK_Unigene_020916;BMK_Unigene_067190;BMK_Unigene_030466;BMK_Unigene_063378;…
biological process	reproductive process	717	26	BMK_Unigene_022121;BMK_Unigene_061801;BMK_Unigene_002247;BMK_Unigene_020955;BMK_Unigene_062713;BMK_Unigene_060324;BMK_Unigene_096889;BMK_Unigene_095391;BMK_Unigene_024557;BMK_Unigene_067885;BMK_Unigene_065356;BMK_Unigene_062857;BMK_Unigene_006046;BMK_Unigene_064956;BMK_Unigene_001895;BMK_Unigene_025526;BMK_Unigene_067622;BMK_Unigene_026947;BMK_Unigene_021751;BMK_Unigene_021419;BMK_Unigene_067271;…
biological process	biological adhesion	11	0	--
biological process	signaling	1399	89	BMK_Unigene_097573;BMK_Unigene_028699;BMK_Unigene_006016;BMK_Unigene_028530;BMK_Unigene_102146;BMK_Unigene_096388;BMK_Unigene_001895;BMK_Unigene_097657;BMK_Unigene_025870;BMK_Unigene_006046;BMK_Unigene_029740;BMK_Unigene_092863;BMK_Unigene_057594;BMK_Unigene_066980;BMK_Unigene_102488;BMK_Unigene_026971;BMK_Unigene_028526;BMK_Unigene_030357;BMK_Unigene_000389;BMK_Unigene_102590;BMK_Unigene_029560;…
biological process	multicellular organismal process	1078	43	BMK_Unigene_096889;BMK_Unigene_023534;BMK_Unigene_103292;BMK_Unigene_055235;BMK_Unigene_020955;BMK_Unigene_062713;BMK_Unigene_060324;BMK_Unigene_102528;BMK_Unigene_061801;BMK_Unigene_022121;BMK_Unigene_063413;BMK_Unigene_099870;BMK_Unigene_059535;BMK_Unigene_026662;BMK_Unigene_060284;BMK_Unigene_093944;BMK_Unigene_055016;BMK_Unigene_026947;BMK_Unigene_067622;BMK_Unigene_022612;BMK_Unigene_103234;…
biological process	developmental process	1095	52	BMK_Unigene_025743;BMK_Unigene_063155;BMK_Unigene_023836;BMK_Unigene_021419;BMK_Unigene_006046;BMK_Unigene_062857;BMK_Unigene_001895;BMK_Unigene_061276;BMK_Unigene_065356;BMK_Unigene_067674;BMK_Unigene_023884;BMK_Unigene_064311;BMK_Unigene_029496;BMK_Unigene_017156;BMK_Unigene_020830;BMK_Unigene_104510;BMK_Unigene_026637;BMK_Unigene_024557;BMK_Unigene_023535;BMK_Unigene_004869;BMK_Unigene_096210;…
biological process	growth	134	9	BMK_Unigene_103234;BMK_Unigene_062857;BMK_Unigene_001895;BMK_Unigene_061276;BMK_Unigene_101456;BMK_Unigene_103073;BMK_Unigene_029496;BMK_Unigene_064311;BMK_Unigene_091256
biological process	locomotion	35	4	BMK_Unigene_020955;BMK_Unigene_029496;BMK_Unigene_026662;BMK_Unigene_061801
biological process	single-organism process	9785	587	BMK_Unigene_102146;BMK_Unigene_005641;BMK_Unigene_026971;BMK_Unigene_020287;BMK_Unigene_049741;BMK_Unigene_028284;BMK_Unigene_053536;BMK_Unigene_097043;BMK_Unigene_100524;BMK_Unigene_016593;BMK_Unigene_056736;BMK_Unigene_101830;BMK_Unigene_103197;BMK_Unigene_099316;BMK_Unigene_028422;BMK_Unigene_022054;BMK_Unigene_000176;BMK_Unigene_062912;BMK_Unigene_097183;BMK_Unigene_096290;BMK_Unigene_103634;…
biological process	rhythmic process	54	2	BMK_Unigene_025872;BMK_Unigene_097573
biological process	response to stimulus	3823	253	BMK_Unigene_102146;BMK_Unigene_016402;BMK_Unigene_023535;BMK_Unigene_060937;BMK_Unigene_026674;BMK_Unigene_028530;BMK_Unigene_022730;BMK_Unigene_097845;BMK_Unigene_029502;BMK_Unigene_061111;BMK_Unigene_060874;BMK_Unigene_063934;BMK_Unigene_028707;BMK_Unigene_026637;BMK_Unigene_107350;BMK_Unigene_060465;BMK_Unigene_030357;BMK_Unigene_028526;BMK_Unigene_096880;BMK_Unigene_019185;BMK_Unigene_000389;…
biological process	localization	3340	161	BMK_Unigene_066906;BMK_Unigene_103332;BMK_Unigene_000319;BMK_Unigene_096290;BMK_Unigene_016239;BMK_Unigene_022409;BMK_Unigene_099316;BMK_Unigene_000281;BMK_Unigene_068358;BMK_Unigene_026662;BMK_Unigene_056178;BMK_Unigene_100369;BMK_Unigene_068221;BMK_Unigene_086755;BMK_Unigene_097616;BMK_Unigene_028973;BMK_Unigene_023800;BMK_Unigene_066434;BMK_Unigene_063634;BMK_Unigene_089635;BMK_Unigene_026299;…
biological process	multi-organism process	761	45	BMK_Unigene_103937;BMK_Unigene_026637;BMK_Unigene_026161;BMK_Unigene_064128;BMK_Unigene_063738;BMK_Unigene_062707;BMK_Unigene_022730;BMK_Unigene_068283;BMK_Unigene_002247;BMK_Unigene_025872;BMK_Unigene_024557;BMK_Unigene_023535;BMK_Unigene_006046;BMK_Unigene_062857;BMK_Unigene_066103;BMK_Unigene_067885;BMK_Unigene_021751;BMK_Unigene_025526;BMK_Unigene_069009;BMK_Unigene_064311;BMK_Unigene_030185;…
biological process	biological regulation	5400	321	BMK_Unigene_026364;BMK_Unigene_054514;BMK_Unigene_068807;BMK_Unigene_028393;BMK_Unigene_099999;BMK_Unigene_023206;BMK_Unigene_067396;BMK_Unigene_063027;BMK_Unigene_024057;BMK_Unigene_029131;BMK_Unigene_056982;BMK_Unigene_066896;BMK_Unigene_085464;BMK_Unigene_029800;BMK_Unigene_020916;BMK_Unigene_027980;BMK_Unigene_030592;BMK_Unigene_023836;BMK_Unigene_001012;BMK_Unigene_023520;BMK_Unigene_060270;…
biological process	cellular component organization or biogenesis	2515	85	BMK_Unigene_091256;BMK_Unigene_055016;BMK_Unigene_026662;BMK_Unigene_097150;BMK_Unigene_056259;BMK_Unigene_071529;BMK_Unigene_023713;BMK_Unigene_103234;BMK_Unigene_068846;BMK_Unigene_060005;BMK_Unigene_030048;BMK_Unigene_103073;BMK_Unigene_016189;BMK_Unigene_062140;BMK_Unigene_100555;BMK_Unigene_063413;BMK_Unigene_025816;BMK_Unigene_062249;BMK_Unigene_023550;BMK_Unigene_061588;BMK_Unigene_022704;…
biological process	detoxification	309	23	BMK_Unigene_119986;BMK_Unigene_021878;BMK_Unigene_003934;BMK_Unigene_059392;BMK_Unigene_099223;BMK_Unigene_096922;BMK_Unigene_048312;BMK_Unigene_057409;BMK_Unigene_067190;BMK_Unigene_023354;BMK_Unigene_019845;BMK_Unigene_028393;BMK_Unigene_025872;BMK_Unigene_016402;BMK_Unigene_061651;BMK_Unigene_097845;BMK_Unigene_093790;BMK_Unigene_018627;BMK_Unigene_094921;BMK_Unigene_092158;BMK_Unigene_009137;…
biological process	presynaptic process involved in chemical synaptic transmission	1	0	--
