# Supplementary material for: Transcriptomic and Metabolomic Analysis Reveals the Potential Roles of Polyphenols and Flavonoids in Response to Sunburn Stress in Chinese Olive (Canarium album)
Source: Plants (Basel). 2024 Aug 25;13(17):2369. doi: 10.3390/plants13172369 (PMC11397064; doi:10.3390/plants13172369)
Supplement: Supplementary file 1 [file plants-13-02369-s001.zip › Table S4 GO classification based on DEGs in comparison of T-MSI vs T-SSI.xls]

## Sheet: Table S4 GO of T-MSI vs T-SSI
#GO_classify1	GO_classify2	All	DE	DE_ID
#Total_gene		34867	49	--
cellular component	extracellular region	490	3	BMK_Unigene_054362;BMK_Unigene_059552;BMK_Unigene_062140
cellular component	cell	12614	18	BMK_Unigene_102888;BMK_Unigene_020987;BMK_Unigene_103956;BMK_Unigene_066778;BMK_Unigene_027764;BMK_Unigene_094256;BMK_Unigene_104567;BMK_Unigene_067363;BMK_Unigene_062140;BMK_Unigene_067498;BMK_Unigene_102146;BMK_Unigene_109014;BMK_Unigene_025096;BMK_Unigene_102517;BMK_Unigene_028513;BMK_Unigene_027573;BMK_Unigene_100311;BMK_Unigene_059552
cellular component	nucleoid	27	0	--
cellular component	membrane	10767	15	BMK_Unigene_102888;BMK_Unigene_095211;BMK_Unigene_021711;BMK_Unigene_062140;BMK_Unigene_021209;BMK_Unigene_095801;BMK_Unigene_059552;BMK_Unigene_100969;BMK_Unigene_094256;BMK_Unigene_025096;BMK_Unigene_102146;BMK_Unigene_109014;BMK_Unigene_104404;BMK_Unigene_066778;BMK_Unigene_049403
cellular component	virion	11	0	--
cellular component	cell junction	300	0	--
cellular component	membrane-enclosed lumen	994	0	--
cellular component	macromolecular complex	3659	2	BMK_Unigene_109014;BMK_Unigene_102888
cellular component	organelle	9651	13	BMK_Unigene_066778;BMK_Unigene_027764;BMK_Unigene_109014;BMK_Unigene_020987;BMK_Unigene_103956;BMK_Unigene_067498;BMK_Unigene_100311;BMK_Unigene_027573;BMK_Unigene_094256;BMK_Unigene_025096;BMK_Unigene_102517;BMK_Unigene_102888;BMK_Unigene_067363
cellular component	other organism	247	0	--
cellular component	other organism part	247	0	--
cellular component	extracellular region part	54	0	--
cellular component	organelle part	3784	3	BMK_Unigene_109014;BMK_Unigene_094256;BMK_Unigene_102888
cellular component	virion part	11	0	--
cellular component	membrane part	9461	9	BMK_Unigene_095801;BMK_Unigene_102888;BMK_Unigene_021711;BMK_Unigene_095211;BMK_Unigene_021209;BMK_Unigene_066778;BMK_Unigene_104404;BMK_Unigene_109014;BMK_Unigene_100969
cellular component	synapse part	3	0	--
cellular component	cell part	12614	18	BMK_Unigene_102888;BMK_Unigene_020987;BMK_Unigene_103956;BMK_Unigene_066778;BMK_Unigene_027764;BMK_Unigene_094256;BMK_Unigene_104567;BMK_Unigene_067363;BMK_Unigene_062140;BMK_Unigene_067498;BMK_Unigene_102146;BMK_Unigene_109014;BMK_Unigene_025096;BMK_Unigene_102517;BMK_Unigene_028513;BMK_Unigene_100311;BMK_Unigene_059552;BMK_Unigene_027573
cellular component	synapse	5	0	--
cellular component	symplast	273	0	--
cellular component	supramolecular complex	214	0	--
molecular function	transcription factor activity, protein binding	175	0	--
molecular function	nucleic acid binding transcription factor activity	923	3	BMK_Unigene_025096;BMK_Unigene_102517;BMK_Unigene_020987
molecular function	catalytic activity	15434	20	BMK_Unigene_098536;BMK_Unigene_026200;BMK_Unigene_062957;BMK_Unigene_102644;BMK_Unigene_095801;BMK_Unigene_090436;BMK_Unigene_020431;BMK_Unigene_021209;BMK_Unigene_049403;BMK_Unigene_069264;BMK_Unigene_048519;BMK_Unigene_104404;BMK_Unigene_065438;BMK_Unigene_095731;BMK_Unigene_028513;BMK_Unigene_100311;BMK_Unigene_104567;BMK_Unigene_100233;BMK_Unigene_067363;BMK_Unigene_021711
molecular function	signal transducer activity	268	0	--
molecular function	structural molecule activity	985	0	--
molecular function	transporter activity	1820	2	BMK_Unigene_095211;BMK_Unigene_102888
molecular function	binding	18759	34	BMK_Unigene_102644;BMK_Unigene_103331;BMK_Unigene_021209;BMK_Unigene_103956;BMK_Unigene_009039;BMK_Unigene_062957;BMK_Unigene_104567;BMK_Unigene_021711;BMK_Unigene_099267;BMK_Unigene_021762;BMK_Unigene_027573;BMK_Unigene_102517;BMK_Unigene_025096;BMK_Unigene_095801;BMK_Unigene_026637;BMK_Unigene_102888;BMK_Unigene_027764;BMK_Unigene_066778;BMK_Unigene_020987;BMK_Unigene_022939;BMK_Unigene_098536;…
molecular function	electron carrier activity	226	0	--
molecular function	antioxidant activity	279	0	--
molecular function	metallochaperone activity	1	0	--
molecular function	protein tag	9	0	--
molecular function	nutrient reservoir activity	41	0	--
molecular function	molecular transducer activity	245	0	--
molecular function	toxin activity	2	0	--
molecular function	molecular function regulator	427	0	--
biological process	reproduction	717	0	--
biological process	immune system process	200	1	BMK_Unigene_026637
biological process	behavior	14	0	--
biological process	metabolic process	16820	21	BMK_Unigene_102644;BMK_Unigene_095801;BMK_Unigene_090436;BMK_Unigene_020431;BMK_Unigene_102888;BMK_Unigene_098536;BMK_Unigene_026200;BMK_Unigene_062957;BMK_Unigene_104567;BMK_Unigene_100233;BMK_Unigene_067363;BMK_Unigene_021711;BMK_Unigene_005389;BMK_Unigene_049403;BMK_Unigene_104404;BMK_Unigene_048519;BMK_Unigene_109014;BMK_Unigene_065438;BMK_Unigene_095731;BMK_Unigene_028513;BMK_Unigene_100311
biological process	cellular process	16502	15	BMK_Unigene_028513;BMK_Unigene_059552;BMK_Unigene_100311;BMK_Unigene_098536;BMK_Unigene_066778;BMK_Unigene_104404;BMK_Unigene_109014;BMK_Unigene_102146;BMK_Unigene_062140;BMK_Unigene_005389;BMK_Unigene_102888;BMK_Unigene_020431;BMK_Unigene_099267;BMK_Unigene_095801;BMK_Unigene_102644
biological process	reproductive process	717	0	--
biological process	biological adhesion	11	0	--
biological process	signaling	1399	2	BMK_Unigene_102146;BMK_Unigene_099267
biological process	multicellular organismal process	1078	1	BMK_Unigene_026637
biological process	developmental process	1095	1	BMK_Unigene_026637
biological process	growth	134	0	--
biological process	locomotion	35	0	--
biological process	single-organism process	9785	14	BMK_Unigene_026637;BMK_Unigene_095801;BMK_Unigene_099267;BMK_Unigene_021711;BMK_Unigene_102888;BMK_Unigene_049403;BMK_Unigene_048519;BMK_Unigene_102146;BMK_Unigene_104404;BMK_Unigene_098536;BMK_Unigene_054362;BMK_Unigene_028513;BMK_Unigene_062957;BMK_Unigene_100311
biological process	rhythmic process	54	0	--
biological process	response to stimulus	3823	5	BMK_Unigene_099267;BMK_Unigene_109014;BMK_Unigene_102146;BMK_Unigene_026637;BMK_Unigene_049403
biological process	localization	3340	2	BMK_Unigene_095211;BMK_Unigene_102888
biological process	multi-organism process	761	2	BMK_Unigene_026637;BMK_Unigene_049403
biological process	biological regulation	5400	8	BMK_Unigene_099267;BMK_Unigene_095801;BMK_Unigene_027573;BMK_Unigene_102517;BMK_Unigene_025096;BMK_Unigene_102146;BMK_Unigene_020987;BMK_Unigene_103956
biological process	cellular component organization or biogenesis	2515	2	BMK_Unigene_059552;BMK_Unigene_062140
biological process	detoxification	309	0	--
biological process	presynaptic process involved in chemical synaptic transmission	1	0	--
