# Supplementary material for: Transcriptomic and Metabolomic Analysis Reveals the Potential Roles of Polyphenols and Flavonoids in Response to Sunburn Stress in Chinese Olive (Canarium album)
Source: Plants (Basel). 2024 Aug 25;13(17):2369. doi: 10.3390/plants13172369 (PMC11397064; doi:10.3390/plants13172369)
Supplement: Supplementary file 1 [file plants-13-02369-s001.zip › Table S5 All metabolites in different samples.xls]

## Sheet: Table S5 All metabolites
ID	name	Total score	MS2 score	Mass Error (ppm)	Formula	m/z	Retention time (min)	KEGG_annotation	KEGG_pathway_annotation	LM_ID(lipidmaps)	CATEGORY(lipidmaps)	MAIN_CLASS(lipidmaps)	SUB_CLASS	HMDB_ID	CAS	kingdom(HMDB)	super_class(HMDB)	HMDB_taxonomy	sub_class(HMDB)	species
neg_1007	Threonate	43.3	24	-4.92805	C4H8O5	135.029	0.632767	C01620	Ascorbate and aldarate metabolism(ko00053);;Metabolic pathways(ko01100)	--	--	--	--	HMDB0000943	7306-96-9	Organic compounds	Organic oxygen compounds	Organooxygen compounds	Carbohydrates and carbohydrate conjugates	Animals,Plants
neg_1009	D-Xylonate	49.2	51.6	-3.01513	C5H10O6	165.04	0.625633	--	--	--	--	--	--	--	--	--	--	--	--	--
neg_1012	D-Gluconic acid	47.5	59.9	-13.9803	C6H12O7	217.03	0.625633	--	--	--	--	--	--	--	--	--	--	--	--	--
neg_1020	BETA-D-LACTOSE	42.6	17	-0.442125	C12H22O11	341.109	0.625633	--	--	--	--	--	--	--	--	--	--	--	--	--
neg_1033	Glucosyringic acid	51	69.3	-4.01215	C15H20O10	719.201	0.625633	--	--	--	--	--	--	HMDB0303364	--	Organic compounds	Organoheterocyclic compounds	Dihydrofurans	_	Animals
neg_1047	Sissotrin	46.2	78.2	49.64	C22H22O10	951.301	0.632767	--	--	--	--	--	--	HMDB0033990	5928-26-7	Organic compounds	Phenylpropanoids and polyketides	Isoflavonoids	Isoflavonoid O-glycosides	Animals
neg_1052	D-Biotin	50.1	62.1	-3.74891	C10H16N2O3S	533.173	0.6399	C00120	Biotin metabolism(ko00780);;Metabolic pathways(ko01100);;Biosynthesis of cofactors(ko01240);;ABC transporters(ko02010);;Vitamin digestion and absorption(ko04977)	--	--	--	--	HMDB0000030	58-85-5	Organic compounds	Organoheterocyclic compounds	Biotin and derivatives	_	Microbe,Animals
neg_1072	Gentisic acid	42.1	38.2	-12.252	C7H6O4	153.017	0.661317	--	--	--	--	--	--	--	--	--	--	--	--	--
neg_1092	Diacetyl	42	24.8	-8.10078	C4H6O2	85.0288	0.661317	C00741	Butanoate metabolism(ko00650);;Biosynthesis of secondary metabolites(ko01110)	LMFA12000012	Fatty Acyls [FA]	Oxygenated hydrocarbons [FA12]	-	HMDB0003407	431-03-8	Organic compounds	Organic oxygen compounds	Organooxygen compounds	Carbonyl compounds	Microbe,Animals,Plants
neg_1096	(-) Quinic acid	56.6	77.5	-0.718101	C7H12O6	191.056	0.668467	--	--	--	--	--	--	--	--	--	--	--	--	--
neg_1099	3-Hydroxy-2-methylpyridine-5-carboxylate	44.4	34.8	3.98949	C7H7NO3	365.1	0.668467	--	--	--	--	--	--	--	--	--	--	--	--	--
neg_1115	Oxoadipic acid	46.4	40.4	-1.71243	C6H8O5	159.03	0.682733	C00322	Lysine biosynthesis(ko00300);;Lysine degradation(ko00310);;Tryptophan metabolism(ko00380);;Methane metabolism(ko00680);;Metabolic pathways(ko01100);;Biosynthesis of secondary metabolites(ko01110);;Microbial metabolism in diverse environments(ko01120);;2-Oxocarboxylic acid metabolism(ko01210);;Biosynthesis of amino acids(ko01230);;Biosynthesis of cofactors(ko01240)	LMFA01170121	Fatty Acyls [FA]	Fatty Acids and Conjugates [FA01]	Dicarboxylic acids [FA0117]	HMDB0000225	3184-35-8	Organic compounds	Organic acids and derivatives	Keto acids and derivatives	Medium-chain keto acids and derivatives	Microbe,Animals
neg_1117	myo-Inositol	47	41.6	-3.93921	C6H12O6	179.055	0.682733	C00137	Galactose metabolism(ko00052);;Ascorbate and aldarate metabolism(ko00053);;Streptomycin biosynthesis(ko00521);;Inositol phosphate metabolism(ko00562);;Metabolic pathways(ko01100);;Biosynthesis of secondary metabolites(ko01110);;Microbial metabolism in diverse environments(ko01120);;Biosynthesis of nucleotide sugars(ko01250);;ABC transporters(ko02010);;Phosphatidylinositol signaling system(ko04070)	--	--	--	--	HMDB0000211	87-89-8	Organic compounds	Organic oxygen compounds	Organooxygen compounds	Alcohols and polyols	Microbe,Animals
neg_1118	D-Glucoheptose	42.2	14.2	-1.90559	C7H14O7	209.066	0.682733	--	--	--	--	--	--	--	--	--	--	--	--	--
neg_1126	S-Adenosylhomocysteine	45.5	54.6	-17.4976	C14H20N6O5S	405.09	0.682733	C00021	Cysteine and methionine metabolism(ko00270);;Metabolic pathways(ko01100);;Biosynthesis of amino acids(ko01230);;Biosynthesis of cofactors(ko01240);;Chemical carcinogenesis - reactive oxygen species(ko05208)	--	--	--	--	HMDB0000939	979-92-0	Organic compounds	Organoheterocyclic compounds	Lactones	Gamma butyrolactones	Microbe,Animals
neg_1127	Nap-Ser-OH	41.7	19.6	-4.34322	C21H18N2O7	409.102	0.682733	--	--	--	--	--	--	--	--	--	--	--	--	--
neg_113	cis-2-Chloro-4-carboxymethylenebut-2-en-1,4-olide	47.6	68.5	-0.773138	C6H3ClO4	218.97	0.511417	--	--	--	--	--	--	HMDB0060455	--	Organic compounds	Organoheterocyclic compounds	Dihydrofurans	Furanones	Animals
neg_1154	(S)-2-Acetolactate	40.6	23.4	-7.00333	C5H8O4	131.034	0.696317	C06010	Valine, leucine and isoleucine biosynthesis(ko00290);;Butanoate metabolism(ko00650);;C5-Branched dibasic acid metabolism(ko00660);;Pantothenate and CoA biosynthesis(ko00770);;Metabolic pathways(ko01100);;Biosynthesis of secondary metabolites(ko01110);;2-Oxocarboxylic acid metabolism(ko01210);;Biosynthesis of amino acids(ko01230)	LMFA01050460	Fatty Acyls [FA]	Fatty Acids and Conjugates [FA01]	Hydroxy fatty acids [FA0105]	HMDB0006855	71698-08-3	Organic compounds	Organic acids and derivatives	Keto acids and derivatives	Short-chain keto acids and derivatives	Microbe,Animals
neg_1160	Shikimic acid	42	18.9	-1.3694	C7H10O5	173.045	0.70345	--	--	--	--	--	--	--	--	--	--	--	--	--
neg_1167	2-Methylcitrate	49.3	50.6	-2.14159	C7H10O7	205.035	0.696317	--	--	--	--	--	--	--	--	--	--	--	--	--
neg_1168	(-)-threo-Iso(homo)2-citrate	41.3	50.9	-8.79498	C8H12O7	219.049	0.696317	--	--	--	--	--	--	--	--	--	--	--	--	--
neg_1176	2-O-????-D-Glucopyranosyl-L-ascorbic acid	50.2	55.2	-1.07044	C12H18O11	337.077	0.696317	--	--	--	--	--	--	--	--	--	--	--	--	--
neg_1187	2'-O-methylinosine	46.6	54.4	-9.86778	C11H14N4O5	623.201	0.70345	--	--	--	--	--	--	--	--	--	--	--	--	--
neg_1200	Succinic anhydride	42.1	19.3	-6.60946	C4H4O3	99.0081	0.70345	C19524	--	--	--	--	--	HMDB0032523	108-30-5	Organic compounds	Organic acids and derivatives	Carboxylic acids and derivatives	Dicarboxylic acids and derivatives	Animals,Plants
neg_1201	Tiglic acid	41.2	14.5	-4.53197	C5H8O2	99.0447	0.70345	C08279	--	LMFA01020030	Fatty Acyls [FA]	Fatty Acids and Conjugates [FA01]	Branched fatty acids [FA0102]	HMDB0001470	80-59-1	Organic compounds	Lipids and lipid-like molecules	Fatty Acyls	Fatty acids and conjugates	Animals,Plants
neg_1205	5-Amino-5-deoxy-3-dehydroshikimate	45.7	65.4	-45.6752	C7H9NO4	192.02	0.710583	--	--	--	--	--	--	--	--	--	--	--	--	--
neg_1206	3-Methylpyrrole-2,4-dicarboxylic acid	42	22.4	-3.20118	C7H7NO4	214.035	0.710583	--	--	--	--	--	--	--	--	--	--	--	--	--
neg_1208	Gamma-Mangostin	46.5	53.3	1.99969	C23H24O6	441.156	0.710583	--	--	--	--	--	--	--	--	--	--	--	--	--
neg_1210	Corynebactin	41	20	0.127788	C39H42N6O18	881.248	0.710583	C12219	Biosynthesis of siderophore group nonribosomal peptides(ko01053);;Biosynthesis of secondary metabolites(ko01110)	--	--	--	--	--	--	--	--	--	--	--
neg_1211	Fumaric acid	52.6	68.1	-4.4274	C4H4O4	115.003	0.724867	C00122	Citrate cycle (TCA cycle)(ko00020);;Oxidative phosphorylation(ko00190);;Arginine biosynthesis(ko00220);;Alanine, aspartate and glutamate metabolism(ko00250);;Tyrosine metabolism(ko00350);;Phenylalanine metabolism(ko00360);;Pyruvate metabolism(ko00620);;Styrene degradation(ko00643);;Butanoate metabolism(ko00650);;Carbon fixation pathways in prokaryotes(ko00720);;Nicotinate and nicotinamide metabol…	--	--	--	--	HMDB0000134	110-17-8	Organic compounds	Organic acids and derivatives	Carboxylic acids and derivatives	Dicarboxylic acids and derivatives	Microbe,Animals,Plants
neg_1214	L-Malic acid	59	94.9	-4.08801	C4H6O5	133.014	0.724867	C00149	Citrate cycle (TCA cycle)(ko00020);;Pyruvate metabolism(ko00620);;Glyoxylate and dicarboxylate metabolism(ko00630);;Methane metabolism(ko00680);;Carbon fixation in photosynthetic organisms(ko00710);;Carbon fixation pathways in prokaryotes(ko00720);;Biosynthesis of plant secondary metabolites(ko01060);;Biosynthesis of phenylpropanoids(ko01061);;Biosynthesis of terpenoids and steroids(ko01062);;Bio…	--	--	--	--	HMDB0000156	97-67-6	Organic compounds	Organic acids and derivatives	Hydroxy acids and derivatives	Beta hydroxy acids and derivatives	Microbe,Animals
neg_1218	6-Hydroxynicotinate	45.9	51.4	-5.08392	C6H5NO3	184.024	0.724867	C01020	Nicotinate and nicotinamide metabolism(ko00760);;Metabolic pathways(ko01100);;Microbial metabolism in diverse environments(ko01120)	--	--	--	--	HMDB0002658	5006-66-6	Organic compounds	Organoheterocyclic compounds	Pyridines and derivatives	Pyridinecarboxylic acids and derivatives	Animals
neg_1228	Betanin	47	44.3	1.8776	C24H26N2O13	571.119	0.717717	--	--	--	--	--	--	HMDB0029408	7659-95-2	Organic compounds	Lipids and lipid-like molecules	Prenol lipids	Sesquiterpenoids	Animals
neg_1233	Coenzyme B	40.8	31.7	-9.19675	C11H22NO7PS	731.163	0.724867	--	--	--	--	--	--	HMDB0304798	--	Organic compounds	Organic acids and derivatives	Carboxylic acids and derivatives	Amino acids, peptides, and analogues	Animals
neg_1235	(S)-Lactate	53.4	77.4	-8.94908	C3H6O3	89.0236	0.724867	--	--	--	--	--	--	--	--	--	--	--	--	--
neg_1255	6-Amino-2-oxohexanoate	46	49.6	-10.5677	C6H11NO3	144.065	0.753417	C03239	Lysine degradation(ko00310);;D-Amino acid metabolism(ko00470);;Tropane, piperidine and pyridine alkaloid biosynthesis(ko00960);;Metabolic pathways(ko01100)	--	--	--	--	HMDB0012151	--	Organic compounds	Organic acids and derivatives	Keto acids and derivatives	Medium-chain keto acids and derivatives	Animals
neg_1258	N-Acetyl-L-glutamic acid	41.9	27.3	-4.75649	C7H11NO5	188.056	0.753417	C00624	Arginine biosynthesis(ko00220);;Metabolic pathways(ko01100);;Biosynthesis of secondary metabolites(ko01110);;2-Oxocarboxylic acid metabolism(ko01210);;Biosynthesis of amino acids(ko01230)	--	--	--	--	--	--	--	--	--	--	--
neg_1267	Cefuroxime	48.8	65.7	9.31869	C16H16N4O8S	469.071	0.753417	C06894	--	--	--	--	--	HMDB0015244	55268-75-2	Organic compounds	Organoheterocyclic compounds	Lactams	Beta lactams	Animals
neg_1271	L-Proline	44.8	49.1	-19.2158	C5H9NO2	114.054	0.76055	C16435	--	--	--	--	--	HMDB0251528	147-85-3	Organic compounds	Organic acids and derivatives	Carboxylic acids and derivatives	Amino acids, peptides, and analogues	Animals
neg_1275	cis-2,3-Dihydro-2,3-dihydroxy-4'-chlorobiphenyl	41.4	33.8	-0.552911	C12H11ClO2	443.082	0.76055	--	--	--	--	--	--	--	--	--	--	--	--	--
neg_1277	Succinate semialdehyde	42.2	25	-7.52523	C4H6O3	203.02	0.7677	C00232	Alanine, aspartate and glutamate metabolism(ko00250);;Tyrosine metabolism(ko00350);;Butanoate metabolism(ko00650);;Carbon fixation pathways in prokaryotes(ko00720);;Vitamin B6 metabolism(ko00750);;Nicotinate and nicotinamide metabolism(ko00760);;Metabolic pathways(ko01100);;Microbial metabolism in diverse environments(ko01120);;Carbon metabolism(ko01200);;Quorum sensing(ko02024)	LMFA06000118	Fatty Acyls [FA]	Fatty aldehydes [FA06]	-	HMDB0001259	692-29-5	Organic compounds	Lipids and lipid-like molecules	Fatty Acyls	Fatty acids and conjugates	Microbe,Animals
neg_1278	5-Methylfurfural	49	54.7	-4.3024	C6H6O2	109.029	0.774833	C11115	--	--	--	--	--	HMDB0033002	620-02-0	Organic compounds	Organic oxygen compounds	Organooxygen compounds	Carbonyl compounds	Microbe,Animals,Plants
neg_1281	Oxoglutaric acid	41.9	17	-2.00963	C5H6O5	145.014	0.7677	C00026	Citrate cycle (TCA cycle)(ko00020);;Pentose and glucuronate interconversions(ko00040);;Ascorbate and aldarate metabolism(ko00053);;Arginine biosynthesis(ko00220);;Alanine, aspartate and glutamate metabolism(ko00250);;Lysine biosynthesis(ko00300);;Lysine degradation(ko00310);;Histidine metabolism(ko00340);;Furfural degradation(ko00365);;Taurine and hypotaurine metabolism(ko00430);;D-Amino acid met…	--	--	--	--	HMDB0000208	328-50-7	Organic compounds	Organic acids and derivatives	Keto acids and derivatives	Gamma-keto acids and derivatives	Microbe,Animals,Plants
neg_1303	Gentiopicrin	47.2	69.6	-32.7291	C16H20O9	391.068	0.774833	C09782	Monoterpenoid biosynthesis(ko00902);;Biosynthesis of alkaloids derived from terpenoid and polyketide(ko01066);;Biosynthesis of secondary metabolites(ko01110)	LMPR0102070009	Prenol Lipids [PR]	Isoprenoids [PR01]	C10 isoprenoids (monoterpenes) [PR0102]	--	--	--	--	--	--	--
neg_1308	S-Sulfo-L-cysteine	40.6	26.9	-1.58431	C3H7NO5S2	460.966	0.774833	--	--	--	--	--	--	--	--	--	--	--	--	--
neg_1313	3-Butyn-1-ol	44.9	38.5	-11.5725	C4H6O	69.0338	0.774833	C06146	Butanoate metabolism(ko00650)	--	--	--	--	--	--	--	--	--	--	--
neg_1322	3-(Methylthio)propanoyl-CoA	46.6	78.8	8.92392	C25H42N7O17P3S2	890.112	0.774833	--	--	--	--	--	--	--	--	--	--	--	--	--
neg_1323	Propane-1,2-diol	46.9	72	25.6704	C3H8O2	97.029	0.774833	C00583	Propanoate metabolism(ko00640);;Metabolic pathways(ko01100)	--	--	--	--	--	--	--	--	--	--	--
neg_1325	ADP-ribose	41.4	40.7	3.55596	C15H23N5O14P2	1117.14	0.781967	C00301	--	--	--	--	--	HMDB0001178	20762-30-5	Organic compounds	Nucleosides, nucleotides, and analogues	Purine nucleotides	Purine nucleotide sugars	Microbe,Animals
neg_1326	2,5-Dihydroxybenzoate	40.1	11.4	-2.68389	C7H6O4	153.019	0.781967	C00628	Tyrosine metabolism(ko00350);;Benzoate degradation(ko00362);;Naphthalene degradation(ko00626);;Metabolic pathways(ko01100);;Microbial metabolism in diverse environments(ko01120)	--	--	--	--	HMDB0000152	490-79-9	Organic compounds	Benzenoids	Benzene and substituted derivatives	Benzoic acids and derivatives	Animals,Plants,Microbe
neg_1327	Histidinyl-Asparagine	46.1	43.2	-7.17242	C10H15N5O4	290.085	0.781967	--	--	--	--	--	--	HMDB0304779	--	Organic compounds	Organic acids and derivatives	Carboxylic acids and derivatives	Amino acids, peptides, and analogues	Animals
neg_1328	Rabelomycin	53	78.7	6.42121	C19H14O6	373.051	0.781967	--	--	--	--	--	--	--	--	--	--	--	--	--
neg_1339	Vanillin	40.4	20.5	-7.95755	C8H8O3	151.039	0.7891	--	--	--	--	--	--	--	--	--	--	--	--	--
neg_1342	Diflunisal	44.7	42.9	11.1429	C13H8F2O3	249.04	0.7891	C01691	--	--	--	--	--	HMDB0014999	22494-42-4	Organic compounds	Benzenoids	Benzene and substituted derivatives	Biphenyls and derivatives	Animals
neg_1345	Biotin sulfone	42.3	46.6	-29.7815	C10H16N2O5S	311.039	0.7891	C20387	Biotin metabolism(ko00780)	--	--	--	--	HMDB0004818	40720-05-6	Organic compounds	Organoheterocyclic compounds	Thienoimidazolidines	_	Animals
neg_1349	3-O-Methylquercetin	41.6	44.2	-42.7245	C16H12O7	337.019	0.7891	C10084	--	LMPK12110002	Polyketides [PK]	Flavonoids [PK12]	Flavones and Flavonols [PK1211]	HMDB0002655	480-19-3	Organic compounds	Phenylpropanoids and polyketides	Flavonoids	Flavones	Microbe,Animals,Plants
neg_1380	6-Hydroxyferuloyl-CoA	47.2	89.2	6.62864	C31H44N7O20P3S	1004.16	0.79625	--	--	--	--	--	--	--	--	--	--	--	--	--
neg_1392	dTDP-alpha-D-fucofuranose	45.1	54.8	-5.97619	C16H26N2O15P2	1141.15	0.79625	--	--	--	--	--	--	--	--	--	--	--	--	--
neg_1393	dTDP-L-mycarose	48.9	76.1	22.088	C17H28N2O14P2	1151.24	0.79625	--	--	--	--	--	--	--	--	--	--	--	--	--
neg_1397	D-Arabinono-1,4-lactone	42.5	22.4	-3.99518	C5H8O5	147.029	0.803383	C00652	Ascorbate and aldarate metabolism(ko00053);;Metabolic pathways(ko01100)	--	--	--	--	HMDB0302833	--	Organic compounds	Organic oxygen compounds	Organooxygen compounds	Carbohydrates and carbohydrate conjugates	Microbe,Animals
neg_1400	Aconitic acid	43.4	24	-3.53614	C6H6O6	173.009	0.79625	--	--	--	--	--	--	HMDB0247961	--	Organic compounds	Organic acids and derivatives	Carboxylic acids and derivatives	Tricarboxylic acids and derivatives	Animals
neg_1408	Luteolin 7-O-[beta-D-glucuronosyl-(1->2)-beta-D-glucuronide]	49.8	69	-8.05807	C27H26O18	683.105	0.803383	--	--	--	--	--	--	--	--	--	--	--	--	--
neg_1418	Acetoacetyl-CoA	44	68.9	16.1135	C25H40N7O18P3S	886.119	0.79625	C00332	Fatty acid degradation(ko00071);;Valine, leucine and isoleucine degradation(ko00280);;Lysine degradation(ko00310);;Benzoate degradation(ko00362);;Tryptophan metabolism(ko00380);;Pyruvate metabolism(ko00620);;Glyoxylate and dicarboxylate metabolism(ko00630);;Butanoate metabolism(ko00650);;Carbon fixation pathways in prokaryotes(ko00720);;Terpenoid backbone biosynthesis(ko00900);;Metabolic pathways…	LMFA07050030	Fatty Acyls [FA]	Fatty esters [FA07]	Fatty acyl CoAs [FA0705]	HMDB0001484	1420-36-6	Organic compounds	Organoheterocyclic compounds	Piperidines	Aminopiperidines	Microbe,Animals
neg_1432	2,6-Dihydroxynicotinate	42.2	50.8	39.3368	C6H5NO4	154.021	0.8248	--	--	--	--	--	--	--	--	--	--	--	--	--
neg_1433	3-hydroxy-3-methyl-Glutaric acid	45.2	36.5	2.21232	C6H10O5	161.046	0.8248	--	--	--	--	--	--	--	--	--	--	--	--	--
neg_1436	Quinic acid	45.7	31.8	-0.851362	C7H12O6	191.056	0.8248	--	--	--	--	--	--	--	--	--	--	--	--	--
neg_1439	Sepiapterin	46.7	59.9	-14.2747	C9H11N5O3	258.057	0.817667	C00835	Folate biosynthesis(ko00790);;Metabolic pathways(ko01100)	--	--	--	--	HMDB0000238	17094-01-8	Organic compounds	Organoheterocyclic compounds	Pteridines and derivatives	Pterins and derivatives	Animals
neg_1441	Hispidin	46.9	62.5	12.4916	C13H10O5	281.025	0.8248	--	--	--	--	--	--	HMDB0253181	--	Organic compounds	Benzenoids	Phenols	Benzenediols	Animals
neg_1444	Dehypoxanthine futalosine	45.9	53.4	21.6981	C14H16O7	331.065	0.817667	--	--	--	--	--	--	--	--	--	--	--	--	--
neg_1455	4-(2-Amino-5-hydroxyphenyl)-2,4-dioxobutanoate	42.5	46.7	15.6778	C10H9NO5	505.117	0.817667	--	--	--	--	--	--	--	--	--	--	--	--	--
neg_1458	2-Amino-4,5-dihydroxy-6-oxo-7-(phosphooxy)heptanoate	46.2	52.8	-0.219925	C7H14NO9P	573.074	0.8248	--	--	--	--	--	--	--	--	--	--	--	--	--
neg_1468	(7R)-7-(4-Carboxybutanamido)cephalosporanate	47.8	63	3.72044	C15H18N2O8S	831.173	0.8248	--	--	--	--	--	--	--	--	--	--	--	--	--
neg_1480	phosphatidylinositol	47.7	66.3	-19.4759	C11H19O13P	411.023	0.831933	--	--	--	--	--	--	--	--	--	--	--	--	--
neg_1484	Glucotropaeolin	47	70.8	-23.7149	C14H19NO9S2	817.074	0.831933	C02153	--	--	--	--	--	HMDB0038419	499-26-3	Organic compounds	Organic oxygen compounds	Organooxygen compounds	Carbohydrates and carbohydrate conjugates	Animals
neg_1495	D-erythro-1-(Imidazol-4-yl)glycerol 3-phosphate	45.2	63.7	-34.7295	C6H11N2O6P	259.002	0.839083	C04666	Histidine metabolism(ko00340);;Biosynthesis of alkaloids derived from histidine and purine(ko01065);;Metabolic pathways(ko01100);;Biosynthesis of secondary metabolites(ko01110);;Biosynthesis of amino acids(ko01230)	--	--	--	--	HMDB0012208	36244-87-8	Organic compounds	Organic acids and derivatives	Organic phosphoric acids and derivatives	Phosphate esters	Microbe,Animals
neg_1509	dTDP-4-deoxy-4-thio-alpha-D-digitoxose	50.4	77.7	1.85589	C16H26N2O13P2S	1095.12	0.846217	--	--	--	--	--	--	--	--	--	--	--	--	--
neg_1513	IRETOL	41.1	22.2	-12.2731	C7H8O4	155.033	0.85335	--	--	--	--	--	--	--	--	--	--	--	--	--
neg_1518	Cytidine 2',3'-cyclic phosphate	45	42.5	-1.45001	C9H12N3O7P	669.096	0.846217	C00127	--	--	--	--	--	HMDB0011691	15718-51-1	Organic compounds	Organic acids and derivatives	Carboxylic acids and derivatives	Amino acids, peptides, and analogues	Animals
neg_1519	Sulfate	45.8	40.4	-5.8334	H2O4S	96.9595	0.85335	C00059	Purine metabolism(ko00230);;Monobactam biosynthesis(ko00261);;Cysteine and methionine metabolism(ko00270);;Sulfur metabolism(ko00920);;Metabolic pathways(ko01100);;Biosynthesis of secondary metabolites(ko01110);;Microbial metabolism in diverse environments(ko01120);;ABC transporters(ko02010);;Quorum sensing(ko02024)	--	--	--	--	HMDB0001448	14808-79-8	Inorganic compounds	Homogeneous non-metal compounds	Non-metal oxoanionic compounds	Non-metal sulfates	Animals,Plants
neg_1527	Sesamin	41.8	35.4	13.6529	C20H18O6	353.108	0.867633	C10882	--	--	--	--	--	HMDB0242327	7076-24-6	Organic compounds	Lignans, neolignans and related compounds	Furanoid lignans	_	Animals
neg_1532	alpha,alpha-Trehalose	52.8	71.5	-3.33545	C12H22O11	387.113	0.8819	C01083	Starch and sucrose metabolism(ko00500);;Metabolic pathways(ko01100);;Biosynthesis of secondary metabolites(ko01110);;ABC transporters(ko02010);;Phosphotransferase system (PTS)(ko02060)	--	--	--	--	HMDB0000975	99-20-7	Organic compounds	Organic oxygen compounds	Organooxygen compounds	Carbohydrates and carbohydrate conjugates	Microbe,Animals
neg_1543	L-Tyrosine	54.1	77.6	-4.94453	C9H11NO3	180.066	0.939017	C00082	Ubiquinone and other terpenoid-quinone biosynthesis(ko00130);;Monobactam biosynthesis(ko00261);;Tyrosine metabolism(ko00350);;Phenylalanine metabolism(ko00360);;Phenylalanine, tyrosine and tryptophan biosynthesis(ko00400);;Novobiocin biosynthesis(ko00401);;Cyanoamino acid metabolism(ko00460);;Methane metabolism(ko00680);;Thiamine metabolism(ko00730);;Phenylpropanoid biosynthesis(ko00940);;Isoquin…	--	--	--	--	HMDB0000158	60-18-4	Organic compounds	Organic acids and derivatives	Carboxylic acids and derivatives	Amino acids, peptides, and analogues	Microbe,Animals
neg_1561	gamma-Oxalocrotonate	45.5	36.6	-5.80165	C6H6O5	157.013	1.01753	--	--	--	--	--	--	--	--	--	--	--	--	--
neg_1563	alpha-D-Glucosamine 1-phosphate	50.8	67.5	-2.67505	C6H14NO8P	517.083	1.0311	--	--	--	--	--	--	HMDB0001109	--	Organic compounds	Organic oxygen compounds	Organooxygen compounds	Carbohydrates and carbohydrate conjugates	Animals
neg_1570	2-Hydroxymuconate semialdehyde	51.8	70	-6.86918	C6H6O4	187.024	1.04538	--	--	--	--	--	--	--	--	--	--	--	--	--
neg_1575	Propanoate	51.1	68.8	-11.7648	C3H6O2	73.0286	1.05252	C00163	Propanoate metabolism(ko00640);;Ethylbenzene degradation(ko00642);;Nicotinate and nicotinamide metabolism(ko00760);;Metabolic pathways(ko01100);;Microbial metabolism in diverse environments(ko01120);;Degradation of aromatic compounds(ko01220);;Carbohydrate digestion and absorption(ko04973);;Protein digestion and absorption(ko04974)	LMFA01010003	Fatty Acyls [FA]	Fatty Acids and Conjugates [FA01]	Straight chain fatty acids [FA0101]	HMDB0000237	1979-09-04	Organic compounds	Organic acids and derivatives	Carboxylic acids and derivatives	Carboxylic acids	Microbe,Animals,Plants
neg_1584	Sulfite	44.3	42	14.2135	H2O3S	102.948	1.11677	C00094	Cysteine and methionine metabolism(ko00270);;Taurine and hypotaurine metabolism(ko00430);;Sulfur metabolism(ko00920);;Metabolic pathways(ko01100);;Microbial metabolism in diverse environments(ko01120)	--	--	--	--	HMDB0000240	14265-45-3	Inorganic compounds	Homogeneous non-metal compounds	Non-metal oxoanionic compounds	Non-metal sulfites	Animals
neg_1604	2-Deoxy-scyllo-inosose	50	70.9	-5.23261	C6H10O5	161.045	1.20957	--	--	--	--	--	--	--	--	--	--	--	--	--
neg_1608	Baicalin methyl ester	46.3	77.3	-30.0413	C22H20O11	481.061	1.22383	--	--	--	--	--	--	--	--	--	--	--	--	--
neg_1614	Quercetagitrin	47.1	52.9	10.6612	C21H20O13	525.094	1.23098	--	--	--	--	--	--	HMDB0030624	548-75-4	Organic compounds	Phenylpropanoids and polyketides	Flavonoids	Flavonoid glycosides	Animals
neg_1616	2-Hydroxy-5-carboxymethylmuconate semialdehyde	47.1	53.4	14.6874	C8H8O6	221.01	1.24525	--	--	--	--	--	--	--	--	--	--	--	--	--
neg_1619	2'-Deoxy-5-hydroxymethylcytidine-5'-diphosphate	50.4	72.7	-6.1339	C10H17N3O11P2	879.061	1.24525	--	--	--	--	--	--	--	--	--	--	--	--	--
neg_1623	Amrinone	47.8	77.5	48.3317	C10H9N3O	186.076	1.29522	C13594	--	--	--	--	--	HMDB0015496	60719-84-8	Organic compounds	Organoheterocyclic compounds	Pyridines and derivatives	Bipyridines and oligopyridines	Animals
neg_1630	L-Cysteine	40.7	11.9	1.8206	C3H7NO2S	287.038	1.32378	--	--	--	--	--	--	--	--	--	--	--	--	--
neg_1636	(3S)-Citramalyl-CoA	41.6	65.3	-25.2288	C26H42N7O20P3S	932.089	1.32378	C01011	--	--	--	--	--	HMDB0006345	--	Organic compounds	Lipids and lipid-like molecules	Fatty Acyls	Fatty acyl thioesters	Animals
neg_1637	Guanosine 3'-phosphate	40.4	41.4	-21.2236	C10H14N5O8P	725.093	1.33092	C06193	Purine metabolism(ko00230);;Metabolic pathways(ko01100)	--	--	--	--	HMDB0240587	117-68-0	Organic compounds	Nucleosides, nucleotides, and analogues	Ribonucleoside 3'-phosphates	_	Animals
neg_1643	1-Salicylate glucuronide	49.8	66	-1.73029	C13H14O9	359.061	1.3452	--	--	--	--	--	--	HMDB0010313	--	Organic compounds	Organic oxygen compounds	Organooxygen compounds	Carbohydrates and carbohydrate conjugates	Animals
neg_1648	2-Hydroxy-cis-hex-2,4-dienoate	43.6	48.8	-25.8153	C6H8O3	127.037	1.37305	C11354	Xylene degradation(ko00622);;Steroid degradation(ko00984);;Metabolic pathways(ko01100);;Microbial metabolism in diverse environments(ko01120);;Degradation of aromatic compounds(ko01220)	LMFA01031001	Fatty Acyls [FA]	Fatty Acids and Conjugates [FA01]	Unsaturated fatty acids [FA0103]	--	--	--	--	--	--	--
neg_1649	2-epi-5-epi-Valiolone	48	45.7	-2.6913	C7H12O6	191.056	1.37305	--	--	--	--	--	--	--	--	--	--	--	--	--
neg_1686	SNAP	40.8	28.8	19.4193	C7H12N2O4S	219.049	1.43015	--	--	--	--	--	--	--	--	--	--	--	--	--
neg_1687	5-Amino-4-imidazolecarboxyamide	45.6	64.5	43.6276	C4H6N4O	251.112	1.43015	C04051	Purine metabolism(ko00230);;Metabolic pathways(ko01100)	--	--	--	--	HMDB0003192	360-97-4	Organic compounds	Organoheterocyclic compounds	Azoles	Imidazoles	Animals
neg_1688	Hydroquinone	47.1	42.7	-5.11519	C6H6O2	155.033	1.45157	C00530	Tyrosine metabolism(ko00350);;Chlorocyclohexane and chlorobenzene degradation(ko00361);;Benzoate degradation(ko00362);;Bisphenol degradation(ko00363);;Aminobenzoate degradation(ko00627);;Metabolic pathways(ko01100);;Microbial metabolism in diverse environments(ko01120);;Chemical carcinogenesis - reactive oxygen species(ko05208)	--	--	--	--	HMDB0002434	123-31-9	Organic compounds	Benzenoids	Phenols	ols	Animals,Plants
neg_1690	.alpha.-D-(+)-Talose	48.8	54.6	2.46024	C6H12O6	201.038	1.4587	--	--	--	--	--	--	--	--	--	--	--	--	--
neg_1691	2-thiouridine	45.8	50.6	7.06349	C9H12N2O5S	281.023	1.4587	--	--	--	--	--	--	--	--	--	--	--	--	--
neg_1693	7,4'-Dihydroxyflavone	47.6	61.4	-6.5126	C15H10O4	289.026	1.4587	C12123	Flavonoid biosynthesis(ko00941);;Isoflavonoid biosynthesis(ko00943)	LMPK12110035	Polyketides [PK]	Flavonoids [PK12]	Flavones and Flavonols [PK1211]	HMDB0247290	2196-14-7	Organic compounds	Phenylpropanoids and polyketides	Flavonoids	Flavones	Animals,Plants
neg_1702	Itaconate	43.1	34.2	11.6639	C5H6O4	129.021	1.50153	C00490	C5-Branched dibasic acid metabolism(ko00660);;Metabolic pathways(ko01100)	LMFA01170063	Fatty Acyls [FA]	Fatty Acids and Conjugates [FA01]	Dicarboxylic acids [FA0117]	HMDB0002092	97-65-4	Organic compounds	Lipids and lipid-like molecules	Fatty Acyls	Fatty acids and conjugates	Microbe,Animals,Plants
neg_1703	4-Hydroxy-3-methoxycinnamaldehyde	40.5	21.2	-12.5734	C10H10O3	177.053	1.50153	C02666	Phenylpropanoid biosynthesis(ko00940);;Biosynthesis of phenylpropanoids(ko01061);;Metabolic pathways(ko01100);;Biosynthesis of secondary metabolites(ko01110)	--	--	--	--	HMDB0141782	20649-42-7	Organic compounds	Benzenoids	Phenols	Methoxyphenols	Microbe,Animals,Plants
neg_1712	2-Oxosuccinamate	43.6	29.4	-5.2987	C4H5NO4	307.041	1.62288	C02362	Alanine, aspartate and glutamate metabolism(ko00250);;Metabolic pathways(ko01100)	--	--	--	--	HMDB0060350	--	Organic compounds	Organic acids and derivatives	Keto acids and derivatives	Short-chain keto acids and derivatives	Animals
neg_1715	2,5-Dihydroxybenzaldehyde	52.3	77.5	-7.14251	C7H6O3	137.023	1.6443	C05585	Tyrosine metabolism(ko00350);;Metabolic pathways(ko01100);;Microbial metabolism in diverse environments(ko01120)	--	--	--	--	HMDB0004062	1194-98-5	Organic compounds	Organic oxygen compounds	Organooxygen compounds	Carbonyl compounds	Animals
neg_1716	2-METHOXYRESORCINOL	41.4	27	-18.6293	C7H8O3	139.037	1.6443	--	--	--	--	--	--	--	--	--	--	--	--	--
neg_1720	IDP	46.1	73.3	-7.39598	C10H14N4O11P2	448.985	1.6443	C00104	--	--	--	--	--	HMDB0003335	1986-04-04	Organic compounds	Nucleosides, nucleotides, and analogues	Purine nucleotides	Purine ribonucleotides	Microbe,Animals
neg_1725	2-Benzoxazolinone	47.8	75.9	34.233	C7H5NO2	315.072	1.66572	--	--	--	--	--	--	HMDB0032931	59-49-4	Organic compounds	Organoheterocyclic compounds	Benzoxazoles	Benzoxazolones	Animals
neg_1728	N-Acetyldemethylphosphinothricin tripeptide	42.4	32.1	4.98886	C12H21N3O7P	371.088	1.67285	--	--	--	--	--	--	--	--	--	--	--	--	--
neg_1730	3-Sulfopyruvate	43.4	25.3	-0.187668	C3H4O6S	188.947	1.7007	C05528	Cysteine and methionine metabolism(ko00270);;Methane metabolism(ko00680);;Metabolic pathways(ko01100);;Microbial metabolism in diverse environments(ko01120);;Biosynthesis of cofactors(ko01240)	--	--	--	--	HMDB0004045	98022-26-5	Organic compounds	Organic acids and derivatives	Keto acids and derivatives	Alpha-keto acids and derivatives	Animals
neg_1734	6-Methoxyflavone	47.1	58.3	1.36791	C16H12O3	287.048	1.71498	--	--	LMPK12110100	Polyketides [PK]	Flavonoids [PK12]	Flavones and Flavonols [PK1211]	--	--	--	--	--	--	--
neg_1749	Sucrose 6-phosphate	47.1	72.9	20.3156	C12H23O14P	443.066	1.76495	--	--	--	--	--	--	--	--	--	--	--	--	--
neg_1757	AminoDHQ	52	79.1	9.43778	C7H11NO5	210.04	1.78637	--	--	--	--	--	--	--	--	--	--	--	--	--
neg_1758	Phenylacetylglutamine	41.4	15.2	-0.855414	C13H16N2O4	309.109	1.7935	C05597	--	--	--	--	--	HMDB0062645	28047-15-6	Organic compounds	Organic acids and derivatives	Carboxylic acids and derivatives	Amino acids, peptides, and analogues	Animals
neg_1764	Bilobetin	47.2	58.1	-7.63687	C31H20O10	573.076	1.78637	--	--	LMPK12040013	Polyketides [PK]	Flavonoids [PK12]	Biflavonoids and polyflavonoids [PK1204]	HMDB0030833	521-32-4	Organic compounds	Phenylpropanoids and polyketides	Flavonoids	Biflavonoids and polyflavonoids	Animals,Plants
neg_1765	Adrenochrome	43.5	38.1	-9.15411	C9H9NO3	178.049	1.80063	--	--	--	--	--	--	HMDB0012884	7506-92-5	Organic compounds	Organoheterocyclic compounds	Indoles and derivatives	_	Animals
neg_1769	5-(2-Hydroxyethyl)-4-methylthiazole	48.1	82.9	-5.03841	C6H9NOS	142.032	1.80778	--	--	--	--	--	--	--	--	--	--	--	--	--
neg_1772	Gallic acid	53.8	74.1	-4.03602	C7H6O5	169.014	1.82918	C01424	Aminobenzoate degradation(ko00627);;Biosynthesis of various plant secondary metabolites(ko00999);;Biosynthesis of phenylpropanoids(ko01061);;Microbial metabolism in diverse environments(ko01120)	--	--	--	--	HMDB0005807	149-91-7	Organic compounds	Benzenoids	Benzene and substituted derivatives	Benzoic acids and derivatives	Microbe,Animals,Plants
neg_1789	Sedoheptulose	41.8	43.9	29.4542	C7H14O7	479.174	1.85775	C08355	--	--	--	--	--	HMDB0003219	470-46-2	Organic compounds	Organic oxygen compounds	Organooxygen compounds	Carbohydrates and carbohydrate conjugates	Animals
neg_1791	13-Deoxydaunorubicin	47.8	60.1	3.51351	C27H31NO9	534.176	1.87202	C12429	Biosynthesis of type II polyketide products(ko01057);;Biosynthesis of secondary metabolites(ko01110)	LMPK13050003	Polyketides [PK]	Aromatic polyketides [PK13]	Anthracyclinones [PK1305]	--	--	--	--	--	--	--
neg_1793	Aminoacetone	40.1	42.9	-17.7373	C3H7NO	108.021	1.87915	C01888	Glycine, serine and threonine metabolism(ko00260);;Metabolic pathways(ko01100)	--	--	--	--	HMDB0002134	298-08-8	Organic compounds	Organic oxygen compounds	Organooxygen compounds	Carbonyl compounds	Microbe,Animals
neg_1795	3,4-Dihydroxybenzoic acid	44.4	39.2	-6.59202	C7H6O4	153.018	1.87915	C00230	Benzoate degradation(ko00362);;Toluene degradation(ko00623);;Polycyclic aromatic hydrocarbon degradation(ko00624);;Aminobenzoate degradation(ko00627);;Biosynthesis of siderophore group nonribosomal peptides(ko01053);;Biosynthesis of phenylpropanoids(ko01061);;Metabolic pathways(ko01100);;Biosynthesis of secondary metabolites(ko01110);;Microbial metabolism in diverse environments(ko01120);;Degrada…	--	--	--	--	HMDB0001856	99-50-3	Organic compounds	Benzenoids	Benzene and substituted derivatives	Benzoic acids and derivatives	Microbe,Animals,Plants
neg_1796	Deoxyribose	47.7	47.2	-6.57939	C5H10O4	155.032	1.87915	C01801	--	--	--	--	--	HMDB0003224	533-67-5	Organic compounds	Organic oxygen compounds	Organooxygen compounds	Carbohydrates and carbohydrate conjugates	Animals
neg_1797	Phenylalanyl-Aspartate	48.8	60.3	-12.6894	C13H16N2O5	315.072	1.87915	--	--	--	--	--	--	--	--	--	--	--	--	--
neg_1803	D-glycero-beta-D-manno-Heptose 1,7-bisphosphate	41.5	43.8	-22.3542	C7H16O13P2	414.997	1.87915	--	--	--	--	--	--	--	--	--	--	--	--	--
neg_1807	2-Amino-3-phosphonopropanoate	46.4	43.7	-5.98029	C3H8NO5P	168.006	1.8863	C05672	Phosphonate and phosphinate metabolism(ko00440);;Metabolic pathways(ko01100)	--	--	--	--	HMDB0000370	5652-28-8	Organic compounds	Organic acids and derivatives	Carboxylic acids and derivatives	Amino acids, peptides, and analogues	Animals
neg_1811	Genipin	41	39.2	38.2035	C11H14O5	225.085	1.90057	--	--	--	--	--	--	--	--	--	--	--	--	--
neg_1812	2-Descarboxy-betanidin	44.5	48.2	-6.13703	C17H17N2O6+	366.081	1.90057	--	--	--	--	--	--	--	--	--	--	--	--	--
neg_1814	Hycanthone	45.7	54.2	-17.1894	C20H24N2O2S	391.119	1.90772	--	--	--	--	--	--	--	--	--	--	--	--	--
neg_1815	Tetrangomycin	44.1	41.1	-16.9818	C19H14O5	321.071	1.92198	--	--	--	--	--	--	--	--	--	--	--	--	--
neg_1819	4-Pyridoxolactone	41.9	38.1	17.6987	C8H7NO3	329.084	1.92913	C00971	Vitamin B6 metabolism(ko00750);;Microbial metabolism in diverse environments(ko01120)	--	--	--	--	HMDB0003454	4753-19-9	Organic compounds	Organoheterocyclic compounds	Pyridines and derivatives	Pyridinecarboxylic acids and derivatives	Microbe,Animals
neg_1824	Psilocybin	42.7	24.8	-3.94395	C12H17N2O4P	305.066	1.9434	--	--	--	--	--	--	--	--	--	--	--	--	--
neg_1829	L-Alanine	51.2	65.5	-7.62616	C3H7NO2	88.0397	1.9434	C01401	Cyanoamino acid metabolism(ko00460);;Metabolic pathways(ko01100)	--	--	--	--	HMDB0062251	302-72-7	Organic compounds	Organic acids and derivatives	Carboxylic acids and derivatives	Amino acids, peptides, and analogues	Animals
neg_1830	Sennoside B	48.1	60.1	-7.33135	C42H38O20	897.159	1.93627	C13526	--	LMPK13040017	Polyketides [PK]	Aromatic polyketides [PK13]	Anthracenes and phenanthrenes [PK1304]	HMDB0002783	128-57-4	Organic compounds	Benzenoids	Anthracenes	Anthracenecarboxylic acids and derivatives	Animals
neg_1831	4-Hydroxybenzaldehyde	45.3	40.7	-8.72105	C7H6O2	121.028	1.95053	C00633	Bisphenol degradation(ko00363);;Toluene degradation(ko00623);;Aminobenzoate degradation(ko00627);;Biosynthesis of phenylpropanoids(ko01061);;Metabolic pathways(ko01100);;Microbial metabolism in diverse environments(ko01120)	--	--	--	--	HMDB0011718	123-08-0	Organic compounds	Organic oxygen compounds	Organooxygen compounds	Carbonyl compounds	Animals,Plants,Microbe
neg_1839	(R)-4-Dehydropantoate	41.1	13.8	-2.18005	C6H10O4	337.113	1.97195	C01053	--	LMFA01050458	Fatty Acyls [FA]	Fatty Acids and Conjugates [FA01]	Hydroxy fatty acids [FA0105]	--	--	--	--	--	--	--
neg_1843	(R)-2,3-Dihydroxy-3-methylpentanoate	42.1	21.9	-7.19168	C6H12O4	147.065	1.98623	--	--	--	--	--	--	--	--	--	--	--	--	--
neg_1848	DL-2-hydroxy stearic acid	40.1	24	-6.31914	C18H36O3	299.257	10.0082	--	--	LMFA02000120	Fatty Acyls [FA]	Octadecanoids [FA02]	Other Octadecanoids [FA0200]	HMDB0242145	1330-70-7	Organic compounds	Lipids and lipid-like molecules	Fatty Acyls	Fatty acids and conjugates	Animals
neg_1852	2-Furoate	42.8	22.2	-1.92536	C5H4O3	132.99	10.0224	C01546	Furfural degradation(ko00365);;Metabolic pathways(ko01100);;Microbial metabolism in diverse environments(ko01120)	--	--	--	--	HMDB0000617	88-14-2	Organic compounds	Organoheterocyclic compounds	Furans	Furoic acid and derivatives	Animals,Plants
neg_1860	3-Dehydrotrametenolic acid	50.6	77.6	-1.46052	C30H46O3	475.319	10.0296	--	--	--	--	--	--	--	--	--	--	--	--	--
neg_1942	Aflatrem	43.4	43.7	-20.1086	C32H39NO4	1061.57	10.1574	C20555	Indole diterpene alkaloid biosynthesis(ko00403);;Biosynthesis of secondary metabolites(ko01110)	--	--	--	--	--	--	--	--	--	--	--
neg_2002	Hydroxychlorobactene glucoside	40.6	30.9	8.11702	C46H64O6	757.474	10.2716	--	--	--	--	--	--	--	--	--	--	--	--	--
neg_2026	PE(18_1(9Z)_0_0)	49.4	63	-4.19991	C23H46NO7P	1003.6	10.3287	--	--	--	--	--	--	--	--	--	--	--	--	--
neg_2028	3,4-Dihydro-7-hydroxy-2-methylene-3-oxo-2H-1,4-benzoxazine-5-carboxylate	45.8	59.2	18.5836	C10H7NO5	242.011	10.3287	--	--	--	--	--	--	--	--	--	--	--	--	--
neg_2034	Jujuboside B	50.1	79.5	16.1966	C52H84O21	1043.56	10.3644	--	--	--	--	--	--	--	--	--	--	--	--	--
neg_2039	15-OxoETE	45.3	60.8	32.2252	C20H30O3	353.199	10.3572	C04577	Arachidonic acid metabolism(ko00590)	LMFA03060051	Fatty Acyls [FA]	Eicosanoids [FA03]	Hydroxy/hydroperoxyeicosatetraenoic acids [FA0306]	HMDB0010210	81416-72-0	Organic compounds	Lipids and lipid-like molecules	Fatty Acyls	Fatty acids and conjugates	Animals
neg_2045	Gypenoside XVII	49.8	66.4	1.73004	C48H82O18	991.55	10.3644	--	--	--	--	--	--	--	--	--	--	--	--	--
neg_206	Nitrous oxide	40.1	40.3	-21.6111	N2O	86.9929	0.51855	C00887	Nitrogen metabolism(ko00910);;Metabolic pathways(ko01100);;Microbial metabolism in diverse environments(ko01120)	--	--	--	--	HMDB0035807	10024-97-2	Inorganic compounds	Homogeneous non-metal compounds	Other non-metal organides	Other non-metal nitrides	Animals
neg_2063	3-Dehydro-L-threonate	40.8	28.6	16.7401	C4H6O5	154.998	10.4065	--	--	--	--	--	--	--	--	--	--	--	--	--
neg_2067	2-Carboxy-2,5-dihydro-5-oxofuran-2-acetate	48.3	63.2	16.2407	C7H6O6	206.994	10.4136	--	--	--	--	--	--	--	--	--	--	--	--	--
neg_2069	Naphthazarin	51.4	64.2	2.12661	C10H6O4	234.996	10.4065	C01938	--	--	--	--	--	HMDB0255448	--	Organic compounds	Benzenoids	Naphthalenes	Naphthoquinones	Animals,Plants
neg_2071	D-Glyceraldehyde 3-phosphate	42.9	33	-9.26324	C3H7O6P	214.995	10.4136	C00118	Glycolysis / Gluconeogenesis(ko00010);;Pentose phosphate pathway(ko00030);;Fructose and mannose metabolism(ko00051);;Galactose metabolism(ko00052);;Clavulanic acid biosynthesis(ko00331);;Inositol phosphate metabolism(ko00562);;Methane metabolism(ko00680);;Carbon fixation in photosynthetic organisms(ko00710);;Thiamine metabolism(ko00730);;Vitamin B6 metabolism(ko00750);;Terpenoid backbone biosynth…	--	--	--	--	HMDB0001112	591-57-1	Organic compounds	Organic oxygen compounds	Organooxygen compounds	Carbohydrates and carbohydrate conjugates	Animals
neg_2072	DMAPP (ammonium salt)	41.3	15.1	-5.16947	C5H12O7P2	244.997	10.4136	--	--	--	--	--	--	--	--	--	--	--	--	--
neg_2082	Volicitin	45.3	41.8	8.95382	C23H38N2O5	457.251	10.4136	--	--	LMFA08020212	Fatty Acyls [FA]	Fatty amides [FA08]	N-acyl amines [FA0802]	--	--	--	--	--	--	--
neg_2092	Digoxigenin	45.4	53.4	3.87465	C23H34O5	839.498	10.4065	--	--	--	--	--	--	HMDB0060731	--	Organic compounds	Lipids and lipid-like molecules	Steroids and steroid derivatives	Steroid lactones	Animals
neg_2097	Kojic Acid	45.3	53.5	-16.2366	C6H6O4	162.999	10.4208	--	--	--	--	--	--	--	--	--	--	--	--	--
neg_2101	2-Maleylacetate	44.5	36.3	8.55542	C6H6O5	178.998	10.4279	C02222	Chlorocyclohexane and chlorobenzene degradation(ko00361);;Benzoate degradation(ko00362);;Fluorobenzoate degradation(ko00364);;Aminobenzoate degradation(ko00627);;Metabolic pathways(ko01100);;Microbial metabolism in diverse environments(ko01120);;Degradation of aromatic compounds(ko01220)	--	--	--	--	HMDB0060348	--	Organic compounds	Organic acids and derivatives	Keto acids and derivatives	Medium-chain keto acids and derivatives	Microbe,Animals
neg_2136	2-Hydroxy-2,4-pentadienoate	42.1	22.8	-5.41782	C5H6O3	135.006	10.4922	--	--	--	--	--	--	--	--	--	--	--	--	--
neg_2201	Ajmaline	43.2	33.5	-10.63	C20H26N2O2	361.165	10.6349	C06542	--	--	--	--	--	HMDB0015495	4360-12-07	Organic compounds	Alkaloids and derivatives	Ajmaline-sarpagine alkaloids	_	Animals
neg_2225	Budesonide	48.3	75.1	20.093	C25H34O6	465.214	10.7135	--	--	--	--	--	--	HMDB0015353	51333-22-3	Organic compounds	Lipids and lipid-like molecules	Steroids and steroid derivatives	Hydroxysteroids	Animals
neg_2233	11,12-EET	41.1	26.7	0.993645	C20H32O3	365.234	10.7414	--	--	--	--	--	--	HMDB0244445	--	Organic compounds	Lipids and lipid-like molecules	Fatty Acyls	Eicosanoids	Animals
neg_2279	Adenosine 3',5'-bisphosphate	43.7	46.1	-13.072	C10H15N5O10P2	899.046	10.8341	--	--	--	--	--	--	--	--	--	--	--	--	--
neg_2282	18-Hydroxycorticosterone	46.1	50.1	10.8752	C21H30O5	383.188	10.8413	C01124	Steroid hormone biosynthesis(ko00140);;Metabolic pathways(ko01100);;Aldosterone synthesis and secretion(ko04925)	LMST02030091	Sterol Lipids [ST]	Steroids [ST02]	C21 steroids (gluco/mineralocorticoids, progestogins) and derivatives [ST0203]	HMDB0000319	561-65-9	Organic compounds	Lipids and lipid-like molecules	Steroids and steroid derivatives	Hydroxysteroids	Animals
neg_2284	6-Hydroxytryprostatin B	42.1	21.1	6.64303	C21H25N3O3	412.19	10.8413	--	--	--	--	--	--	--	--	--	--	--	--	--
neg_2285	ponasterone A	45.4	51.5	-16.1544	C27H44O6	485.281	10.8413	C08835	--	LMST01010195	Sterol Lipids [ST]	Sterols [ST01]	Cholesterol and derivatives [ST0101]	--	--	--	--	--	--	--
neg_2290	Lanatoside C	49.4	85.6	15.5394	C49H76O20	1029.51	10.8556	--	--	--	--	--	--	--	--	--	--	--	--	--
neg_2299	2-Hydroxy-1,4-benzoquinone	42	43.9	34.7121	C6H4O3	144.995	10.8627	--	--	--	--	--	--	--	--	--	--	--	--	--
neg_2300	Barbiturate	45	26.4	0.266058	C4H4N2O3	148.997	10.8556	C00813	Pyrimidine metabolism(ko00240);;Metabolic pathways(ko01100)	--	--	--	--	HMDB0041833	67-52-7	Organic compounds	Organoheterocyclic compounds	Diazines	Pyrimidines and pyrimidine derivatives	Animals
neg_2302	16-Hydroxytabersonine	44.6	47.8	13.311	C21H24N2O3	703.359	10.8627	--	--	--	--	--	--	--	--	--	--	--	--	--
neg_2307	Formosanin C	49.3	78.2	-19.4665	C51H82O20	1035.49	10.8699	--	--	--	--	--	--	--	--	--	--	--	--	--
neg_2322	Antheraxanthin	43.2	53.6	-18.0962	C40H56O3	619.382	10.9342	C08579	Carotenoid biosynthesis(ko00906);;Metabolic pathways(ko01100);;Biosynthesis of secondary metabolites(ko01110)	LMPR01070262	Prenol Lipids [PR]	Isoprenoids [PR01]	C40 isoprenoids (tetraterpenes) [PR0107]	--	--	--	--	--	--	--
neg_2331	Erythromycin	40.9	76.9	39.6509	C37H67NO13	754.465	10.9627	--	--	--	--	--	--	HMDB0251932	114-07-8	Organic compounds	Organic oxygen compounds	Organooxygen compounds	Carbohydrates and carbohydrate conjugates	Animals
neg_2350	Methylglyoxal	42.4	15.2	-1.77773	C3H4O2	92.9957	11.0762	--	--	--	--	--	--	--	--	--	--	--	--	--
neg_2352	13-Desoxypaxilline	40.1	43.2	-8.47718	C27H33NO3	837.478	11.0905	--	--	--	--	--	--	--	--	--	--	--	--	--
neg_2392	2-Hydroxyethylphosphonate	41.4	13.5	-4.73176	C2H7O4P	146.982	11.2118	--	--	--	--	--	--	--	--	--	--	--	--	--
neg_2399	L-Xylulose 1-phosphate	45.9	49.8	10.4701	C5H11O8P	250.996	11.219	--	--	--	--	--	--	--	--	--	--	--	--	--
neg_2435	5-Hydroxyisourate	42.3	32.1	-4.27744	C5H4N4O4	218.992	11.2261	--	--	--	--	--	--	--	--	--	--	--	--	--
neg_2438	2-C-Methyl-D-erythritol 2,4-cyclodiphosphate	44.2	46.8	21.9584	C5H12O9P2	276.994	11.2261	--	--	--	--	--	--	--	--	--	--	--	--	--
neg_2456	Terpendole B	42.9	32.5	-3.93836	C27H35NO3	841.513	11.2261	C20528	Indole diterpene alkaloid biosynthesis(ko00403);;Biosynthesis of secondary metabolites(ko01110)	--	--	--	--	--	--	--	--	--	--	--
neg_2510	Notoginsenoside Fe	46.7	80.8	20.0786	C47H80O17	951.527	11.2404	--	--	--	--	--	--	--	--	--	--	--	--	--
neg_2521	beta-Escin	45.5	52.3	-0.417985	C55H86O24	1151.53	11.2475	--	--	--	--	--	--	HMDB0302216	--	Organic compounds	Phenylpropanoids and polyketides	Cinnamic acids and derivatives	Hydroxycinnamic acids and derivatives	Animals
neg_270	Methylphosphonate	44.4	50.9	17.5952	CH5O3P	130.969	0.532833	C20396	Phosphonate and phosphinate metabolism(ko00440);;Metabolic pathways(ko01100)	--	--	--	--	HMDB0240714	993-13-5	Organic compounds	Organic acids and derivatives	Organic phosphonic acids and derivatives	Organic phosphonic acids	Animals
neg_271	Hydroxymethylphosphonate	40.4	19.8	-14.9787	CH5O4P	146.96	0.532833	--	--	--	--	--	--	--	--	--	--	--	--	--
neg_272	Phosphonoacetate	45.9	42.9	-9.81091	C2H5O5P	174.955	0.532833	C05682	Phosphonate and phosphinate metabolism(ko00440);;Metabolic pathways(ko01100);;Microbial metabolism in diverse environments(ko01120)	--	--	--	--	HMDB0004110	4408-78-0	Organic compounds	Organic acids and derivatives	Organic phosphonic acids and derivatives	Organic phosphonic acids	Animals
neg_2794	Sulfasalazine	46.2	70.6	22.7737	C18H14N4O5S	443.076	2.02192	C07316	--	--	--	--	--	HMDB0014933	599-79-1	Organic compounds	Organoheterocyclic compounds	Azobenzenes	_	Animals
neg_2813	2',3'-Cyclic CMP	52	78.5	-2.11743	C9H12N3O7P	669.095	2.04263	--	--	--	--	--	--	--	--	--	--	--	--	--
neg_2822	Butoxyacetic acid	46.9	58.5	12.3712	C6H12O3	153.055	2.05692	--	--	--	--	--	--	HMDB0041844	2516-93-0	Organic compounds	Organic acids and derivatives	Carboxylic acids and derivatives	Carboxylic acids	Animals
neg_2826	2-(7'-Methylthio)heptylmalic acid	41.9	26.4	9.49344	C12H22O5S	313.091	2.05692	--	--	--	--	--	--	--	--	--	--	--	--	--
neg_2827	7-Hydroxy-2',4',5'-trimethoxyisoflavone	45.1	43.2	8.42879	C18H16O6	349.072	2.05692	C16188	Isoflavonoid biosynthesis(ko00943);;Biosynthesis of secondary metabolites(ko01110)	LMPK12050089	Polyketides [PK]	Flavonoids [PK12]	Isoflavonoids [PK1205]	--	--	--	--	--	--	--
neg_2835	Catechol	41.7	20.2	-7.33936	C6H6O2	109.029	2.08547	C15571	Chlorocyclohexane and chlorobenzene degradation(ko00361);;Benzoate degradation(ko00362);;Fluorobenzoate degradation(ko00364);;Dioxin degradation(ko00621);;Polycyclic aromatic hydrocarbon degradation(ko00624);;Naphthalene degradation(ko00626);;Aminobenzoate degradation(ko00627);;Metabolic pathways(ko01100);;Microbial metabolism in diverse environments(ko01120);;Degradation of aromatic compounds(ko…	--	--	--	--	HMDB0000957	120-80-9	Organic compounds	Benzenoids	Phenols	Benzenediols	Animals,Plants
neg_2857	5-Aminosalicylic Acid	40.2	9.96	0.687281	C7H7NO3	152.035	2.13543	--	--	--	--	--	--	--	--	--	--	--	--	--
neg_2860	alpha,alpha'-Trehalose 6-phosphate	48	66.5	22.4497	C12H23O14P	457.061	2.14257	C00689	Starch and sucrose metabolism(ko00500);;Metabolic pathways(ko01100);;Biosynthesis of secondary metabolites(ko01110);;Phosphotransferase system (PTS)(ko02060);;Retrograde endocannabinoid signaling(ko04723)	--	--	--	--	HMDB0001124	4484-88-2	Organic compounds	Organic oxygen compounds	Organooxygen compounds	Carbohydrates and carbohydrate conjugates	Microbe,Animals
neg_2873	Guanidinoacetate	41.6	13.7	0.845446	C3H7N3O2	293.122	2.16398	C00581	Glycine, serine and threonine metabolism(ko00260);;Arginine and proline metabolism(ko00330);;Metabolic pathways(ko01100)	--	--	--	--	HMDB0000128	352-97-6	Organic compounds	Organic acids and derivatives	Carboxylic acids and derivatives	Amino acids, peptides, and analogues	Animals
neg_2917	FRAXETIN	40.7	22.6	-10.4975	C10H8O5	207.028	2.20682	--	--	--	--	--	--	--	--	--	--	--	--	--
neg_2930	dTDP-3-methyl-4-oxo-2,6-dideoxy-L-allose	49.5	75.2	-4.29391	C17H26N2O14P2	579.053	2.22108	--	--	--	--	--	--	--	--	--	--	--	--	--
neg_2950	Tryptamine	41.8	23.9	-8.67485	C10H12N2	159.091	2.24963	C00398	Tryptophan metabolism(ko00380);;Indole alkaloid biosynthesis(ko00901);;Biosynthesis of plant secondary metabolites(ko01060);;Biosynthesis of alkaloids derived from shikimate pathway(ko01063);;Metabolic pathways(ko01100);;Biosynthesis of secondary metabolites(ko01110);;Neuroactive ligand-receptor interaction(ko04080)	--	--	--	--	HMDB0000303	61-54-1	Organic compounds	Organoheterocyclic compounds	Indoles and derivatives	Tryptamines and derivatives	Animals,Plants,Microbe
neg_2966	4-Ethynylaniline	41.2	15.9	-4.21577	C8H7N	116.05	2.25678	--	--	--	--	--	--	--	--	--	--	--	--	--
neg_2978	3-methyl pyruvic acid	41.9	20.6	-5.37711	C4H6O3	101.024	2.27105	C00109	Glycine, serine and threonine metabolism(ko00260);;Cysteine and methionine metabolism(ko00270);;Valine, leucine and isoleucine biosynthesis(ko00290);;Propanoate metabolism(ko00640);;C5-Branched dibasic acid metabolism(ko00660);;Metabolic pathways(ko01100);;Biosynthesis of secondary metabolites(ko01110);;2-Oxocarboxylic acid metabolism(ko01210);;Biosynthesis of amino acids(ko01230)	LMFA01060002	Fatty Acyls [FA]	Fatty Acids and Conjugates [FA01]	Oxo fatty acids [FA0106]	HMDB0000005	600-18-0	Organic compounds	Organic acids and derivatives	Keto acids and derivatives	Short-chain keto acids and derivatives	Microbe,Animals,Plants
neg_2987	7-Aminocephalosporanic acid	42	44.7	-24.7354	C10H12N2O5S	307.009	2.2782	--	--	--	--	--	--	HMDB0247232	957-68-6	Organic compounds	Organic acids and derivatives	Carboxylic acids and derivatives	Amino acids, peptides, and analogues	Animals
neg_3002	Pyruvate	41.9	22.6	-8.40933	C3H4O3	87.008	2.28533	C00022	Glycolysis / Gluconeogenesis(ko00010);;Citrate cycle (TCA cycle)(ko00020);;Pentose phosphate pathway(ko00030);;Pentose and glucuronate interconversions(ko00040);;Ascorbate and aldarate metabolism(ko00053);;Alanine, aspartate and glutamate metabolism(ko00250);;Glycine, serine and threonine metabolism(ko00260);;Monobactam biosynthesis(ko00261);;Cysteine and methionine metabolism(ko00270);;Valine, l…	LMFA01060077	Fatty Acyls [FA]	Fatty Acids and Conjugates [FA01]	Oxo fatty acids [FA0106]	HMDB0000243	127-17-3	Organic compounds	Organic acids and derivatives	Keto acids and derivatives	Alpha-keto acids and derivatives	Microbe,Animals,Plants
neg_3008	5-Methyl-2-thiouridine	50.1	67.1	-0.000576347	C10H14N2O5S	273.055	2.2996	--	--	--	--	--	--	--	--	--	--	--	--	--
neg_3018	L-Uridine	50.6	69.3	-8.24254	C9H12N2O6	289.066	2.31388	--	--	--	--	--	--	--	--	--	--	--	--	--
neg_3027	6-Methylsalicylate	46.5	47.7	-7.51773	C8H8O3	151.039	2.32102	--	--	--	--	--	--	--	--	--	--	--	--	--
neg_3034	(S)-3-Hydroxyisobutyrate	46.8	39.3	0.427417	C4H8O3	125.022	2.32817	C06001	Valine, leucine and isoleucine degradation(ko00280);;Metabolic pathways(ko01100)	--	--	--	--	HMDB0000023	26543-05-5	Organic compounds	Organic acids and derivatives	Hydroxy acids and derivatives	Beta hydroxy acids and derivatives	Microbe,Animals
neg_3035	(S)-2-Hydroxypropylphosphonate	43.4	51.3	-33.6586	C3H9O4P	185.039	2.32817	--	--	--	--	--	--	--	--	--	--	--	--	--
neg_3036	2'-Deoxy-D-ribose	46.8	58.9	-24.6182	C5H10O4	155.029	2.32817	C01801	--	--	--	--	--	HMDB0003224	533-67-5	Organic compounds	Organic oxygen compounds	Organooxygen compounds	Carbohydrates and carbohydrate conjugates	Animals
neg_3043	D-1-Aminopropan-2-ol O-phosphate	43.2	46	-23.7974	C3H10NO4P	200.029	2.32817	--	--	--	--	--	--	--	--	--	--	--	--	--
neg_3046	Adipic acid	52.9	0	-17.7314	C6H10O4	291.103	2.32817	C06104	Caprolactam degradation(ko00930);;Metabolic pathways(ko01100);;Microbial metabolism in diverse environments(ko01120);;Degradation of aromatic compounds(ko01220)	LMFA01170048	Fatty Acyls [FA]	Fatty Acids and Conjugates [FA01]	Dicarboxylic acids [FA0117]	HMDB0000448	124-04-9	Organic compounds	Lipids and lipid-like molecules	Fatty Acyls	Fatty acids and conjugates	Animals,Plants
neg_3054	2-Aminoethylphosphonate	46.8	47.8	-9.40163	C2H8NO3P	124.016	2.3353	C03557	Phosphonate and phosphinate metabolism(ko00440);;Metabolic pathways(ko01100);;Microbial metabolism in diverse environments(ko01120);;ABC transporters(ko02010)	--	--	--	--	HMDB0011747	2041-14-7	Organic compounds	Organic acids and derivatives	Organic phosphonic acids and derivatives	Organic phosphonic acids	Animals
neg_3057	Licoflavone A	46	64.8	-19.477	C20H18O4	357.084	2.3353	--	--	LMPK12110032	Polyketides [PK]	Flavonoids [PK12]	Flavones and Flavonols [PK1211]	--	--	--	--	--	--	--
neg_3061	HoPhe-Ser-OH	40.7	28.9	22.4857	C18H18N2O7	373.113	2.3353	--	--	--	--	--	--	--	--	--	--	--	--	--
neg_3080	N-Acetylmuramic acid 6-phosphate	45.2	47.5	-1.78098	C11H20NO11P	745.146	2.3353	--	--	--	--	--	--	--	--	--	--	--	--	--
neg_3094	2-Dehydro-3-deoxy-D-arabino-heptonate 7-phosphate	44.1	47.6	13.3132	C7H13O10P	287.021	2.34957	C04691	Phenylalanine, tyrosine and tryptophan biosynthesis(ko00400);;Biosynthesis of plant hormones(ko01070);;Metabolic pathways(ko01100);;Biosynthesis of secondary metabolites(ko01110);;Biosynthesis of amino acids(ko01230)	--	--	--	--	HMDB0304124	--	Organic compounds	Organic oxygen compounds	Organooxygen compounds	Carbohydrates and carbohydrate conjugates	Microbe,Animals
neg_3112	p-Coumaroyl-diketide-CoA	44.5	73.1	-16.0899	C32H44N7O19P3S	976.122	2.35672	--	--	--	--	--	--	--	--	--	--	--	--	--
neg_3161	Methyl o-methoxyhippuric acid	40.6	15.9	-8.99011	C11H13NO4	222.075	2.39883	--	--	--	--	--	--	--	--	--	--	--	--	--
neg_3162	Oxolinic Acid	47.6	57.9	-5.57051	C13H11NO5	296.076	2.39883	--	--	--	--	--	--	--	--	--	--	--	--	--
neg_3163	8-Carboxy-8-demethylriboflavin 5'-phosphate	43.9	44.1	-5.72521	C17H19N4O11P	507.051	2.39883	--	--	--	--	--	--	--	--	--	--	--	--	--
neg_3190	Gentiopicroside	45.1	61.7	-29.5454	C16H20O9	355.093	2.42738	--	--	--	--	--	--	HMDB0252696	20831-76-9	Organic compounds	Organic oxygen compounds	Organooxygen compounds	Carbohydrates and carbohydrate conjugates	Animals
neg_3197	1-(3,4-Dihydroxyphenyl)-1-decene-3,5-dione	44.1	24.4	-0.986108	C16H20O4	597.27	2.42738	--	--	--	--	--	--	--	--	--	--	--	--	--
neg_3237	Bis(1L-myo-inositol)-3,1'-phosphate 1-phosphate	43.1	40.2	-0.331837	C12H24O17P2	1003.09	2.46308	--	--	--	--	--	--	--	--	--	--	--	--	--
neg_3247	p-Salicylic acid	49.1	52.8	-5.30317	C7H6O3	137.024	2.45595	C00156	Ubiquinone and other terpenoid-quinone biosynthesis(ko00130);;Benzoate degradation(ko00362);;Bisphenol degradation(ko00363);;Toluene degradation(ko00623);;Aminobenzoate degradation(ko00627);;Folate biosynthesis(ko00790);;Biosynthesis of phenylpropanoids(ko01061);;Metabolic pathways(ko01100);;Biosynthesis of secondary metabolites(ko01110);;Microbial metabolism in diverse environments(ko01120);;Deg…	--	--	--	--	HMDB0000500	99-96-7	Organic compounds	Benzenoids	Benzene and substituted derivatives	Benzoic acids and derivatives	Microbe,Animals,Plants
neg_3250	α-Cyano-4-hydroxycinnamic acid	40	15.5	-3.71648	C10H7NO3	188.035	2.45595	--	--	--	--	--	--	--	--	--	--	--	--	--
neg_3251	Alpha-N-Phenylacetyl-L-glutamine	46	47.7	-15.1613	C13H16N2O4	299.076	2.45595	--	--	--	--	--	--	--	--	--	--	--	--	--
neg_3254	Verbenalin	47.4	73.3	-36.309	C17H24O10	423.092	2.46308	C09802	--	LMPR0102070016	Prenol Lipids [PR]	Isoprenoids [PR01]	C10 isoprenoids (monoterpenes) [PR0102]	HMDB0301853	--	Organic compounds	Lipids and lipid-like molecules	Prenol lipids	Terpene glycosides	Animals
neg_3377	(1R,6R)-6-Hydroxy-2-succinylcyclohexa-2,4-diene-1-carboxylate	42.2	17.8	1.82491	C11H12O6	525.126	2.54875	C05817	Ubiquinone and other terpenoid-quinone biosynthesis(ko00130);;Metabolic pathways(ko01100);;Biosynthesis of secondary metabolites(ko01110);;Biosynthesis of cofactors(ko01240)	--	--	--	--	HMDB0303951	--	Organic compounds	Organic acids and derivatives	Keto acids and derivatives	Gamma-keto acids and derivatives	Animals
neg_3400	N-Monomethyl-2-aminoethylphosphonate	47	69.8	-36.0832	C3H10NO3P	138.028	2.55588	--	--	--	--	--	--	--	--	--	--	--	--	--
neg_3404	(-)-Camphoric acid	46.9	39.5	0.415235	C10H16O4	245.081	2.56302	--	--	--	--	--	--	--	--	--	--	--	--	--
neg_3405	Serinyl-Threonine	51.2	60.4	1.05215	C7H14N2O5	227.065	2.56302	--	--	--	--	--	--	--	--	--	--	--	--	--
neg_3406	(-)-Naringenin	40	17.9	-13.9543	C15H12O5	271.057	2.55588	C00509	Flavonoid biosynthesis(ko00941);;Isoflavonoid biosynthesis(ko00943);;Biosynthesis of phenylpropanoids(ko01061);;Metabolic pathways(ko01100);;Biosynthesis of secondary metabolites(ko01110)	LMPK12140001	Polyketides [PK]	Flavonoids [PK12]	Flavanones [PK1214]	HMDB0002670	480-41-1	Organic compounds	Phenylpropanoids and polyketides	Flavonoids	Flavans	Animals
neg_3410	(±)-Catechin	49	49.3	-1.92588	C15H14O6	289.071	2.55588	--	--	--	--	--	--	--	--	--	--	--	--	--
neg_3440	Pelargonidin 3-O-rutinoside	42.2	81.5	-43.9693	C27H31O14+	600.121	2.57015	--	--	--	--	--	--	--	--	--	--	--	--	--
neg_3471	Sulfamerazine	45.6	68.5	-30.394	C11H12N4O2S	285.035	2.59872	--	--	--	--	--	--	HMDB0015521	127-79-7	Organic compounds	Benzenoids	Benzene and substituted derivatives	Benzenesulfonamides	Animals
neg_3474	Quercetin 3-O-rhamnoside 7-O-glucoside	54.2	79.6	-3.86483	C27H30O16	609.144	2.59872	--	--	--	--	--	--	--	--	--	--	--	--	--
neg_3477	2,3-Dihydrobenzofuran	46.5	45.2	-8.97124	C8H8O	119.049	2.61298	--	--	--	--	--	--	HMDB0013815	496-16-2	Organic compounds	Organoheterocyclic compounds	Coumarans	_	Animals,Microbe
neg_3478	4-Hydroxycoumarin	43.4	40.6	5.76917	C9H6O3	161.025	2.60585	--	--	--	--	--	--	--	--	--	--	--	--	--
neg_3479	2-Hydroxycinnamic acid	45.8	41.7	-6.59565	C9H8O3	163.039	2.61298	C05838	Biosynthesis of various plant secondary metabolites(ko00999);;Biosynthesis of secondary metabolites(ko01110)	--	--	--	--	HMDB0041592	495-79-4	Organic compounds	Phenylpropanoids and polyketides	Cinnamic acids and derivatives	Hydroxycinnamic acids and derivatives	Animals
neg_3480	(1R,6S)-6-Amino-5-oxocyclohex-2-ene-1-carboxylate	50.7	73	-10.1274	C7H9NO3	190.026	2.60585	--	--	--	--	--	--	--	--	--	--	--	--	--
neg_3506	3-Hydroxy-4-hydroxymethyl-2-methylpyridine-5-carboxylate	50.4	71.9	-9.70775	C8H9NO4	218.021	2.62013	--	--	--	--	--	--	--	--	--	--	--	--	--
neg_3516	1-epi-Valienol 1-phosphate	46.4	60	-11.9276	C7H13O8P	511.056	2.62013	--	--	--	--	--	--	--	--	--	--	--	--	--
neg_3526	3-Methyl-2-cyclopenten-1-one	46.8	51.2	14.2896	C6H8O	117.034	2.6344	--	--	--	--	--	--	HMDB0031546	2758-18-1	Organic compounds	Organic oxygen compounds	Organooxygen compounds	Carbonyl compounds	Animals
neg_3527	Phenylpropiolic acid	41.2	21	-6.62313	C9H6O2	145.029	2.62727	--	--	--	--	--	--	HMDB0002359	637-44-5	Organic compounds	Benzenoids	Benzene and substituted derivatives	_	Animals
neg_3528	Plumbagin	47.7	45.8	-5.03122	C11H8O3	187.039	2.62727	C10387	--	--	--	--	--	HMDB0256646	--	Organic compounds	Benzenoids	Naphthalenes	Naphthoquinones	Animals,Plants
neg_3542	UDP-N-acetyl-3-(1-carboxyvinyl)-D-glucosamine	42.4	67.4	-29.1296	C20H29N3O19P2	722.066	2.6344	--	--	--	--	--	--	--	--	--	--	--	--	--
neg_3555	1-Pyrroline-2-carboxylate	45.4	50.4	-11.7568	C5H7NO2	148.016	2.64153	C03564	Arginine and proline metabolism(ko00330);;D-Amino acid metabolism(ko00470);;Metabolic pathways(ko01100)	--	--	--	--	HMDB0006875	2139-03-09	Organic compounds	Organoheterocyclic compounds	Pyrrolines	_	Animals
neg_3556	6-Oxo-1,4,5,6-tetrahydronicotinate	50.8	70.3	-7.47852	C6H7NO3	176.011	2.64153	--	--	--	--	--	--	--	--	--	--	--	--	--
neg_3558	5-Hydroxyectoine	48.9	47.8	-0.0509854	C6H10N2O3	193.039	2.64153	--	--	--	--	--	--	--	--	--	--	--	--	--
neg_3560	Dopaxanthin quinone	50.6	83.7	29.5967	C18H16N2O8	409.077	2.64153	--	--	--	--	--	--	HMDB0012220	--	Organic compounds	Organic acids and derivatives	Carboxylic acids and derivatives	Amino acids, peptides, and analogues	Animals
neg_3596	GDP-4-acetamido-4,6-dideoxy-alpha-D-mannose	54.5	80.7	0.134697	C18H28N6O15P2	651.084	2.64868	--	--	--	--	--	--	--	--	--	--	--	--	--
neg_3616	GDP-4-dehydro-3,6-dideoxy-alpha-D-mannose	44.4	74.7	-22.2713	C16H23N5O14P2	570.052	2.66295	--	--	--	--	--	--	--	--	--	--	--	--	--
neg_3617	GDP-4-amino-4,6-dideoxy-alpha-D-mannose	49.7	86.5	16.6577	C16H26N6O14P2	623.077	2.65582	--	--	--	--	--	--	--	--	--	--	--	--	--
neg_3639	UDP-4-dehydro-6-deoxy-D-glucose	46.3	76.6	8.23783	C15H22N2O16P2	1141.1	2.68445	C04089	Amino sugar and nucleotide sugar metabolism(ko00520);;Metabolic pathways(ko01100);;Biosynthesis of nucleotide sugars(ko01250)	--	--	--	--	HMDB0012300	13094-28-5	Organic compounds	Nucleosides, nucleotides, and analogues	Pyrimidine nucleotides	Pyrimidine nucleotide sugars	Animals
neg_3646	Validamine 7-phosphate	45.3	53.4	-17.4818	C7H16NO7P	256.055	2.68445	--	--	--	--	--	--	--	--	--	--	--	--	--
neg_3660	CARMINIC ACID	41	38.5	-11.6479	C22H20O14	507.072	2.67723	--	--	--	--	--	--	--	--	--	--	--	--	--
neg_3665	Pseudouridine 5'-phosphate	43.8	41.5	2.68802	C9H13N2O9P	647.066	2.68445	C01168	Pyrimidine metabolism(ko00240);;Metabolic pathways(ko01100)	--	--	--	--	HMDB0001271	1157-60-4	Organic compounds	Organic oxygen compounds	Organooxygen compounds	Carbohydrates and carbohydrate conjugates	Microbe,Animals
neg_3688	Methyloxaloacetate	47.8	61	15.0529	C5H6O5	166.998	2.7123	--	--	--	--	--	--	--	--	--	--	--	--	--
neg_3715	Serinyl-Aspartate	48.7	51.2	2.58809	C7H12N2O6	265.068	2.74798	--	--	--	--	--	--	--	--	--	--	--	--	--
neg_3717	5-O-(1-Carboxyvinyl)-3-phosphoshikimate	41	37.9	-32.8037	C10H13O10P	344.989	2.74798	C01269	Phenylalanine, tyrosine and tryptophan biosynthesis(ko00400);;Metabolic pathways(ko01100);;Biosynthesis of secondary metabolites(ko01110);;Biosynthesis of amino acids(ko01230)	--	--	--	--	--	--	--	--	--	--	--
neg_3721	4-Pyridoxate	45.8	74.6	46.6765	C8H9NO4	204.036	2.76227	C00847	Vitamin B6 metabolism(ko00750);;Metabolic pathways(ko01100);;Microbial metabolism in diverse environments(ko01120)	--	--	--	--	HMDB0000017	82-82-6	Organic compounds	Organoheterocyclic compounds	Pyridines and derivatives	Pyridinecarboxylic acids and derivatives	Animals
neg_3722	L-Cystine	43.1	43.4	9.7998	C6H12N2O4S2	239.019	2.75513	--	--	--	--	--	--	--	--	--	--	--	--	--
neg_3743	3-[(3aS,4S,7aS)-7a-Methyl-1,5-dioxo-octahydro-1H-inden-4-yl]propanoyl-CoA	43	64.9	-32.5687	C34H52N7O19P3S	1008.17	2.7694	--	--	--	--	--	--	--	--	--	--	--	--	--
neg_3745	6-Phospho-D-gluconate	44.9	37	3.22643	C6H13O10P	321.024	2.7694	--	--	--	--	--	--	--	--	--	--	--	--	--
neg_3749	HoPhe-Phe4Cl-OH	40.4	62.1	-43.3461	C24H21ClN2O6	467.081	2.7694	--	--	--	--	--	--	--	--	--	--	--	--	--
neg_3776	n-Propyl gallate	47.3	53.2	-6.14407	C10H12O5	257.065	2.78368	--	--	--	--	--	--	--	--	--	--	--	--	--
neg_3778	6,7-Dimethyl-8-(D-ribityl)lumazine	45.2	50.4	22.0116	C13H18N4O6	361.099	2.77655	C04332	Riboflavin metabolism(ko00740);;Metabolic pathways(ko01100);;Biosynthesis of secondary metabolites(ko01110);;Biosynthesis of cofactors(ko01240)	--	--	--	--	HMDB0003826	2535-20-8	Organic compounds	Organoheterocyclic compounds	Pteridines and derivatives	_	Microbe,Animals
neg_3805	Deoxyloganin	43.2	30.3	-8.99636	C17H26O9	373.147	2.79795	--	--	--	--	--	--	HMDB0251007	--	Organic compounds	Lipids and lipid-like molecules	Prenol lipids	Terpene glycosides	Animals
neg_3812	dTDP-4-dehydro-beta-L-rhamnose	44.4	58.8	-37.6259	C16H24N2O15P2	545.037	2.79795	--	--	--	--	--	--	--	--	--	--	--	--	--
neg_3815	4'-O-Demethylrebeccamycin	42.4	71.4	-19.8863	C26H19Cl2N3O7	1109.1	2.79795	--	--	--	--	--	--	--	--	--	--	--	--	--
neg_3817	N-Acetyl-alpha-D-glucosamine 1-phosphate	41.6	57.4	-40.4341	C8H16NO9P	647.086	2.79795	C04256	--	--	--	--	--	HMDB0001367	6866-69-9	Organic compounds	Organic oxygen compounds	Organooxygen compounds	Carbohydrates and carbohydrate conjugates	Microbe,Animals
neg_3824	2,3,4'-TRIHYDROXY-4-METHOXYBENZOPHENONE	42.2	18.9	-4.88088	C14H12O5	259.06	2.81232	--	--	--	--	--	--	--	--	--	--	--	--	--
neg_3860	3,6-Dihydronicotinic acid	40.9	27.2	-10.4481	C6H7NO2	160.016	2.82658	--	--	--	--	--	--	--	--	--	--	--	--	--
neg_3863	L-Adrenaline	40.6	11.2	-6.10605	C9H13NO3	228.087	2.82658	C00788	Tyrosine metabolism(ko00350);;Metabolic pathways(ko01100);;Two-component system(ko02020);;Quorum sensing(ko02024);;cAMP signaling pathway(ko04024);;Neuroactive ligand-receptor interaction(ko04080);;Adrenergic signaling in cardiomyocytes(ko04261);;Regulation of lipolysis in adipocytes(ko04923);;Renin secretion(ko04924);;Chemical carcinogenesis - receptor activation(ko05207)	--	--	--	--	HMDB0000068	51-43-4	Organic compounds	Benzenoids	Phenols	Benzenediols	Animals
neg_3874	Tetracenomycin X	49.1	64.1	13.9674	C24H22O11	521.092	2.82658	--	--	--	--	--	--	--	--	--	--	--	--	--
neg_3906	3-Furoic acid	43.6	27.1	-2.75691	C5H4O3	111.008	2.85515	--	--	--	--	--	--	HMDB0000444	488-93-7	Organic compounds	Organoheterocyclic compounds	Furans	Furoic acid and derivatives	Animals
neg_3913	Fructose	47.5	45.3	-5.46154	C6H12O6	179.055	2.86228	C01452	--	--	--	--	--	HMDB0246950	57-48-7	Organic compounds	Organic oxygen compounds	Organooxygen compounds	Carbohydrates and carbohydrate conjugates	Animals
neg_3948	Dicloxacillin	45.9	69.1	12.792	C19H17Cl2N3O5S	983.063	2.86942	C06950	--	--	--	--	--	HMDB0014628	3116-76-5	Organic compounds	Organic acids and derivatives	Carboxylic acids and derivatives	Amino acids, peptides, and analogues	Animals
neg_3980	UDP-N-acetyl-alpha-D-glucosamine	49.3	58.2	0.0186671	C17H27N3O17P2	606.074	2.87657	--	--	--	--	--	--	--	--	--	--	--	--	--
neg_3981	UDP-2-acetamido-4-amino-2,4,6-trideoxy-alpha-D-glucose	46.6	60.1	-23.213	C17H28N4O15P2	611.064	2.87657	--	--	--	--	--	--	--	--	--	--	--	--	--
neg_400	Salicylate	40.5	13.2	-2.38622	C7H6O3	275.055	0.5471	--	--	--	--	--	--	--	--	--	--	--	--	--
neg_4007	Chebulinic acid	45.3	63.6	-9.1	C41H32O27	977.079	2.8837	--	--	--	--	--	--	--	--	--	--	--	--	--
neg_4009	CDP-ethanolamine	49.4	88	-14.2527	C11H20N4O13P2	1001.08	2.89083	--	--	--	--	--	--	--	--	--	--	--	--	--
neg_402	2'-Hydroxydaidzein	40.6	14.1	-1.69766	C15H10O5	291.027	0.5471	C02495	Isoflavonoid biosynthesis(ko00943);;Biosynthesis of secondary metabolites(ko01110)	LMPK12050083	Polyketides [PK]	Flavonoids [PK12]	Isoflavonoids [PK1205]	HMDB0029372	7678-85-5	Organic compounds	Phenylpropanoids and polyketides	Isoflavonoids	Isoflav-2-enes	Animals,Plants
neg_4035	O-(1->4)-alpha-L-Dihydrostreptosyl-streptidine 6-phosphate	49.4	67.8	16.0982	C14H29N6O11P	523.14	2.89797	--	--	--	--	--	--	--	--	--	--	--	--	--
neg_4039	Epithienamycin E	45.9	58.8	10.2659	C13H16N2O8S2	843.092	2.89797	--	--	--	--	--	--	--	--	--	--	--	--	--
neg_4044	(6Z,9Z,12Z,15Z)-Octadecatetraenoyl-CoA	40.5	49	-6.62035	C39H62N7O17P3S	1060.28	2.91225	C16163	--	--	--	--	--	HMDB0006519	--	Organic compounds	Lipids and lipid-like molecules	Fatty Acyls	Fatty acyl thioesters	Animals
neg_4086	L-Isoleucine	44.4	34.6	4.5006	C6H13NO2	152.07	2.92653	C21096	--	--	--	--	--	HMDB0000557	1509-34-8	Organic compounds	Organic acids and derivatives	Carboxylic acids and derivatives	Amino acids, peptides, and analogues	Animals
neg_4088	Hydroxyphenyllactic acid	50.4	58.9	-6.34612	C9H10O4	181.049	2.92653	C03672	--	--	--	--	--	HMDB0000755	306-23-0	Organic compounds	Phenylpropanoids and polyketides	Phenylpropanoic acids	_	Microbe,Animals
neg_4094	5-Hydroxy-L-tryptophan	40.3	9.89	-4.30045	C11H12N2O3	485.166	2.92653	C00643	Tryptophan metabolism(ko00380);;Biosynthesis of alkaloids derived from shikimate pathway(ko01063);;Metabolic pathways(ko01100);;Axon regeneration(ko04361);;Serotonergic synapse(ko04726)	--	--	--	--	HMDB0000472	4350-09-08	Organic compounds	Organoheterocyclic compounds	Indoles and derivatives	Tryptamines and derivatives	Animals
neg_4100	UDP-2-acetamido-2-deoxy-alpha-D-galacturonamide	48.9	51.3	0.297115	C17H26N4O17P2	641.052	2.93367	--	--	--	--	--	--	--	--	--	--	--	--	--
neg_4126	Punicalin	45.9	48.5	2.78818	C34H22O22	781.055	2.9408	--	--	--	--	--	--	--	--	--	--	--	--	--
neg_4137	Valienone	42.3	45.1	-27.4725	C7H10O5	173.041	2.94795	--	--	--	--	--	--	--	--	--	--	--	--	--
neg_4158	CDP-4-dehydro-6-deoxy-D-glucose	51.7	88.5	3.29883	C15H23N3O15P2	1153.14	2.95508	--	--	--	--	--	--	--	--	--	--	--	--	--
neg_4159	Pyridoxamine	46.3	49.6	-9.62925	C8H12N2O2	189.063	2.95508	--	--	--	--	--	--	--	--	--	--	--	--	--
neg_4160	alpha-Ribazole	41.9	17.8	-4.61731	C14H18N2O4	323.124	2.95508	--	--	--	--	--	--	HMDB0011112	--	Organic compounds	Nucleosides, nucleotides, and analogues	Benzimidazole ribonucleosides and ribonucleotides	_	Animals
neg_4161	7,4'-Di-O-methylapigenin	45.5	41.6	9.12177	C17H14O5	333.056	2.95508	C10019	--	LMPK12111029	Polyketides [PK]	Flavonoids [PK12]	Flavones and Flavonols [PK1211]	HMDB0132454	5128-44-9	Organic compounds	Phenylpropanoids and polyketides	Flavonoids	O-methylated flavonoids	Animals,Plants
neg_4171	dTDP-3-amino-2,3,6-trideoxy-C-methyl-D-erythro-hexopyranos-4-ulose	40.8	64	-29.2086	C17H27N3O13P2	578.055	2.95508	--	--	--	--	--	--	--	--	--	--	--	--	--
neg_4175	Quercetin 3-O-[beta-D-xylosyl-(1->2)-beta-D-glucoside]	45.8	48.2	-10.5991	C26H28O16	617.106	2.96222	--	--	--	--	--	--	--	--	--	--	--	--	--
neg_4196	5-methoxyuridine	46.6	66.3	-3.60114	C10H14N2O7	273.072	2.96935	--	--	--	--	--	--	--	--	--	--	--	--	--
neg_4201	2-(alpha-D-Mannosyl)-3-phosphoglycerate	41.5	46.6	-44.3161	C9H17O12P	755.075	2.96935	--	--	--	--	--	--	--	--	--	--	--	--	--
neg_4211	3-Methyl-2-oxobutanoic acid	43.8	38.4	12.4578	C5H8O3	137.023	2.98363	--	--	--	--	--	--	--	--	--	--	--	--	--
neg_4216	5-O-Caffeoylshikimic acid	53.7	77.1	-4.6421	C16H16O8	335.076	2.9765	C10434	Phenylpropanoid biosynthesis(ko00940);;Flavonoid biosynthesis(ko00941);;Stilbenoid, diarylheptanoid and gingerol biosynthesis(ko00945);;Metabolic pathways(ko01100);;Biosynthesis of secondary metabolites(ko01110)	--	--	--	--	HMDB0033999	73263-62-4	Organic compounds	Phenylpropanoids and polyketides	Cinnamic acids and derivatives	Hydroxycinnamic acids and derivatives	Animals
neg_4218	Vanillic acid	50.5	0	-8.65389	C8H8O4	381.08	2.98363	--	--	--	--	--	--	--	--	--	--	--	--	--
neg_4229	5-Amino-6-(1-D-ribitylamino)uracil	44	26.8	-1.02803	C9H16N4O6	551.206	2.98363	C04732	Methane metabolism(ko00680);;Riboflavin metabolism(ko00740);;Metabolic pathways(ko01100);;Biosynthesis of secondary metabolites(ko01110);;Microbial metabolism in diverse environments(ko01120);;Biosynthesis of cofactors(ko01240)	--	--	--	--	HMDB0011106	17014-74-3	Organic compounds	Organic oxygen compounds	Organooxygen compounds	Carbohydrates and carbohydrate conjugates	Microbe,Animals
neg_4230	UDP-3-ketoglucose	46.8	87.4	28.5401	C15H22N2O17P2	1127.11	2.9765	--	--	--	--	--	--	--	--	--	--	--	--	--
neg_4272	3,4-Bis(7-chloroindol-3-yl)pyrrole-2,5-dicarboxylate	44.1	60	20.8911	C22H13Cl2N3O4	951.074	3.00505	--	--	--	--	--	--	--	--	--	--	--	--	--
neg_4289	Miglitol	45.5	38.8	6.44026	C8H17NO5	228.087	3.02647	C07708	--	--	--	--	--	HMDB0014634	72432-03-2	Organic compounds	Organoheterocyclic compounds	Piperidines	_	Animals
neg_4294	N2-Succinyl-L-arginine	40.7	33.8	-28.6977	C10H18N4O5	309.089	3.02647	--	--	--	--	--	--	--	--	--	--	--	--	--
neg_4306	2-Isopropylmaleate	42.4	21.5	-6.88271	C7H10O4	157.05	3.04003	C02631	Valine, leucine and isoleucine biosynthesis(ko00290);;Biosynthesis of secondary metabolites(ko01110);;2-Oxocarboxylic acid metabolism(ko01210)	--	--	--	--	HMDB0012241	44976-69-4	Organic compounds	Lipids and lipid-like molecules	Fatty Acyls	Fatty acids and conjugates	Microbe,Animals
neg_4340	Dehydroascorbic acid	40.1	5.9	-2.64483	C6H6O6	173.009	3.04718	C05422	Ascorbate and aldarate metabolism(ko00053);;Glutathione metabolism(ko00480);;Metabolic pathways(ko01100)	--	--	--	--	HMDB0001264	490-83-5	Organic compounds	Organoheterocyclic compounds	Lactones	Gamma butyrolactones	Animals,Plants
neg_4383	2-(Hydroxymethyl)-4-oxobutanoate	49	61.1	9.15654	C5H8O4	153.018	3.06145	--	--	--	--	--	--	--	--	--	--	--	--	--
neg_4396	Cyclic adenosine diphosphate ribose	46.2	74.6	-17.5596	C15H21N5O13P2	1081.1	3.06858	--	--	--	--	--	--	--	--	--	--	--	--	--
neg_4404	UDP-2,3-diacetamido-2,3-dideoxy-alpha-D-glucuronate	49.7	72.3	2.58528	C19H28N4O18P2	683.064	3.06858	--	--	--	--	--	--	--	--	--	--	--	--	--
neg_4447	3-O-Methyl-L-DOPA	42.3	28.4	-4.75328	C10H13NO4	246.082	3.10428	--	--	--	--	--	--	--	--	--	--	--	--	--
neg_4456	4-Hydroxyphenylacetylglutamic acid	41.3	14.7	-5.51871	C13H15NO6	280.081	3.09715	C05595	--	--	--	--	--	HMDB0006061	1029120-37-3	Organic compounds	Organic acids and derivatives	Carboxylic acids and derivatives	Amino acids, peptides, and analogues	Animals
neg_4459	Inosine	47.9	67.8	21.3482	C10H12N4O5	289.061	3.10428	--	--	--	--	--	--	--	--	--	--	--	--	--
neg_4466	Nogalaviketone	45.5	45.1	-12.1873	C21H16O8	441.078	3.10428	--	--	--	--	--	--	--	--	--	--	--	--	--
neg_4516	2-Hydroxy-2-hydropyrone-4,6-dicarboxylate	43.8	56.2	-32.801	C7H6O6	431.035	3.11857	--	--	--	--	--	--	--	--	--	--	--	--	--
neg_4533	Butanoic acid	40.7	13.2	-5.30297	C4H8O2	175.097	3.13283	C00246	Butanoate metabolism(ko00650);;Metabolic pathways(ko01100);;Carbohydrate digestion and absorption(ko04973);;Protein digestion and absorption(ko04974)	LMFA01010004	Fatty Acyls [FA]	Fatty Acids and Conjugates [FA01]	Straight chain fatty acids [FA0101]	HMDB0000039	107-92-6	Organic compounds	Lipids and lipid-like molecules	Fatty Acyls	Fatty acids and conjugates	Microbe,Animals,Plants
neg_4534	Ecgonine	42.8	26.1	7.32483	C9H15NO3	206.081	3.1257	--	--	--	--	--	--	--	--	--	--	--	--	--
neg_4535	2-Amino-2-deoxyisochorismate	45.2	56.2	-18.193	C10H11NO5	224.052	3.13283	--	--	--	--	--	--	--	--	--	--	--	--	--
neg_4567	Pentagalloylglucose	48.2	63.9	-12.8223	C41H32O26	985.104	3.13283	--	--	--	--	--	--	--	--	--	--	--	--	--
neg_4578	4-Imidazolone-5-acetate	44.5	61.8	-47.7616	C5H6N2O3	163.006	3.15425	--	--	--	--	--	--	--	--	--	--	--	--	--
neg_4616	Biochanin A-beta-D-glucoside	48.8	79.6	28.7237	C22H22O10	481.104	3.16853	--	--	--	--	--	--	--	--	--	--	--	--	--
neg_4620	3-Methyluridine	49.4	77.5	20.4831	C10H14N2O6	279.065	3.1828	--	--	--	--	--	--	HMDB0004813	2140-69-4	Organic compounds	Nucleosides, nucleotides, and analogues	Pyrimidine nucleosides	_	Animals
neg_4622	Neamine	43.8	30.3	-5.5311	C12H26N4O6	357.153	3.17567	--	--	--	--	--	--	HMDB0255495	--	Organic compounds	Organic oxygen compounds	Organooxygen compounds	Carbohydrates and carbohydrate conjugates	Animals
neg_4623	N-Acetylthienamycin	43.4	58.8	37.5057	C13H18N2O5S	359.104	3.1828	--	--	--	--	--	--	--	--	--	--	--	--	--
neg_4625	Quercitrin	52.7	75.8	-4.49716	C21H20O11	493.097	3.17567	--	--	--	--	--	--	--	--	--	--	--	--	--
neg_4639	(3S,4R)-3,4-Dihydroxycyclohexa-1,5-diene-1,4-dicarboxylate	43.8	45.4	16.268	C8H8O6	221.01	3.18995	--	--	--	--	--	--	--	--	--	--	--	--	--
neg_4648	Calicheamicinone	42.1	36.1	0.331294	C18H17NO5S3	905.068	3.18995	--	--	--	--	--	--	--	--	--	--	--	--	--
neg_4651	Calicheamicin PsAg	53.9	86	-2.6433	C40H47IN2O15S4	1071.06	3.20422	--	--	--	--	--	--	--	--	--	--	--	--	--
neg_4667	Isorhamnetin 3-glucoside	40.5	8.66	-1.80482	C22H22O12	477.103	3.19708	--	--	LMPK12110576	Polyketides [PK]	Flavonoids [PK12]	Flavones and Flavonols [PK1211]	HMDB0302682	--	Organic compounds	Lipids and lipid-like molecules	Prenol lipids	Sesquiterpenoids	Microbe,Animals
neg_4696	Phlorizin	45.4	42.5	1.18663	C21H24O10	457.112	3.21135	C01604	Flavonoid biosynthesis(ko00941);;Biosynthesis of secondary metabolites(ko01110)	--	--	--	--	HMDB0036634	60-81-1	Organic compounds	Phenylpropanoids and polyketides	Flavonoids	Flavonoid glycosides	Animals
neg_4705	GDP-D-mannuronate	40.9	59.5	-2.28626	C16H23N5O17P2	618.048	3.21135	--	--	--	--	--	--	--	--	--	--	--	--	--
neg_4715	Geraniin	49.3	73.4	7.32328	C41H28O27	997.087	3.21135	--	--	--	--	--	--	--	--	--	--	--	--	--
neg_4719	Hydroxyhydroquinone	50	64	-5.97357	C6H6O3	125.024	3.2185	--	--	--	--	--	--	--	--	--	--	--	--	--
neg_4734	DHKred-OH	50.2	68.3	-12.2339	C16H16O7	319.078	3.22563	--	--	--	--	--	--	--	--	--	--	--	--	--
neg_4748	Leucoside	50.5	60.1	1.18052	C26H28O15	601.118	3.23277	--	--	LMPK12111729	Polyketides [PK]	Flavonoids [PK12]	Flavones and Flavonols [PK1211]	--	--	--	--	--	--	--
neg_4806	Sulfadiazine	45.1	57.6	-23.0942	C10H10N4O2S	271.021	3.26133	C07658	--	--	--	--	--	HMDB0014503	68-35-9	Organic compounds	Benzenoids	Benzene and substituted derivatives	Benzenesulfonamides	Animals
neg_4811	2"-O-Galloylhyperin	51.6	71.3	-4.62643	C28H24O16	615.096	3.26133	--	--	--	--	--	--	--	--	--	--	--	--	--
neg_4817	Caffeic aldehyde	41.1	28.8	-21.2411	C9H8O3	163.037	3.26847	--	--	--	--	--	--	--	--	--	--	--	--	--
neg_4834	Glucobrassicin	40.1	15.2	4.44793	C16H20N2O9S2	447.056	3.2756	--	--	--	--	--	--	HMDB0030243	4356-52-9	Organic compounds	Organic oxygen compounds	Organooxygen compounds	Carbohydrates and carbohydrate conjugates	Animals
neg_4836	Ononin	49.1	66.6	12.6953	C22H22O9	465.101	3.2756	C10509	--	--	--	--	--	HMDB0033987	486-62-4	Organic compounds	Phenylpropanoids and polyketides	Isoflavonoids	Isoflavonoid O-glycosides	Animals
neg_4850	Norsolorinic acid anthrone	45.1	56.7	21.5681	C20H20O6	391.103	3.28988	--	--	--	--	--	--	--	--	--	--	--	--	--
neg_4861	Isopimpinellin	46	52.1	-7.18218	C13H10O5	267.026	3.29702	C02162	Biosynthesis of various plant secondary metabolites(ko00999);;Biosynthesis of phenylpropanoids(ko01061);;Biosynthesis of secondary metabolites(ko01110)	--	--	--	--	HMDB0034312	482-27-9	Organic compounds	Phenylpropanoids and polyketides	Coumarins and derivatives	Furanocoumarins	Animals,Plants
neg_4867	N,N'-Diacetylchitobiose	45.8	33.7	0.419243	C16H28N2O11	423.162	3.30415	--	--	--	--	--	--	--	--	--	--	--	--	--
neg_4868	Engeletin	46.2	40.2	2.05562	C21H22O10	433.115	3.30415	--	--	--	--	--	--	--	--	--	--	--	--	--
neg_4872	Protoporphyrin	43	27.3	-0.00248097	C34H34N4O4	583.233	3.29702	--	--	--	--	--	--	--	--	--	--	--	--	--
neg_4890	Pyrimidodiazepine	40	22.1	-6.95014	C9H11N5O2	441.172	3.3113	--	--	--	--	--	--	--	--	--	--	--	--	--
neg_4892	8-Demethyl-8-formylriboflavin 5'-phosphate	42	49.6	-30.3313	C17H19N4O10P	491.044	3.3113	--	--	--	--	--	--	--	--	--	--	--	--	--
neg_4912	Neopterin	52.2	74.1	-1.22641	C9H11N5O4	288.05	3.31843	--	--	--	--	--	--	HMDB0000845	2009-64-5	Organic compounds	Organoheterocyclic compounds	Pteridines and derivatives	Pterins and derivatives	Animals
neg_4921	Phosphonoformyl-CMP	41.5	64.2	36.2995	C10H15N3O12P2	921.071	3.31843	--	--	--	--	--	--	--	--	--	--	--	--	--
neg_4935	Miquelianin	47.4	46	3.75552	C21H18O13	477.069	3.33272	--	--	--	--	--	--	HMDB0029212	22688-79-5	Organic compounds	Phenylpropanoids and polyketides	Flavonoids	Flavonoid glycosides	Animals
neg_4971	Cytosine	42.9	23.6	3.49386	C4H5N3O	221.08	3.34698	C00380	Pyrimidine metabolism(ko00240);;Metabolic pathways(ko01100);;Nucleotide metabolism(ko01232)	--	--	--	--	HMDB0000630	71-30-7	Organic compounds	Organoheterocyclic compounds	Diazines	Pyrimidines and pyrimidine derivatives	Microbe,Animals
neg_4972	2,3-Dihydrothienamycin	42.6	37.2	19.9668	C11H18N2O4S	295.079	3.35412	--	--	--	--	--	--	--	--	--	--	--	--	--
neg_4991	Pyochelin	45.5	46.4	-0.0323343	C14H16N2O3S2	707.134	3.34698	--	--	--	--	--	--	HMDB0256933	--	Organic compounds	Organic acids and derivatives	Carboxylic acids and derivatives	Amino acids, peptides, and analogues	Animals
neg_5000	Deoxycytidine	43.8	61.5	48.6281	C9H13N3O4	262.071	3.36127	--	--	--	--	--	--	HMDB0250725	--	Organic compounds	Nucleosides, nucleotides, and analogues	Pyrimidine nucleosides	Pyrimidine 2'-deoxyribonucleosides	Animals
neg_5017	Oxcarbazepine	46.7	48.8	-1.42106	C15H12N2O2	287.059	3.37483	C07492	Drug metabolism - cytochrome P450(ko00982)	--	--	--	--	HMDB0014914	28721-07-5	Organic compounds	Organoheterocyclic compounds	Benzazepines	Dibenzazepines	Animals
neg_5018	Eriodictyol	47.8	54.4	6.32246	C15H12O6	309.04	3.37483	C05631	Flavonoid biosynthesis(ko00941);;Metabolic pathways(ko01100);;Biosynthesis of secondary metabolites(ko01110)	LMPK12140002	Polyketides [PK]	Flavonoids [PK12]	Flavanones [PK1214]	HMDB0005810	552-58-9	Organic compounds	Phenylpropanoids and polyketides	Flavonoids	Flavans	Animals
neg_5046	(E)-4-(Trimethylammonio)but-2-enoate	41.3	9.93	-1.86171	C7H13NO2	164.069	3.38197	--	--	--	--	--	--	--	--	--	--	--	--	--
neg_5056	CDP-abequose	44.8	56.6	8.89145	C15H25N3O14P2	568.055	3.38197	--	--	--	--	--	--	--	--	--	--	--	--	--
neg_5086	4-Hydroxystyrene	49.2	59.7	-10.0061	C8H8O	119.049	3.40338	C05627	Phenylpropanoid biosynthesis(ko00940);;Biosynthesis of secondary metabolites(ko01110)	--	--	--	--	HMDB0004072	2628-17-3	Organic compounds	Benzenoids	Benzene and substituted derivatives	Styrenes	Microbe,Animals,Plants
neg_5088	HYDROXYCITRIC ACID	41.5	23	-12.4273	C6H8O8	207.012	3.40338	--	--	--	--	--	--	--	--	--	--	--	--	--
neg_5090	Glutamyl-Glutamate	50	64	7.69881	C10H14N2O7-2	319.08	3.40338	--	--	--	--	--	--	--	--	--	--	--	--	--
neg_5102	N-(5-Phospho-D-ribosyl)anthranilate	42.4	33.6	0.116054	C12H16NO9P	743.111	3.41053	--	--	--	--	--	--	--	--	--	--	--	--	--
neg_5104	Chebulagic acid	55.7	82.6	-0.550558	C41H30O27	953.09	3.41053	--	--	--	--	--	--	--	--	--	--	--	--	--
neg_5110	Dihydrourocanate	49.6	60.3	-10.8011	C6H8N2O2	161.032	3.4248	C20522	Histidine metabolism(ko00340)	--	--	--	--	HMDB0002271	1074-59-5	Organic compounds	Organoheterocyclic compounds	Azoles	Imidazoles	Animals
neg_5111	3-Methoxy-4-hydroxyphenylacetaldehyde	45.1	54.9	-20.5284	C9H10O3	201.015	3.4248	C05581	Tyrosine metabolism(ko00350);;Metabolic pathways(ko01100)	--	--	--	--	HMDB0005175	5703-24-2	Organic compounds	Benzenoids	Phenols	Methoxyphenols	Animals
neg_5112	Scopoletin	45.7	68.6	32.0245	C10H8O4	227.018	3.4248	C01752	Biosynthesis of various plant secondary metabolites(ko00999);;Biosynthesis of phenylpropanoids(ko01061);;Biosynthesis of secondary metabolites(ko01110)	--	--	--	--	HMDB0034344	92-61-5	Organic compounds	Phenylpropanoids and polyketides	Coumarins and derivatives	Hydroxycoumarins	Animals,Plants
neg_5115	2-epi-5-epi-Valiolone 7-phosphate	52.4	78.8	5.55967	C7H13O9P	271.024	3.4248	--	--	--	--	--	--	--	--	--	--	--	--	--
neg_5137	(2-Aminobenzoyl)acetyl-CoA	51.3	73.5	10.7907	C30H43N8O18P3S	927.166	3.4248	--	--	--	--	--	--	--	--	--	--	--	--	--
neg_5140	Nicotinurate	48.9	60.3	5.17114	C8H8N2O3	215.024	3.43195	C05380	Nicotinate and nicotinamide metabolism(ko00760)	--	--	--	--	HMDB0003269	583-08-4	Organic compounds	Organic acids and derivatives	Carboxylic acids and derivatives	Amino acids, peptides, and analogues	Animals
neg_5141	Laricitrin	51.4	67.4	4.46123	C16H12O8	353.029	3.43195	C12633	Flavone and flavonol biosynthesis(ko00944);;Biosynthesis of secondary metabolites(ko01110)	LMPK12112482	Polyketides [PK]	Flavonoids [PK12]	Flavones and Flavonols [PK1211]	HMDB0126497	53472-37-0	Organic compounds	Phenylpropanoids and polyketides	Flavonoids	Flavones	Animals,Plants
neg_5161	sn-Glycero-3-phosphocholine	42.3	16.8	2.52117	C8H21NO6P+	293.081	3.44622	--	--	--	--	--	--	--	--	--	--	--	--	--
neg_5163	PGDM-d4	40.1	16.6	14.8719	C16H20D4O7	377.18	3.45335	--	--	--	--	--	--	--	--	--	--	--	--	--
neg_5170	Salbostatin	41.2	8.36	0.546065	C13H23NO8	687.283	3.45335	C17698	Acarbose and validamycin biosynthesis(ko00525);;Biosynthesis of secondary metabolites(ko01110)	--	--	--	--	--	--	--	--	--	--	--
neg_5182	4'-METHOXYFLAVONE	47.2	52.6	7.50703	C16H12O3	287.05	3.4605	--	--	--	--	--	--	--	--	--	--	--	--	--
neg_5195	6'''-Feruloylspinosin	46.6	72.7	-24.4272	C38H40O18	819.172	3.4605	--	--	--	--	--	--	HMDB0247115	--	Organic compounds	Phenylpropanoids and polyketides	Flavonoids	Flavonoid glycosides	Animals
neg_5197	D-Lactic acid	43.2	29.4	-8.95177	C3H6O3	179.055	3.4605	--	--	--	--	--	--	--	--	--	--	--	--	--
neg_5202	N(omega)-Hydroxyarginine	44.5	38.1	-9.28643	C6H14N4O3	225.074	3.46763	C05933	Arginine and proline metabolism(ko00330);;Biosynthesis of various antibiotics(ko00998);;Metabolic pathways(ko01100);;Biosynthesis of secondary metabolites(ko01110)	--	--	--	--	HMDB0004224	53054-07-2	Organic compounds	Organic acids and derivatives	Carboxylic acids and derivatives	Amino acids, peptides, and analogues	Animals
neg_5203	L-gamma-Glutamyl-(3R)-L-beta-ethynylserine	48.9	69.6	22.9636	C10H14N2O6	279.066	3.47477	--	--	--	--	--	--	--	--	--	--	--	--	--
neg_5204	Arg Gly Asp	40.3	18.2	0.183265	C12H22N6O6	345.153	3.46763	--	--	--	--	--	--	--	--	--	--	--	--	--
neg_5205	3-Hydroxy-5,9,17-trioxo-4,5:9,10-disecoandrosta-1(10),2-dien-4-oate	45.8	52.1	19.7993	C19H24O6	383.134	3.47477	--	--	--	--	--	--	--	--	--	--	--	--	--
neg_5206	Portulacaxanthin II	48.8	56.7	6.80328	C18H18N2O7	395.089	3.47477	--	--	--	--	--	--	HMDB0012281	--	Organic compounds	Organic acids and derivatives	Carboxylic acids and derivatives	Amino acids, peptides, and analogues	Animals
neg_5236	EPICATECHIN MONOGALLATE	40.5	9.66	-2.36745	C22H18O10	441.082	3.48192	--	--	--	--	--	--	--	--	--	--	--	--	--
neg_5243	Pseudaminic acid	40.8	37.1	-29.4446	C13H22N2O8	713.254	3.48192	--	--	--	--	--	--	--	--	--	--	--	--	--
neg_5256	Promazine	46.9	52.7	11.1681	C17H20N2S	329.136	3.48905	C07379	--	--	--	--	--	HMDB0014564	58-40-2	Organic compounds	Organoheterocyclic compounds	Benzothiazines	Phenothiazines	Animals
neg_5257	Loganic acid	45.6	71.8	12.0784	C16H24O10	397.116	3.48905	--	--	--	--	--	--	--	--	--	--	--	--	--
neg_5259	Reduced riboflavin	49.2	63.1	9.10203	C17H22N4O6	423.156	3.48905	--	--	--	--	--	--	--	--	--	--	--	--	--
neg_5266	OPC6-CoA	46.7	70.4	18.0932	C37H60N7O18P3S	1050.28	3.49618	--	--	--	--	--	--	HMDB0011114	--	Organic compounds	Lipids and lipid-like molecules	Fatty Acyls	Fatty acyl thioesters	Animals
neg_5269	D-Tagaturonate	46.4	43.9	3.34865	C6H10O7	387.079	3.49618	C01062	--	--	--	--	--	HMDB0011731	3470-36-8	Organic compounds	Organic acids and derivatives	Hydroxy acids and derivatives	Medium-chain hydroxy acids and derivatives	Animals
neg_5274	Silychristin	40.6	34.7	-25.1026	C25H22O10	481.102	3.49618	--	--	--	--	--	--	--	--	--	--	--	--	--
neg_5284	CDP-glycerol	47	70.5	6.81286	C12H21N3O13P2	999.115	3.49618	C00513	--	--	--	--	--	HMDB0059599	--	Organic compounds	Lipids and lipid-like molecules	Glycerophospholipids	CDP-glycerols	Animals
neg_5286	CDP-4-dehydro-3,6-dideoxy-D-glucose	51.7	80	6.57253	C15H23N3O14P2	552.044	3.51047	--	--	--	--	--	--	--	--	--	--	--	--	--
neg_5299	(S)-Malate	40	12.2	-8.94361	C4H6O5	133.013	3.5176	C00149	Citrate cycle (TCA cycle)(ko00020);;Pyruvate metabolism(ko00620);;Glyoxylate and dicarboxylate metabolism(ko00630);;Methane metabolism(ko00680);;Carbon fixation in photosynthetic organisms(ko00710);;Carbon fixation pathways in prokaryotes(ko00720);;Biosynthesis of plant secondary metabolites(ko01060);;Biosynthesis of phenylpropanoids(ko01061);;Biosynthesis of terpenoids and steroids(ko01062);;Bio…	--	--	--	--	HMDB0000156	97-67-6	Organic compounds	Organic acids and derivatives	Hydroxy acids and derivatives	Beta hydroxy acids and derivatives	Microbe,Animals
neg_5324	5-Oxopentanoate	40.3	17.9	9.4821	C5H8O3	137.023	3.53188	C03273	Lysine degradation(ko00310);;Metabolic pathways(ko01100);;Microbial metabolism in diverse environments(ko01120)	LMFA01060161	Fatty Acyls [FA]	Fatty Acids and Conjugates [FA01]	Oxo fatty acids [FA0106]	HMDB0012233	5746-02-01	Organic compounds	Lipids and lipid-like molecules	Fatty Acyls	Fatty acids and conjugates	Animals
neg_5349	Prunasin	42.4	25.6	4.08572	C14H17NO6	316.081	3.54615	--	--	--	--	--	--	HMDB0035022	138-53-4	Organic compounds	Organic oxygen compounds	Organooxygen compounds	Carbohydrates and carbohydrate conjugates	Animals
neg_5353	5-Amino-6-(5'-phospho-D-ribitylamino)uracil	42.9	60	42.1985	C9H17N4O9P	401.087	3.54615	C04454	Riboflavin metabolism(ko00740);;Metabolic pathways(ko01100);;Biosynthesis of secondary metabolites(ko01110);;Biosynthesis of cofactors(ko01240)	--	--	--	--	HMDB0003841	71491-01-5	Organic compounds	Organic oxygen compounds	Organooxygen compounds	Carbohydrates and carbohydrate conjugates	Microbe,Animals
neg_5370	Nicotinuric acid	40.3	8.22	2.59749	C8H8N2O3	179.047	3.56043	C05380	Nicotinate and nicotinamide metabolism(ko00760)	--	--	--	--	HMDB0003269	583-08-4	Organic compounds	Organic acids and derivatives	Carboxylic acids and derivatives	Amino acids, peptides, and analogues	Animals
neg_5389	Phenyllactic acid	40.5	20.6	-15.7318	C9H10O3	165.053	3.57472	C01479	--	--	--	--	--	HMDB0000779	828-01-3	Organic compounds	Phenylpropanoids and polyketides	Phenylpropanoic acids	_	Animals
neg_5391	C20912	45.8	35.3	-1.09283	C10H16N2O7	321.094	3.56757	--	--	--	--	--	--	--	--	--	--	--	--	--
neg_5416	(-)-Jasmonic acid	40.8	21.9	-15.7405	C12H18O3	245.092	3.58185	C08491	alpha-Linolenic acid metabolism(ko00592);;Biosynthesis of plant secondary metabolites(ko01060);;Biosynthesis of plant hormones(ko01070);;Metabolic pathways(ko01100);;Biosynthesis of secondary metabolites(ko01110);;Plant hormone signal transduction(ko04075)	LMFA02020001	Fatty Acyls [FA]	Octadecanoids [FA02]	Jasmonic acids [FA0202]	HMDB0032797	59366-47-1	Organic compounds	Lipids and lipid-like molecules	Fatty Acyls	Lineolic acids and derivatives	Animals
neg_5439	1-Methylguanine	42.7	25.9	5.79958	C6H7N5O	389.142	3.60327	C04152	--	--	--	--	--	HMDB0003282	938-85-2	Organic compounds	Organoheterocyclic compounds	Imidazopyrimidines	Purines and purine derivatives	Animals,Plants
neg_5443	Kaempferol 3-O-????-D-glucuronide	45.3	49.2	-10.4039	C21H18O12	461.068	3.60327	--	--	--	--	--	--	--	--	--	--	--	--	--
neg_5446	dTDP-3-methyl-4-oxo-alpha-D-ribopyranose	45.6	41.9	-8.97507	C16H24N2O15P2	545.053	3.59613	--	--	--	--	--	--	--	--	--	--	--	--	--
neg_5465	2-Descarboxy-cyclo-dopa	42.6	48.7	28.2629	C8H9NO2	361.149	3.6104	C17756	Betalain biosynthesis(ko00965)	--	--	--	--	HMDB0012992	29539-03-5	Organic compounds	Organoheterocyclic compounds	Indoles and derivatives	Indolines	Animals
neg_5479	2,6-Dihydroxypseudooxynicotine	46.1	42.7	-6.52735	C10H14N2O3	231.074	3.62468	--	--	--	--	--	--	--	--	--	--	--	--	--
neg_5481	Dihydrophaseic acid	40	7.02	-4.66115	C15H22O5	281.138	3.61753	C15971	Carotenoid biosynthesis(ko00906)	LMPR0103050005	Prenol Lipids [PR]	Isoprenoids [PR01]	C15 isoprenoids (sesquiterpenes) [PR0103]	HMDB0038660	41756-77-8	Organic compounds	Lipids and lipid-like molecules	Prenol lipids	Sesquiterpenoids	Animals,Plants
neg_5482	4-Coumaroylshikimate	42.9	30.9	-10.4124	C16H16O7	365.084	3.62468	--	--	--	--	--	--	--	--	--	--	--	--	--
neg_5499	4-Deoxy-4-thio-alpha-D-digitoxosyl-calicheamicin T0	49	61.3	1.13349	C30H38N2O11S4	751.111	3.61753	--	--	--	--	--	--	--	--	--	--	--	--	--
neg_5502	2'-Deamino-2'-hydroxyneamine	41.6	63.7	14.8428	C12H25N3O7	358.143	3.63182	--	--	--	--	--	--	--	--	--	--	--	--	--
neg_5503	Isosakuranin	49.1	56.1	-3.73419	C22H24O10	493.133	3.63182	--	--	--	--	--	--	--	--	--	--	--	--	--
neg_5511	Xylitol	40.9	17	-5.387	C5H12O5	173.042	3.63895	C00379	--	--	--	--	--	HMDB0242149	--	Organic compounds	Organic oxygen compounds	Organooxygen compounds	Carbohydrates and carbohydrate conjugates	Animals
neg_5515	Apiin	47.9	67.3	-23.9989	C26H28O14	599.104	3.63895	--	--	--	--	--	--	--	--	--	--	--	--	--
neg_5532	3-Amino-2,3-dideoxy-scyllo-inosose	41.8	52.1	-45.0991	C6H11NO4	182.036	3.65323	--	--	--	--	--	--	--	--	--	--	--	--	--
neg_5533	Urocanate	42.3	40.1	-25.7082	C6H6N2O2	183.038	3.65323	--	--	--	--	--	--	HMDB0062562	--	Organic compounds	Organoheterocyclic compounds	Azoles	Imidazoles	Animals
neg_5536	Purpurin	52.1	71	-6.04242	C14H8O5	255.028	3.65323	C10395	--	--	--	--	--	HMDB0256928	81-54-9	Organic compounds	Benzenoids	Anthracenes	Anthraquinones	Animals,Plants
neg_5537	QUINALIZARIN	46.2	44.2	-7.25132	C14H8O6	271.023	3.6461	--	--	--	--	--	--	--	--	--	--	--	--	--
neg_5539	Histidinyl-Glutamate	46	51	-12.2868	C11H16N4O5	329.06	3.65323	--	--	--	--	--	--	--	--	--	--	--	--	--
neg_5542	(13S,14R)-1,13-Dihydroxy-N-methylcanadine	44.1	52	-25.1445	C21H24NO6+	421.12	3.6461	--	--	--	--	--	--	--	--	--	--	--	--	--
neg_5568	Betanidin	52.5	74.1	4.41953	C18H16N2O8	409.067	3.66037	--	--	--	--	--	--	--	--	--	--	--	--	--
neg_5582	5'-Oxoaverantin	48.9	57.9	-1.26875	C20H18O8	431.098	3.67465	--	--	--	--	--	--	--	--	--	--	--	--	--
neg_5584	Syringetin 3-glucoside	41.3	13.2	-1.27862	C23H24O13	507.114	3.66752	--	--	--	--	--	--	--	--	--	--	--	--	--
neg_5587	Guanosine	43.7	37.3	15.9963	C10H13N5O5	565.185	3.66752	--	--	--	--	--	--	HMDB0246240	118-00-3	Organic compounds	Nucleosides, nucleotides, and analogues	Purine nucleosides	_	Animals
neg_5592	Clorobiocin	47	59.5	-8.64228	C35H37ClN2O11	717.177	3.67465	C12032	Novobiocin biosynthesis(ko00401);;Biosynthesis of secondary metabolites(ko01110)	--	--	--	--	--	--	--	--	--	--	--
neg_5598	(S)-1-Pyrroline-5-carboxylate	42.2	49.6	-9.80963	C5H7NO2	148.016	3.68178	C03912	Alanine, aspartate and glutamate metabolism(ko00250);;Arginine and proline metabolism(ko00330);;Carbapenem biosynthesis(ko00332);;Metabolic pathways(ko01100);;Biosynthesis of secondary metabolites(ko01110);;Biosynthesis of amino acids(ko01230)	--	--	--	--	HMDB0001301	64199-88-8	Organic compounds	Organic acids and derivatives	Carboxylic acids and derivatives	Amino acids, peptides, and analogues	Animals
neg_5605	Lupinate	42.4	17.8	3.12318	C13H18N6O3	305.138	3.68178	--	--	--	--	--	--	--	--	--	--	--	--	--
neg_5622	3-Deoxy-D-manno-octulosonate	42	20.7	-4.66944	C8H14O8	475.128	3.68893	C01187	Lipopolysaccharide biosynthesis(ko00540);;Metabolic pathways(ko01100);;Biosynthesis of nucleotide sugars(ko01250)	--	--	--	--	HMDB0304125	--	Organic compounds	Organic oxygen compounds	Organooxygen compounds	Carbohydrates and carbohydrate conjugates	Animals
neg_5631	Landomycin H	45.3	56.3	12.0205	C25H24O8	487.122	3.69607	--	--	--	--	--	--	--	--	--	--	--	--	--
neg_5641	beta-Nitropropanoate	40.4	45.2	-24.9627	C3H5NO4	139.994	3.70963	C05669	beta-Alanine metabolism(ko00410)	--	--	--	--	HMDB0034259	504-88-1	Organic compounds	Organic 1,3-dipolar compounds	Allyl-type 1,3-dipolar organic compounds	Organic nitro compounds	Microbe,Animals
neg_5643	Fraxin	46.5	50.5	-11.8345	C16H18O10	369.078	3.70963	--	--	--	--	--	--	--	--	--	--	--	--	--
neg_5662	D-Neopterin	49.7	70.8	-9.67868	C9H11N5O4	288.048	3.72392	--	--	--	--	--	--	HMDB0000845	2009-64-5	Organic compounds	Organoheterocyclic compounds	Pteridines and derivatives	Pterins and derivatives	Animals
neg_5670	Glucocochlearin	45.5	61.7	-10.9858	C11H21NO9S2	396.036	3.72392	C08407	Glucosinolate biosynthesis(ko00966);;Biosynthesis of secondary metabolites(ko01110);;2-Oxocarboxylic acid metabolism(ko01210)	--	--	--	--	HMDB0302326	--	Organic compounds	Organic oxygen compounds	Organooxygen compounds	Carbohydrates and carbohydrate conjugates	Animals
neg_5692	Glucoraphanin	45.1	69.1	10.5499	C12H23NO10S3	919.104	3.72392	C08419	--	--	--	--	--	HMDB0038404	21414-41-5	Organic compounds	Organic oxygen compounds	Organooxygen compounds	Carbohydrates and carbohydrate conjugates	Animals
neg_5715	Glycyl-Glutamate	45.4	67.8	46.2199	C7H12N2O5	225.059	3.75247	--	--	--	--	--	--	HMDB0028840	--	Organic compounds	Organic acids and derivatives	Carboxylic acids and derivatives	Amino acids, peptides, and analogues	Animals
neg_5716	(±)-Mevalonic acid 5-phosphate	44.1	26.6	0.309431	C6H13O7P	227.033	3.74533	--	--	--	--	--	--	--	--	--	--	--	--	--
neg_5717	Validone 7-phosphate	51.5	63.6	-2.09061	C7H13O8P	255.027	3.74533	--	--	--	--	--	--	--	--	--	--	--	--	--
neg_5718	Pyridoxamine phosphate	44.3	68.7	48.111	C8H13N2O5P	269.043	3.75247	C00647	Vitamin B6 metabolism(ko00750);;Metabolic pathways(ko01100);;Vitamin digestion and absorption(ko04977)	--	--	--	--	HMDB0001555	529-96-4	Organic compounds	Organoheterocyclic compounds	Pyridines and derivatives	Pyridoxamines	Microbe,Animals,Plants
neg_5723	Astragalin	50.9	72.7	-15.0883	C21H20O11	447.087	3.74533	--	--	--	--	--	--	--	--	--	--	--	--	--
neg_5730	Linarin	46.3	77.3	-30.2636	C28H32O14	627.131	3.75247	--	--	--	--	--	--	HMDB0254097	--	Organic compounds	Organic oxygen compounds	Organooxygen compounds	Ethers	Animals
neg_5737	4-Hydroxycinnamyl aldehyde	42.4	22.4	-8.09198	C9H8O2	147.044	3.7596	C05608	Phenylpropanoid biosynthesis(ko00940);;Biosynthesis of phenylpropanoids(ko01061);;Metabolic pathways(ko01100);;Biosynthesis of secondary metabolites(ko01110)	--	--	--	--	HMDB0040986	20711-53-9	Organic compounds	Phenylpropanoids and polyketides	Cinnamaldehydes	_	Animals,Plants
neg_5741	7-O-Acetylsalutaridinol	40.4	37.1	12.4221	C21H25NO5	406.147	3.7596	--	--	--	--	--	--	--	--	--	--	--	--	--
neg_5757	XANTHOXYLIN	42.8	27.9	-10.8378	C10H12O4	195.064	3.76675	--	--	--	--	--	--	--	--	--	--	--	--	--
neg_5762	Catharanthine	42.1	31	-15.1694	C21H24N2O2	357.153	3.76675	--	--	--	--	--	--	--	--	--	--	--	--	--
neg_5764	Echitovenine	41.5	35.6	-20.2024	C23H28N2O4	395.19	3.76675	--	--	--	--	--	--	--	--	--	--	--	--	--
neg_5768	Chitobiose	50.6	60.2	0.243208	C16H28N2O11	445.098	3.77388	--	--	--	--	--	--	--	--	--	--	--	--	--
neg_5769	Loganin	47.6	73.1	-37.4839	C17H26O10	425.107	3.76675	--	--	--	--	--	--	--	--	--	--	--	--	--
neg_5770	DAPT	42.2	43.5	20.6148	C23H26F2N2O4	431.188	3.77388	--	--	--	--	--	--	--	--	--	--	--	--	--
neg_5777	Thiamine acetic acid	41.3	37.1	-7.79448	C12H15N4O2S+	557.172	3.77388	--	--	--	--	--	--	--	--	--	--	--	--	--
neg_5794	trans-Zeatin-7-beta-D-glucoside	43	60.6	35.002	C16H23N5O6	416.197	3.78102	--	--	--	--	--	--	--	--	--	--	--	--	--
neg_5811	N-Acetyl-L-phenylalanine	41.4	13.9	3.98557	C11H13NO3	413.173	3.7953	C03519	Phenylalanine metabolism(ko00360);;Metabolic pathways(ko01100)	--	--	--	--	HMDB0000512	2018-61-3	Organic compounds	Organic acids and derivatives	Carboxylic acids and derivatives	Amino acids, peptides, and analogues	Microbe,Animals
neg_5812	1-Methylpseudouridine	49	74.2	26.3991	C10H14N2O6	279.067	3.80243	--	--	--	--	--	--	--	--	--	--	--	--	--
neg_5821	Maleic acid	48.6	51.4	-6.93157	C4H4O4	115.003	3.80958	--	--	--	--	--	--	--	--	--	--	--	--	--
neg_5822	Benzoic acid	44.1	27.7	-5.64668	C7H6O2	121.029	3.80958	--	--	--	--	--	--	--	--	--	--	--	--	--
neg_5829	2-Hydroxychromene-2-carboxylate	56.1	88.8	-4.78236	C10H8O4	237.04	3.81672	--	--	--	--	--	--	--	--	--	--	--	--	--
neg_5830	N-Formylmaleamic acid	44.6	33.8	-1.12376	C5H5NO4	285.036	3.82385	--	--	--	--	--	--	--	--	--	--	--	--	--
neg_5834	Nodakenin	49.8	60.8	-1.2608	C20H24O9	443.111	3.81672	--	--	--	--	--	--	--	--	--	--	--	--	--
neg_5845	1,2,3-Trihydroxybenzene	46.3	46.7	-7.14118	C6H6O3	170.996	3.83098	C01108	Aminobenzoate degradation(ko00627);;Microbial metabolism in diverse environments(ko01120);;Catecholamine transferase inhibitors(ko07216)	--	--	--	--	HMDB0013674	87-66-1	Organic compounds	Benzenoids	Phenols	Benzenetriols and derivatives	Microbe,Animals,Plants
neg_5847	Levoglucosan	48	58.1	-13.2598	C6H10O5	161.043	3.83098	--	--	--	--	--	--	HMDB0000640	498-07-7	Organic compounds	Organoheterocyclic compounds	Oxepanes	_	Microbe,Animals
neg_5852	Afzelin	53.4	74.8	-1.73253	C21H20O10	477.103	3.83098	--	--	--	--	--	--	HMDB0248048	--	Organic compounds	Phenylpropanoids and polyketides	Coumarins and derivatives	Pyranocoumarins	Animals
neg_5868	12-Keto-leukotriene B4	40.8	19.9	9.23491	C20H30O4	369.187	3.8524	C05949	Arachidonic acid metabolism(ko00590)	LMFA03020024	Fatty Acyls [FA]	Eicosanoids [FA03]	Leukotrienes [FA0302]	HMDB0004234	136696-10-1	Organic compounds	Lipids and lipid-like molecules	Fatty Acyls	Eicosanoids	Animals
neg_5872	Acetoxyisovalerylalkannin	47.1	51.8	-9.58434	C23H26O8	429.151	3.84527	--	--	--	--	--	--	--	--	--	--	--	--	--
neg_5875	Isofraxidin	45.5	56.9	16.6819	C11H10O5	489.111	3.84527	C17480	--	--	--	--	--	HMDB0253642	--	Organic compounds	Phenylpropanoids and polyketides	Coumarins and derivatives	Hydroxycoumarins	Animals,Plants
neg_5883	dTDP-glucose	45.2	54.5	22.1376	C16H26N2O16P2	609.086	3.8524	--	--	--	--	--	--	--	--	--	--	--	--	--
neg_5891	Anthraniloyl-CoA	45.3	69.5	-28.1167	C28H41N8O17P3S	921.097	3.8524	--	--	--	--	--	--	--	--	--	--	--	--	--
neg_5900	4,5-Dihydroxy-2-(hydroxymethyl)-10-oxo-9,10-dihydro-9-anthracenyl hexopyranoside	42.9	23.7	-2.74648	C21H22O10	433.113	3.85955	--	--	--	--	--	--	--	--	--	--	--	--	--
neg_5902	D-Mannitol 1-phosphate	40.2	24.5	1.03246	C6H15O9P	583.105	3.85955	--	--	--	--	--	--	--	--	--	--	--	--	--
neg_5908	3-Mercaptolactate	40.1	9.14	-1.99786	C3H6O3S	120.996	3.86668	C05823	--	--	--	--	--	HMDB0002127	2614-83-7	Organic compounds	Organic oxygen compounds	Organooxygen compounds	Carbohydrates and carbohydrate conjugates	Animals
neg_5909	Indole-3-Carbinol	47.2	68.9	-24.415	C9H9NO	182.034	3.87382	--	--	--	--	--	--	--	--	--	--	--	--	--
neg_5921	Nomilin	46.6	46.2	1.49266	C28H34O9	549.19	3.87382	--	--	--	--	--	--	--	--	--	--	--	--	--
neg_5926	Glucoputranjivin	41.4	42.5	11.6167	C10H19NO9S2	781.122	3.87382	--	--	--	--	--	--	--	--	--	--	--	--	--
neg_5934	Trimidox	40.5	12	-7.3953	C7H8N2O4	229.01	3.88105	--	--	--	--	--	--	HMDB0259245	--	Organic compounds	Benzenoids	Phenols	Benzenetriols and derivatives	Animals
neg_5936	Quinate	45.5	42.6	-7.39367	C7H12O6	227.031	3.88105	--	--	--	--	--	--	--	--	--	--	--	--	--
neg_5937	Armillarisin A	51.1	60	-1.29318	C12H10O5	255.027	3.88105	--	--	--	--	--	--	HMDB0248606	--	Organic compounds	Phenylpropanoids and polyketides	Coumarins and derivatives	Hydroxycoumarins	Animals
neg_5960	Luteolin 7-O-glucuronide	49.1	54.1	-2.65171	C21H18O12	461.071	3.90247	C03515	Flavone and flavonol biosynthesis(ko00944)	LMPK12110644	Polyketides [PK]	Flavonoids [PK12]	Flavones and Flavonols [PK1211]	HMDB0240541	--	Organic compounds	Phenylpropanoids and polyketides	Flavonoids	Flavonoid glycosides	Animals
neg_5973	Blue pigment	46.8	48.1	4.31593	C10H6N2O6	270.998	3.9096	--	--	--	--	--	--	--	--	--	--	--	--	--
neg_5976	Brusatol	45	62.2	-37.6994	C26H32O11	565.191	3.9096	--	--	--	--	--	--	--	--	--	--	--	--	--
neg_5980	Shikonin	44.8	39.2	10.3604	C16H16O5	323.072	3.91673	--	--	--	--	--	--	--	--	--	--	--	--	--
neg_5985	trans-Zeatin riboside monophosphate	40.2	41.7	23.4182	C15H22N5O8P	466.1	3.92388	--	--	--	--	--	--	--	--	--	--	--	--	--
neg_6000	Guanidinoproclavaminic acid	44.2	23.7	0.347125	C9H16N4O4	279.087	3.93102	--	--	--	--	--	--	--	--	--	--	--	--	--
neg_6002	(2-Aminobenzoyl)acetate	41.1	20.7	-4.30959	C9H9NO3	403.113	3.93102	--	--	--	--	--	--	--	--	--	--	--	--	--
neg_6009	Salicylic acid	56.4	82.4	-4.22019	C7H6O3	137.024	3.93815	--	--	--	--	--	--	--	--	--	--	--	--	--
neg_6012	N-Acetyldemethylphosphinothricin	48.9	56.9	-6.44724	C6H11NO5P	253.034	3.93815	--	--	--	--	--	--	--	--	--	--	--	--	--
neg_6031	Agnuside	46.4	78.2	18.1211	C22H26O11	487.131	3.9453	--	--	--	--	--	--	HMDB0036561	11027-63-7	Organic compounds	Lipids and lipid-like molecules	Prenol lipids	Terpene glycosides	Animals
neg_6037	trans,trans-Farnesyl diphosphate	40.3	17.4	-4.11944	C15H28O7P2	823.273	3.9453	C00448	Steroid biosynthesis(ko00100);;Peptidoglycan biosynthesis(ko00550);;Terpenoid backbone biosynthesis(ko00900);;Carotenoid biosynthesis(ko00906);;Sesquiterpenoid and triterpenoid biosynthesis(ko00909);;Insect hormone biosynthesis(ko00981);;Biosynthesis of various other secondary metabolites(ko00997);;Biosynthesis of various antibiotics(ko00998);;Biosynthesis of various plant secondary metabolites(k…	LMPR0103010002	Prenol Lipids [PR]	Isoprenoids [PR01]	C15 isoprenoids (sesquiterpenes) [PR0103]	HMDB0000961	13058-04-3	Organic compounds	Lipids and lipid-like molecules	Prenol lipids	Sesquiterpenoids	Microbe,Animals
neg_6039	dTDP-4-oxo-2,6-dideoxy-D-glucose	42.3	57.2	-24.7781	C16H24N2O14P2	1059.11	3.95957	--	--	--	--	--	--	--	--	--	--	--	--	--
neg_6041	Erythritol	40.1	6.94	-2.41438	C4H10O4	289.113	3.95957	C00503	ABC transporters(ko02010)	--	--	--	--	HMDB0002994	149-32-6	Organic compounds	Organic oxygen compounds	Organooxygen compounds	Carbohydrates and carbohydrate conjugates	Microbe,Animals
neg_6045	Sparfloxacin	48.2	49.3	2.29656	C19H22F2N4O3	413.142	3.95957	C07662	ABC transporters(ko02010)	--	--	--	--	HMDB0015339	110871-86-8	Organic compounds	Organoheterocyclic compounds	Quinolines and derivatives	Quinoline carboxylic acids	Animals
neg_6054	2',7-Dihydroxy-4',5'-methylenedioxyisoflavone	45.9	55.9	23.8061	C16H10O6	641.115	3.97385	--	--	--	--	--	--	--	--	--	--	--	--	--
neg_6062	Nap-His-OH	40.4	8.61	-0.277631	C24H20N4O6	459.131	3.97385	--	--	--	--	--	--	--	--	--	--	--	--	--
neg_6077	Luteolin	40.8	28.3	-15.9258	C15H10O6	285.036	3.98098	C01514	Flavonoid biosynthesis(ko00941);;Flavone and flavonol biosynthesis(ko00944);;Metabolic pathways(ko01100);;Biosynthesis of secondary metabolites(ko01110)	LMPK12110006	Polyketides [PK]	Flavonoids [PK12]	Flavones and Flavonols [PK1211]	HMDB0005800	491-70-3	Organic compounds	Phenylpropanoids and polyketides	Flavonoids	Flavones	Animals,Plants
neg_6114	C20819	45.6	62.1	35.2345	C11H18N2O3S	279.088	4.00953	--	--	--	--	--	--	--	--	--	--	--	--	--
neg_6120	3-Methyl-1-hydroxybutyl-ThPP	40.3	38.8	5.5649	C17H29N4O8P2S+	510.114	4.00953	C15974	Valine, leucine and isoleucine degradation(ko00280)	--	--	--	--	HMDB0006865	--	Organic compounds	Organoheterocyclic compounds	Diazines	Pyrimidines and pyrimidine derivatives	Animals
neg_6125	Glutathione disulfide	43.4	45.2	-11.8462	C20H32N6O12S2	611.137	4.00953	C00127	Glutathione metabolism(ko00480);;Metabolic pathways(ko01100);;Biosynthesis of cofactors(ko01240);;Ferroptosis(ko04216);;Thyroid hormone synthesis(ko04918);;Chemical carcinogenesis - reactive oxygen species(ko05208);;Diabetic cardiomyopathy(ko05415)	--	--	--	--	HMDB0003337	27025-41-8	Organic compounds	Organic acids and derivatives	Carboxylic acids and derivatives	Amino acids, peptides, and analogues	Animals
neg_6126	8-Demethyl-8-(2,3,4-tri-O-methyl-alpha-L-rhamnosyl)tetracenomycin C	48.9	60.4	3.47538	C31H34O15	681.148	4.00953	--	--	--	--	--	--	--	--	--	--	--	--	--
neg_6134	2',3',4'-Trihydroxyacetophenone	45.4	58.2	-34.7444	C8H8O4	167.029	4.02382	--	--	--	--	--	--	--	--	--	--	--	--	--
neg_6137	Phloretin	40.9	18.4	-6.51171	C15H14O5	273.075	4.02382	C00774	Flavonoid biosynthesis(ko00941);;Biosynthesis of secondary metabolites(ko01110)	LMPK12120525	Polyketides [PK]	Flavonoids [PK12]	Chalcones and dihydrochalcones [PK1212]	HMDB0003306	60-82-2	Organic compounds	Phenylpropanoids and polyketides	Linear 1,3-diarylpropanoids	Chalcones and dihydrochalcones	Animals,Plants
neg_6139	Salidroside	44.9	34.5	4.08158	C14H20O7	321.097	4.02382	--	--	--	--	--	--	HMDB0257463	--	Organic compounds	Organic oxygen compounds	Organooxygen compounds	Carbohydrates and carbohydrate conjugates	Animals
neg_6144	Phloridzin	43	24.2	-3.63124	C21H24O10	435.128	4.02382	C01604	Flavonoid biosynthesis(ko00941);;Biosynthesis of secondary metabolites(ko01110)	--	--	--	--	HMDB0036634	60-81-1	Organic compounds	Phenylpropanoids and polyketides	Flavonoids	Flavonoid glycosides	Animals
neg_6148	Lonicerin	46	62.3	-23.8446	C27H30O15	629.114	4.01668	C12630	Flavone and flavonol biosynthesis(ko00944)	LMPK12110659	Polyketides [PK]	Flavonoids [PK12]	Flavones and Flavonols [PK1211]	HMDB0005799	25694-72-8	Organic compounds	Phenylpropanoids and polyketides	Tannins	Hydrolyzable tannins	Animals
neg_6153	(+)-Gallocatechin	43.9	39.9	14.1856	C15H14O7	351.076	4.03095	C12127	Flavonoid biosynthesis(ko00941);;Biosynthesis of secondary metabolites(ko01110)	LMPK12020002	Polyketides [PK]	Flavonoids [PK12]	Flavans, Flavanols and Leucoanthocyanidins [PK1202]	HMDB0038365	970-73-0	Organic compounds	Phenylpropanoids and polyketides	Flavonoids	Flavans	Animals
neg_6186	S,S-Dimethyl-beta-propiothetin	40.8	24.1	12.5986	C5H10O2S	133.035	4.07308	C04022	Sulfur metabolism(ko00920);;Metabolic pathways(ko01100)	--	--	--	--	HMDB0251405	--	Organic compounds	Organic acids and derivatives	Carboxylic acids and derivatives	Carboxylic acid derivatives	Animals,Plants
neg_6187	L-Rhamnulose	46	47.5	-14.492	C6H12O5	163.059	4.06595	--	--	--	--	--	--	--	--	--	--	--	--	--
neg_6188	(Z)-3-Hexen-1-ol acetate	41.9	18.3	-6.1387	C8H14O2	187.097	4.07308	C19757	alpha-Linolenic acid metabolism(ko00592);;Biosynthesis of secondary metabolites(ko01110)	LMFA07010181	Fatty Acyls [FA]	Fatty esters [FA07]	Wax monoesters [FA0701]	HMDB0040215	3681-71-8	Organic compounds	Organic acids and derivatives	Carboxylic acids and derivatives	Carboxylic acid derivatives	Animals,Plants
neg_6197	Premithramycin A1	46.3	67.6	-34.3497	C27H28O12	565.114	4.06595	--	--	--	--	--	--	--	--	--	--	--	--	--
neg_6213	Styrene	41.4	15.7	-7.21371	C8H8	103.055	4.0945	C19506	Ethylbenzene degradation(ko00642);;Styrene degradation(ko00643);;Metabolic pathways(ko01100);;Microbial metabolism in diverse environments(ko01120);;Degradation of aromatic compounds(ko01220)	--	--	--	--	HMDB0034240	100-42-5	Organic compounds	Benzenoids	Benzene and substituted derivatives	Styrenes	Microbe,Animals,Plants
neg_6216	trans-Cinnamic acid	46.3	44.2	-5.28782	C9H8O2	147.044	4.0945	C10438	--	--	--	--	--	HMDB0000567	102-94-3	Organic compounds	Phenylpropanoids and polyketides	Cinnamic acids and derivatives	Cinnamic acids	Animals,Plants
neg_6218	4-HYDROXY-6-METHYLPYRAN-2-ONE	45.3	39.6	-4.52098	C6H6O3	251.055	4.08737	--	--	--	--	--	--	--	--	--	--	--	--	--
neg_6241	1,4-b-D-Xylopentaose	45.4	46.6	9.27213	C25H42O21	713.198	4.10877	--	--	--	--	--	--	--	--	--	--	--	--	--
neg_6254	Genipin 1-????-D-gentiobioside	48.8	60.8	-10.5351	C23H34O15	595.141	4.12305	--	--	--	--	--	--	--	--	--	--	--	--	--
neg_6255	alpha-1,5-L-Arabinotetraose	49.4	68.9	7.50052	C20H34O17	581.153	4.12305	--	--	--	--	--	--	--	--	--	--	--	--	--
neg_6257	Leukotriene F4	44.1	51.8	-24.4719	C28H44N2O8S	603.237	4.12305	C06462	Arachidonic acid metabolism(ko00590);;Metabolic pathways(ko01100)	LMFA03020009	Fatty Acyls [FA]	Eicosanoids [FA03]	Leukotrienes [FA0302]	HMDB0006465	--	Organic compounds	Lipids and lipid-like molecules	Fatty Acyls	Eicosanoids	Animals
neg_6261	N-Succinyl-LL-2,6-diaminoheptanedioate	40.7	22.2	10.5739	C11H18N2O7	311.089	4.13018	--	--	--	--	--	--	--	--	--	--	--	--	--
neg_6263	Usnic acid	49.4	53.6	-2.52905	C18H16O7	379.058	4.13018	--	--	--	--	--	--	--	--	--	--	--	--	--
neg_6266	Aurantio-obtusin ????-D-glucoside	46.6	43.6	4.29369	C23H24O12	491.122	4.13018	--	--	--	--	--	--	--	--	--	--	--	--	--
neg_6268	Jaceosidin	48.1	57.4	-10.3079	C17H14O7	719.155	4.13018	--	--	LMPK12111235	Polyketides [PK]	Flavonoids [PK12]	Flavones and Flavonols [PK1211]	--	--	--	--	--	--	--
neg_6271	Pseudoecgonyl-CoA	44.3	73.5	31.5803	C30H49N8O18P3S	969.209	4.13018	C12450	Tropane, piperidine and pyridine alkaloid biosynthesis(ko00960)	LMFA07050365	Fatty Acyls [FA]	Fatty esters [FA07]	Fatty acyl CoAs [FA0705]	HMDB0006403	--	--	--	--	--	--
neg_6275	Deoxyinosine	51	64.5	-3.91678	C10H12N4O4	287.054	4.13733	C05512	Purine metabolism(ko00230);;Metabolic pathways(ko01100);;Nucleotide metabolism(ko01232);;ABC transporters(ko02010)	--	--	--	--	HMDB0000071	890-38-0	Organic compounds	Nucleosides, nucleotides, and analogues	Purine nucleosides	Purine 2'-deoxyribonucleosides	Microbe,Animals
neg_6286	Quercetin 3-O-glucoside	46.4	55.6	-4.94629	C21H20O12	509.091	4.13733	C05623	Flavone and flavonol biosynthesis(ko00944);;Metabolic pathways(ko01100);;Biosynthesis of secondary metabolites(ko01110)	LMPK12112086	Polyketides [PK]	Flavonoids [PK12]	Flavones and Flavonols [PK1211]	HMDB0037362	482-35-9	Organic compounds	Phenylpropanoids and polyketides	Flavonoids	Flavonoid glycosides	Animals
neg_6291	Acetyl phosphate	41.7	13.6	1.60066	C2H5O5P	174.957	4.1516	C00227	Taurine and hypotaurine metabolism(ko00430);;Pyruvate metabolism(ko00620);;Methane metabolism(ko00680);;Carbon fixation pathways in prokaryotes(ko00720);;Metabolic pathways(ko01100);;Microbial metabolism in diverse environments(ko01120);;Carbon metabolism(ko01200)	--	--	--	--	HMDB0001494	590-54-5	Organic compounds	Organic acids and derivatives	Organic phosphoric acids and derivatives	Phosphate esters	Animals,Microbe
neg_6292	Acadesine (Drug)	45	49.4	-18.5563	C9H14N4O5	279.066	4.1516	--	--	--	--	--	--	--	--	--	--	--	--	--
neg_6297	Hesperidin methylchalcone	45.4	61.7	28.33	C29H36O15	659.193	4.1516	--	--	--	--	--	--	HMDB0253112	--	Organic compounds	Phenylpropanoids and polyketides	Flavonoids	Flavonoid glycosides	Animals
neg_6319	Psoralidin	47	63.6	-10.7764	C20H16O5	671.185	4.18017	C10523	--	LMPK12090007	Polyketides [PK]	Flavonoids [PK12]	Coumestan flavonoids [PK1209]	HMDB0034050	18642-23-4	Organic compounds	Phenylpropanoids and polyketides	Isoflavonoids	Coumestans	Animals,Plants
neg_6324	2-Methylquinolin-4-ol	45.1	35.3	-5.11901	C10H9NO	204.066	4.1873	--	--	--	--	--	--	--	--	--	--	--	--	--
neg_6327	alpha-1,5-L-Arabinotriose	44.4	36.2	-3.41079	C15H26O13	449.105	4.1873	--	--	--	--	--	--	--	--	--	--	--	--	--
neg_6337	Benzoyloxypeoniflorin	47.3	68.9	7.71468	C30H32O13	635.158	4.1873	--	--	--	--	--	--	--	--	--	--	--	--	--
neg_6340	5-Methoxyindoleacetate	46.5	44.6	-4.10807	C11H11NO3	240.042	4.20158	C05660	Tryptophan metabolism(ko00380)	--	--	--	--	HMDB0004096	3471-31-6	Organic compounds	Organoheterocyclic compounds	Indoles and derivatives	Indolyl carboxylic acids and derivatives	Animals
neg_6344	Biochanin A 7-O-(6-O-malonyl-beta-D-glucoside)	44.6	63.2	42.1887	C25H24O13	567.114	4.20158	--	--	--	--	--	--	--	--	--	--	--	--	--
neg_6351	L-Histidinol phosphate	44.4	58.7	36.0037	C6H12N3O4P	242.039	4.20872	--	--	--	--	--	--	--	--	--	--	--	--	--
neg_6358	1-(5'-Phosphoribosyl)-5-formamido-4-imidazolecarboxamide	42.5	31.9	-6.92953	C10H15N4O9P	791.124	4.20872	C04734	Purine metabolism(ko00230);;Biosynthesis of plant secondary metabolites(ko01060);;Biosynthesis of alkaloids derived from histidine and purine(ko01065);;Metabolic pathways(ko01100);;Biosynthesis of secondary metabolites(ko01110)	--	--	--	--	HMDB0001439	13018-54-7	Organic compounds	Nucleosides, nucleotides, and analogues	Imidazole ribonucleosides and ribonucleotides	1-ribosyl-imidazolecarboxamides	Microbe,Animals
neg_6360	Isovitexin	41.1	12.6	-2.50145	C21H20O10	431.097	4.21585	--	--	--	--	--	--	HMDB0253708	--	Organic compounds	Lipids and lipid-like molecules	Fatty Acyls	Fatty amides	Animals
neg_6363	Harpagoside	45.4	70.8	44.0285	C24H30O11	529.17	4.22298	--	--	--	--	--	--	--	--	--	--	--	--	--
neg_6364	Naringin Dihydrochalcone	48.4	70.4	-5.05248	C27H34O14	581.185	4.21585	--	--	--	--	--	--	--	--	--	--	--	--	--
neg_6374	Tenuifoliside A	45.2	55.8	-22.5006	C31H38O17	717.165	4.23013	--	--	--	--	--	--	--	--	--	--	--	--	--
neg_6387	Icariside I	49	77.2	28.008	C27H30O11	565.163	4.23727	--	--	--	--	--	--	--	--	--	--	--	--	--
neg_6388	Aloeresin D	48.4	78.9	32.9013	C29H32O11	577.187	4.23727	--	--	--	--	--	--	--	--	--	--	--	--	--
neg_6394	Haemanthamine	41.5	36.7	29.6019	C17H19NO4	346.139	4.25155	--	--	--	--	--	--	--	--	--	--	--	--	--
neg_6395	3,4-Dihydroxy-9,10-secoandrosta-1,3,5(10)-triene-9,17-dione	41.9	12.3	1.28009	C19H24O4	361.166	4.25155	--	--	--	--	--	--	--	--	--	--	--	--	--
neg_6396	Palmatine	45.8	35.6	-0.185604	C21H22NO4+	373.129	4.25155	--	--	--	--	--	--	--	--	--	--	--	--	--
neg_6398	5-N-Acetyl-7-N-(D-alanyl)-legionaminic acid	45.9	43.3	10.1491	C14H25N3O8	408.166	4.25155	--	--	--	--	--	--	--	--	--	--	--	--	--
neg_6400	Abscisic acid glucose ester	44.9	35.6	-0.189144	C21H30O9	425.182	4.25155	--	--	--	--	--	--	--	--	--	--	--	--	--
neg_6411	Fluorescein	41.1	17.3	1.23898	C20H12O5	331.062	4.26582	--	--	--	--	--	--	HMDB0244936	518-45-6	Organic compounds	Organoheterocyclic compounds	Benzopyrans	1-benzopyrans	Animals
neg_6412	12-Deoxyaklanonic acid	46.6	50.3	8.66187	C21H18O7	417.078	4.27297	--	--	--	--	--	--	--	--	--	--	--	--	--
neg_6414	(10aS)-10,10a-Dihydrophenazine-1-carboxylate	41.1	22.8	0.0381515	C13H10N2O2	511.162	4.27297	--	--	--	--	--	--	--	--	--	--	--	--	--
neg_6415	Bruceine A	49.7	54.4	-1.34969	C26H34O11	521.202	4.26582	--	--	--	--	--	--	--	--	--	--	--	--	--
neg_6427	Erbstatin Analog	41.5	12.8	-1.32849	C10H10O4	433.149	4.28018	--	--	--	--	--	--	--	--	--	--	--	--	--
neg_6428	2',3'-Cyclic UMP	49.7	78.6	18.1526	C9H11N2O8P	327.006	4.28018	--	--	--	--	--	--	--	--	--	--	--	--	--
neg_6432	Salicin	44.8	30	0.721907	C13H18O7	307.08	4.28733	C01451	Glycolysis / Gluconeogenesis(ko00010);;Biosynthesis of phenylpropanoids(ko01061);;Phosphotransferase system (PTS)(ko02060);;Taste transduction(ko04742)	--	--	--	--	HMDB0003546	138-52-3	Organic compounds	Organic oxygen compounds	Organooxygen compounds	Carbohydrates and carbohydrate conjugates	Animals
neg_6442	Toltrazuril	45	38.7	5.14168	C18H14F3N3O4S	849.129	4.28733	--	--	--	--	--	--	--	--	--	--	--	--	--
neg_6444	Abu-TyrMe-OH	40.5	24.2	-7.83533	C19H20N2O7	775.269	4.3016	--	--	--	--	--	--	--	--	--	--	--	--	--
neg_6450	8-Ethyl-12-methylbacteriochlorophyllide d	41.7	42.8	4.37397	C33H34MgN4O4	609.215	4.3016	--	--	--	--	--	--	--	--	--	--	--	--	--
neg_6451	5-Methyl-5,6,7,8-tetrahydromethanopterin	49.1	65	-7.98927	C31H47N6O16P	811.247	4.3016	--	--	--	--	--	--	--	--	--	--	--	--	--
neg_6452	p-Coumaroylputrescine	43.9	25.5	1.83253	C13H18N2O2	255.112	4.30873	--	--	--	--	--	--	--	--	--	--	--	--	--
neg_6477	dTDP-L-dihydrostreptose	42	44.6	25.2152	C16H26N2O15P2	593.093	4.33027	--	--	--	--	--	--	--	--	--	--	--	--	--
neg_6482	Acetylenedicarboxylate	40.6	10.5	1.8518	C4H2O4	287.005	4.34453	C03248	Pyruvate metabolism(ko00620)	--	--	--	--	HMDB0247933	142-45-0	Organic compounds	Organic acids and derivatives	Carboxylic acids and derivatives	Dicarboxylic acids and derivatives	Animals
neg_6483	2'-Deoxyinosine 5'-phosphate	49.2	72.8	21.6373	C10H13N4O7P	331.052	4.3374	C06196	Purine metabolism(ko00230);;Nucleotide metabolism(ko01232)	--	--	--	--	HMDB0006555	3393-18-8	Organic compounds	Nucleosides, nucleotides, and analogues	Purine nucleotides	Purine deoxyribonucleotides	Animals
neg_6484	O-Carbamoyl-deacetylcephalosporin C	49.3	68.1	13.0829	C15H20N4O8S	415.098	4.34453	--	--	--	--	--	--	--	--	--	--	--	--	--
neg_6495	Dehydroandrographolide succinate	46	57.8	4.05507	C28H36O10	553.208	4.34453	--	--	--	--	--	--	HMDB0250944	--	Organic compounds	Lipids and lipid-like molecules	Prenol lipids	Terpene lactones	Animals
neg_6496	5''-Phosphoribostamycin	51.7	69.7	-2.01609	C17H35N4O13P	555.222	4.34453	--	--	--	--	--	--	--	--	--	--	--	--	--
neg_6504	7-Aminomethyl-7-carbaguanine	42.2	17.4	-4.02354	C7H9N5O	357.153	4.35167	C16675	Folate biosynthesis(ko00790);;Metabolic pathways(ko01100)	--	--	--	--	HMDB0011690	--	Organic compounds	Organoheterocyclic compounds	Pyrrolopyrimidines	Pyrrolo[2,3-d]pyrimidines	Animals
neg_6512	Fumitremorgin C	41.3	14.3	0.44715	C22H25N3O3	378.182	4.35882	--	--	--	--	--	--	--	--	--	--	--	--	--
neg_6561	1-Hydro-1,1a-dihydroxy-9-fluorenone	46	48.4	-10.801	C13H10O3	259.059	4.40808	--	--	--	--	--	--	--	--	--	--	--	--	--
neg_6562	Orotidine	40	7.39	-2.55505	C10H12N2O8	287.051	4.40808	C01103	--	--	--	--	--	HMDB0000788	314-50-1	Organic compounds	Nucleosides, nucleotides, and analogues	Pyrimidine nucleosides	_	Microbe,Animals,Plants
neg_6570	Neoeriocitrin	45.6	61.1	-35.4781	C27H32O15	595.146	4.40808	--	--	--	--	--	--	--	--	--	--	--	--	--
neg_6578	Premithramycinone	45	46.8	2.5058	C21H18O9	887.206	4.40808	--	--	--	--	--	--	--	--	--	--	--	--	--
neg_6581	Feruloylputrescine	42.2	18.8	4.99776	C14H20N2O3	285.123	4.42235	C10497	--	--	--	--	--	HMDB0033463	501-13-3	Organic compounds	Phenylpropanoids and polyketides	Cinnamic acids and derivatives	Hydroxycinnamic acids and derivatives	Animals
neg_6584	5-Deoxystrigol	42.4	30.8	-4.44724	C19H22O5	329.138	4.41522	--	--	--	--	--	--	--	--	--	--	--	--	--
neg_6590	8-Demethyl-8-(2-O-methyl-alpha-L-rhamnosyl)tetracenomycin C	42.9	34.1	-3.79261	C29H30O15	639.131	4.42235	--	--	--	--	--	--	--	--	--	--	--	--	--
neg_6603	dTDP-3-amino-2,3,6-trideoxy-4-keto-D-glucose	43.4	60.4	-16.5238	C16H25N3O13P2	1117.17	4.43663	--	--	--	--	--	--	--	--	--	--	--	--	--
neg_6616	3',5'-Cyclic AMP	40.3	33.9	19.4565	C10H12N5O6P	364.028	4.45092	C00575	Purine metabolism(ko00230);;Metabolic pathways(ko01100);;Endocrine resistance(ko01522);;Biofilm formation - Pseudomonas aeruginosa(ko02025);;Biofilm formation - Escherichia coli(ko02026);;MAPK signaling pathway(ko04010);;Ras signaling pathway(ko04014);;Rap1 signaling pathway(ko04015);;Calcium signaling pathway(ko04020);;cGMP-PKG signaling pathway(ko04022);;cAMP signaling pathway(ko04024);;Chemoki…	--	--	--	--	HMDB0000058	60-92-4	Organic compounds	Nucleosides, nucleotides, and analogues	Purine nucleotides	Cyclic purine nucleotides	Microbe,Animals
neg_6617	3',5'-Cyclic GMP	46.3	46.4	-1.38911	C10H12N5O7P	366.022	4.45092	C00942	Purine metabolism(ko00230);;Metabolic pathways(ko01100);;cGMP-PKG signaling pathway(ko04022);;Vascular smooth muscle contraction(ko04270);;Gap junction(ko04540);;Platelet activation(ko04611);;Circadian entrainment(ko04713);;Thermogenesis(ko04714);;Long-term depression(ko04730);;Olfactory transduction(ko04740);;Phototransduction(ko04744);;Oxytocin signaling pathway(ko04921);;Regulation of lipolysi…	--	--	--	--	HMDB0001314	7665-99-8	Organic compounds	Nucleosides, nucleotides, and analogues	Purine nucleotides	Cyclic purine nucleotides	Microbe,Animals
neg_6627	p-Coumaroyl quinic acid	51.5	68.5	4.49023	C16H18O8	359.076	4.4724	C12208	Phenylpropanoid biosynthesis(ko00940);;Flavonoid biosynthesis(ko00941);;Stilbenoid, diarylheptanoid and gingerol biosynthesis(ko00945);;Biosynthesis of secondary metabolites(ko01110)	--	--	--	--	HMDB0301709	--	Organic compounds	Organic oxygen compounds	Organooxygen compounds	Alcohols and polyols	Animals
neg_6632	Petunidin 3-O-glucoside	40.3	55	-46.7051	C22H23O12+	524.095	4.4724	--	--	--	--	--	--	--	--	--	--	--	--	--
neg_6633	Cytidine 5'-diphosphocholine (CDP-choline)	49.8	69.8	11.709	C14H26N4O11P2	533.111	4.46518	--	--	--	--	--	--	--	--	--	--	--	--	--
neg_6649	malvidin-3-O-arabinoside	42.7	19.4	-1.3369	C22H22O11	461.108	4.47953	--	--	--	--	--	--	--	--	--	--	--	--	--
neg_6655	6-Deoxy-5-ketofructose 1-phosphate	40.4	39.4	-42.9824	C6H11O8P	287.007	4.48667	--	--	--	--	--	--	--	--	--	--	--	--	--
neg_6656	Lysyl-Asparagine	45.4	32.9	-1.06277	C10H20N4O4	295.118	4.49382	--	--	--	--	--	--	--	--	--	--	--	--	--
neg_6663	Baohuoside I	50.7	74.8	10.1402	C27H30O10	535.164	4.49382	--	--	--	--	--	--	HMDB0248860	--	Organic compounds	Phenylpropanoids and polyketides	Flavonoids	Flavonoid glycosides	Animals
neg_6666	Theaflavin	45.6	44.7	-3.63256	C29H24O12	609.123	4.49382	--	--	--	--	--	--	--	--	--	--	--	--	--
neg_6669	Polygalaxanthone III	47.8	47.8	-0.401586	C25H28O15	567.135	4.50095	--	--	--	--	--	--	--	--	--	--	--	--	--
neg_6688	Sulindac	46.8	43.7	-0.713801	C20H17FO3S	355.081	4.52237	C01531	--	--	--	--	--	HMDB0014743	38194-50-2	Organic compounds	Benzenoids	Indenes and isoindenes	_	Animals
neg_6690	Monotropein	50.6	78.8	18.2022	C16H22O11	411.098	4.51523	--	--	--	--	--	--	--	--	--	--	--	--	--
neg_6696	Nivalenol	41.4	17.6	4.67335	C15H20O7	623.237	4.52237	--	--	--	--	--	--	--	--	--	--	--	--	--
neg_6705	Procyanidin B2	46.2	45.1	-0.260107	C30H26O12	623.14	4.5295	C17639	--	LMPK12030002	Polyketides [PK]	Flavonoids [PK12]	Proanthocyanidins [PK1203]	HMDB0033973	29106-49-8	Organic compounds	Phenylpropanoids and polyketides	Flavonoids	Biflavonoids and polyflavonoids	Animals
neg_6707	B-(4-Fluorobenzoyl)propionic acid	40.5	8.29	-2.25404	C10H9FO3	195.046	4.53665	--	--	--	--	--	--	--	--	--	--	--	--	--
neg_6709	(S)-Hemiketal	47.1	44.2	4.16882	C16H16O6	325.071	4.53665	--	--	--	--	--	--	--	--	--	--	--	--	--
neg_6737	Glutathionylaminopropylcadaverine	42.9	39.9	4.95211	C18H36N6O5S	469.224	4.55805	--	--	--	--	--	--	--	--	--	--	--	--	--
neg_6755	D-Ribulose	45.5	38.5	-8.47668	C5H10O5	149.044	4.57947	C00309	--	--	--	--	--	HMDB0000621	131064-70-5	Organic compounds	Organic oxygen compounds	Organooxygen compounds	Carbohydrates and carbohydrate conjugates	Animals
neg_6758	N-(L-Arginino)succinate	43.2	28.9	-7.05869	C10H18N4O6	311.095	4.57947	C03406	Arginine biosynthesis(ko00220);;Alanine, aspartate and glutamate metabolism(ko00250);;Metabolic pathways(ko01100);;Biosynthesis of secondary metabolites(ko01110);;Biosynthesis of amino acids(ko01230)	--	--	--	--	HMDB0000052	2387-71-5	Organic compounds	Organic acids and derivatives	Carboxylic acids and derivatives	Amino acids, peptides, and analogues	Animals
neg_6762	Phytyl diphosphate	48.2	47.5	-0.975118	C20H42O7P2	491.21	4.57947	C05427	--	LMPR0104010017	Prenol Lipids [PR]	Isoprenoids [PR01]	C20 isoprenoids (diterpenes) [PR0104]	HMDB0011116	--	Organic compounds	Lipids and lipid-like molecules	Prenol lipids	Diterpenoids	Animals
neg_6768	S-(Hydroxyphenylacetothiohydroximoyl)-L-cysteine	43.3	27.8	4.60303	C11H14N2O4S	315.067	4.58662	--	--	--	--	--	--	--	--	--	--	--	--	--
neg_6774	5-Phosphooxy-L-lysine	40	40.9	-2.84873	C6H15N2O6P	543.146	4.58662	--	--	--	--	--	--	--	--	--	--	--	--	--
neg_6782	1'-Hydroxyversicolorone	44.6	52.9	-26.265	C20H16O8	429.073	4.60803	--	--	--	--	--	--	--	--	--	--	--	--	--
neg_6789	2-Hydroxy-6-oxo-6-(2-carboxyphenyl)-hexa-2,4-dienoate	46	45.2	-2.47723	C13H10O6	583.108	4.60803	--	--	--	--	--	--	--	--	--	--	--	--	--
neg_6792	Premithramycin A2'	49.5	70.4	-3.68731	C33H38O15	673.211	4.60803	--	--	--	--	--	--	--	--	--	--	--	--	--
neg_6793	Ansamitocinoside P-3	46.8	71.8	-4.30151	C37H51ClN2O14	781.292	4.60803	--	--	--	--	--	--	--	--	--	--	--	--	--
neg_6805	Neoliquiritin	45.6	47.6	-13.7695	C21H22O9	417.113	4.62943	--	--	--	--	--	--	--	--	--	--	--	--	--
neg_6808	PR-toxin	40.8	14.3	4.38741	C17H20O6	341.102	4.63658	--	--	--	--	--	--	--	--	--	--	--	--	--
neg_6809	Penicillin G	47	64.1	23.612	C16H18N2O4S	355.081	4.63658	C05551	Bile secretion(ko04976)	--	--	--	--	HMDB0015186	61-33-6	Organic compounds	Organic acids and derivatives	Carboxylic acids and derivatives	Amino acids, peptides, and analogues	Animals
neg_6814	Epmedin C	48.8	69.1	13.0026	C39H50O19	857.275	4.64372	--	--	--	--	--	--	--	--	--	--	--	--	--
neg_6832	Baccatin III	47.1	45.3	-4.46539	C31H38O11	585.232	4.658	--	--	--	--	--	--	HMDB0248838	--	Organic compounds	Lipids and lipid-like molecules	Prenol lipids	Diterpenoids	Animals
neg_6853	Shikimate 3-phosphate	44.5	50.6	27.306	C7H11O8P	253.019	4.68655	C03175	Phenylalanine, tyrosine and tryptophan biosynthesis(ko00400);;Metabolic pathways(ko01100);;Biosynthesis of secondary metabolites(ko01110);;Biosynthesis of amino acids(ko01230)	--	--	--	--	HMDB0301781	63959-45-5	Organic compounds	Organic acids and derivatives	Organic phosphoric acids and derivatives	Phosphate esters	Microbe,Animals
neg_6855	Thiamine	41.4	38.3	18.1862	C12H17N4OS+	300.087	4.68655	--	--	--	--	--	--	--	--	--	--	--	--	--
neg_6858	CMP-2-aminoethylphosphonate	44	63.8	33.1002	C11H20N4O10P2	429.072	4.69368	C05673	Phosphonate and phosphinate metabolism(ko00440);;Metabolic pathways(ko01100)	--	--	--	--	HMDB0060067	--	Organic compounds	Organic oxygen compounds	Organooxygen compounds	Carbohydrates and carbohydrate conjugates	Animals
neg_6864	Dihydrogranaticin	43.5	55.9	37.1265	C22H22O10	491.136	4.68655	--	--	--	--	--	--	--	--	--	--	--	--	--
neg_6865	Calceolarioside B	46.5	52.3	-11.6738	C23H26O11	499.117	4.69368	--	--	--	--	--	--	--	--	--	--	--	--	--
neg_6867	N2-Succinyl-L-ornithine	43.1	42.1	-20.7925	C9H16N2O5	523.216	4.68655	C03415	Arginine and proline metabolism(ko00330);;Metabolic pathways(ko01100)	--	--	--	--	HMDB0001199	899816-95-6	Organic compounds	Organic acids and derivatives	Carboxylic acids and derivatives	Amino acids, peptides, and analogues	Animals
neg_6879	Hydroxymethylbilane	47.6	65	13.4254	C40H46N4O17	899.295	4.68655	C01024	Porphyrin metabolism(ko00860);;Metabolic pathways(ko01100);;Biosynthesis of secondary metabolites(ko01110);;Microbial metabolism in diverse environments(ko01120);;Biosynthesis of cofactors(ko01240)	--	--	--	--	HMDB0001137	71861-60-4	Organic compounds	Organoheterocyclic compounds	Tetrapyrroles and derivatives	_	Microbe,Animals,Plants
neg_6880	4-Hydroxy-3-methoxyphenyl-beta-hydroxypropanoyl-CoA	45.4	47.2	-5.47103	C31H46N7O20P3S	996.137	4.69368	--	--	--	--	--	--	--	--	--	--	--	--	--
neg_6884	eugenol	40.3	12.9	-6.56786	C10H12O2	163.075	4.7144	--	--	--	--	--	--	--	--	--	--	--	--	--
neg_6888	(±)Abscisic Acid	44.2	27.4	-3.64184	C15H20O4	263.128	4.7144	--	--	--	--	--	--	--	--	--	--	--	--	--
neg_6891	3-Hydroxykynurenamine	40	14	-9.4301	C9H12N2O2	359.169	4.7144	C05636	Tryptophan metabolism(ko00380)	--	--	--	--	HMDB0060281	--	Organic compounds	Organic oxygen compounds	Organooxygen compounds	Carbonyl compounds	Animals
neg_6898	Chlorophyllide b	43.6	37.8	-0.892236	C35H32MgN4O6	663.186	4.7144	--	--	--	--	--	--	HMDB0304289	--	Organic compounds	Organoheterocyclic compounds	Tetrapyrroles and derivatives	Metallotetrapyrroles	Animals
neg_6912	Maltol	49.5	56.7	-7.25953	C6H6O3	125.024	4.73582	C11918	Polyketide sugar unit biosynthesis(ko00523);;Biosynthesis of secondary metabolites(ko01110)	--	--	--	--	HMDB0030776	118-71-8	Organic compounds	Organoheterocyclic compounds	Pyrans	Pyranones and derivatives	Microbe,Animals,Plants
neg_6914	Strigol	40.5	12.9	-6.52756	C19H22O6	345.132	4.74295	C09190	--	--	--	--	--	HMDB0036677	11017-56-4	Organic compounds	Lipids and lipid-like molecules	Prenol lipids	Terpene lactones	Animals
neg_6925	Coenzyme F420-3	44.9	52.9	21.8298	C34H43N6O21P	923.216	4.73582	--	--	--	--	--	--	--	--	--	--	--	--	--
neg_6937	Red chlorophyll catabolite	41.5	45.3	-20.7149	C35H38N4O7	661.23	4.75008	--	--	--	--	--	--	--	--	--	--	--	--	--
neg_6941	3-(4-Hydroxyphenyl)pyruvate	48.5	46	-1.06966	C9H8O4	201.017	4.76437	--	--	--	--	--	--	--	--	--	--	--	--	--
neg_6968	Pioglitazone	47.1	45	-3.88137	C19H20N2O3S	355.111	4.78578	C07675	--	--	--	--	--	HMDB0015264	111025-46-8	Organic compounds	Benzenoids	Phenol ethers	_	Animals
neg_6980	2-Hydroxy-5-methyl-1-naphthoate	40.6	17.7	6.29749	C12H10O3	463.142	4.80005	--	--	--	--	--	--	--	--	--	--	--	--	--
neg_6988	Ile Thr Tyr Asp	40.9	19.3	-3.47971	C23H34N4O9	509.224	4.8072	--	--	--	--	--	--	--	--	--	--	--	--	--
neg_7005	Lithospermic acid	47.9	44.1	-0.836338	C27H22O12	583.109	4.82862	--	--	--	--	--	--	--	--	--	--	--	--	--
neg_7007	Typhaneoside	45.3	46.9	-5.3063	C34H42O20	815.221	4.82862	--	--	--	--	--	--	--	--	--	--	--	--	--
neg_7011	Thiourocanic acid	42.4	53.9	44.9512	C6H6N2O2S	190.997	4.83575	--	--	--	--	--	--	--	--	--	--	--	--	--
neg_7012	Dihydroechinofuran	40.3	13.3	6.84396	C16H18O3	303.126	4.83575	--	--	--	--	--	--	--	--	--	--	--	--	--
neg_7013	Aloesin	48.2	49.8	-3.46445	C19H22O9	415.1	4.83575	--	--	--	--	--	--	--	--	--	--	--	--	--
neg_7019	Picrotoxinin	48.7	61.8	-3.80738	C15H16O6	629.185	4.83575	--	--	--	--	--	--	--	--	--	--	--	--	--
neg_7021	4'''-Demalonylsalvianin	40.6	47.5	-16.9443	C39H39O21+	878.153	4.84288	--	--	--	--	--	--	--	--	--	--	--	--	--
neg_7067	2-[(2-Aminoethylcarbamoyl)methyl]-2-hydroxybutanedioate	43.5	38.1	12.1366	C8H14N2O6	255.063	4.9	--	--	--	--	--	--	--	--	--	--	--	--	--
neg_7070	Asperulosidic acid	46.9	58	22.0025	C18H24O12	477.134	4.9	--	--	--	--	--	--	--	--	--	--	--	--	--
neg_7074	Lampranthin II	49.6	67.1	-7.03889	C34H34N2O16	747.16	4.9	--	--	--	--	--	--	--	--	--	--	--	--	--
neg_7075	(S)-5-Oxo-2,5-dihydrofuran-2-acetate	46.5	38.9	-3.71302	C6H6O4	163.001	4.91427	--	--	--	--	--	--	--	--	--	--	--	--	--
neg_7080	Tetrangulol	41.6	18.3	5.96383	C19H12O4	607.143	4.91427	C12397	Biosynthesis of type II polyketide products(ko01057);;Biosynthesis of secondary metabolites(ko01110)	--	--	--	--	--	--	--	--	--	--	--
neg_7083	7(1)-Hydroxychlorophyllide a	41	31.6	3.06554	C35H34MgN4O6	665.204	4.91427	--	--	--	--	--	--	--	--	--	--	--	--	--
neg_7103	Pseudouridine	45.3	37.6	2.23106	C9H12N2O6	289.068	4.94282	C02067	Pyrimidine metabolism(ko00240);;Metabolic pathways(ko01100)	--	--	--	--	HMDB0000767	1445-07-4	Organic compounds	Nucleosides, nucleotides, and analogues	Nucleoside and nucleotide analogues	_	Microbe,Animals
neg_7116	10-Deacetylbaccatin III	41.6	35.2	-9.96539	C29H36O10	589.224	4.9571	--	--	--	--	--	--	--	--	--	--	--	--	--
neg_7119	8-Dehydroxythienamycin	40.6	36	-21.1182	C11H16N2O3S	511.158	4.97138	--	--	--	--	--	--	--	--	--	--	--	--	--
neg_7135	Troxerutin	48.7	83.7	-31.7968	C33H42O19	777.178	4.99278	--	--	--	--	--	--	HMDB0006083	7085-55-4	Organic compounds	Phenylpropanoids and polyketides	Flavonoids	Flavonoid glycosides	Animals
neg_7172	epsilon-Rhodomycinone	43.4	27.5	-6.71255	C22H20O9	473.106	5.0492	--	--	--	--	--	--	--	--	--	--	--	--	--
neg_7173	(13S,14R)-1,8-Dihydroxy-13-O-acetyl-N-methylcanadine	41.8	38.2	26.0907	C23H26NO8+	479.147	5.0492	--	--	--	--	--	--	--	--	--	--	--	--	--
neg_7175	Hesperetin 7-O-glucoside	47.4	69.1	26.1948	C22H24O11	499.113	5.0492	--	--	--	--	--	--	--	--	--	--	--	--	--
neg_7180	Elloramycin A	52.6	75.1	-2.39715	C32H36O15	681.179	5.0492	--	--	--	--	--	--	--	--	--	--	--	--	--
neg_7189	Ginkgetin	46.1	54.4	9.96511	C32H22O10	587.102	5.06347	C10048	--	LMPK12040003	Polyketides [PK]	Flavonoids [PK12]	Biflavonoids and polyflavonoids [PK1204]	HMDB0033762	481-46-9	Organic compounds	Phenylpropanoids and polyketides	Flavonoids	Biflavonoids and polyflavonoids	Animals,Plants
neg_7196	104086-76-2	46.8	42.6	3.21752	C9H14N3O6P	290.056	5.08488	--	--	--	--	--	--	--	--	--	--	--	--	--
neg_7204	Amlodipine	45.2	51.7	-4.8206	C20H25ClN2O5	875.3	5.09202	C06825	--	--	--	--	--	HMDB0005018	88150-42-9	Organic compounds	Organoheterocyclic compounds	Pyridines and derivatives	Hydropyridines	Animals
neg_7214	Glu Tyr Asn Lys	41.6	24.2	5.68511	C24H36N6O9	551.25	5.11343	--	--	--	--	--	--	--	--	--	--	--	--	--
neg_724	1,3,7-Trimethyl-5-hydroxyisourate	41.7	21	-7.5275	C8H10N4O4	225.061	0.589933	--	--	--	--	--	--	--	--	--	--	--	--	--
neg_7248	Quercetin 3-O-beta-D-glucosyl-(1->2)-beta-D-glucosyl-(1->2)-beta-D-glucoside	47.3	53.5	-6.01775	C33H40O22	823.166	5.1634	--	--	--	--	--	--	--	--	--	--	--	--	--
neg_7257	Pyridoxine phosphate	40.1	30	20.0677	C8H12NO6P	557.104	5.17768	C00627	Vitamin B6 metabolism(ko00750);;Metabolic pathways(ko01100);;Biosynthesis of cofactors(ko01240)	--	--	--	--	HMDB0001319	447-05-2	Organic compounds	Organoheterocyclic compounds	Pyridines and derivatives	Pyridoxines	Microbe,Animals,Plants
neg_7258	epsilon-Rhodomycin T	43.3	37.5	9.21347	C30H35NO11	584.219	5.17768	--	--	--	--	--	--	--	--	--	--	--	--	--
neg_7262	Miraxanthin-V	41.6	15.4	1.18906	C17H18N2O6	391.115	5.19195	--	--	--	--	--	--	--	--	--	--	--	--	--
neg_7266	Premithramycin A3'	46.2	72.5	40.4636	C40H50O18	839.307	5.19195	--	--	--	--	--	--	--	--	--	--	--	--	--
neg_7274	N-Demethylansamitocin P-3	44.2	57.9	-4.25712	C31H41ClN2O9	641.222	5.20623	--	--	--	--	--	--	--	--	--	--	--	--	--
neg_7278	Salbostatin 6'-phosphate	50.5	70.2	-1.70162	C13H24NO11P	422.083	5.22052	--	--	--	--	--	--	--	--	--	--	--	--	--
neg_728	6-Lactoyl-5,6,7,8-tetrahydropterin	42.4	26.1	-7.19867	C9H13N5O3	284.098	0.589933	C04244	Folate biosynthesis(ko00790);;Metabolic pathways(ko01100)	--	--	--	--	HMDB0002065	33405-80-0	Organic compounds	Organoheterocyclic compounds	Pteridines and derivatives	Pterins and derivatives	Animals
neg_7281	5,10-Methylenetetrahydromethanopterin	45.5	70.3	-37.4148	C31H45N6O16P	823.203	5.22052	C04377	Methane metabolism(ko00680);;Metabolic pathways(ko01100);;Microbial metabolism in diverse environments(ko01120);;Carbon metabolism(ko01200)	--	--	--	--	HMDB0060401	--	Organic compounds	Nucleosides, nucleotides, and analogues	Pyrimidine nucleosides	_	Animals
neg_7291	Kaempferol 3-O-[6-(4-coumaroyl)-beta-D-glucosyl-(1->2)-beta-D-glucosyl-(1->2)-beta-D-glucoside]	43.6	60	18.8331	C42H46O23	939.235	5.23478	--	--	--	--	--	--	--	--	--	--	--	--	--
neg_7294	Baimaside	49.1	69.7	-15.1819	C27H30O17	661.108	5.24193	--	--	--	--	--	--	--	--	--	--	--	--	--
neg_7299	Glutathione, oxidized	40.2	15.3	0.837854	C20H32N6O12S2	611.145	5.24907	--	--	--	--	--	--	--	--	--	--	--	--	--
neg_7300	Narcissin	46.8	60.4	18.2366	C28H32O16	669.179	5.24907	--	--	--	--	--	--	HMDB0037746	107740-46-5	Organic compounds	Phenylpropanoids and polyketides	Flavonoids	Flavonoid glycosides	Animals
neg_7301	Enterochelin	46.6	75.7	10.6893	C30H27N3O15	690.126	5.24907	C05821	Biosynthesis of siderophore group nonribosomal peptides(ko01053);;Biosynthesis of phenylpropanoids(ko01061);;Biosynthesis of secondary metabolites(ko01110)	--	--	--	--	HMDB0032199	9001-98-3	Organic compounds	Organic acids and derivatives	Peptidomimetics	Depsipeptides	Animals
neg_7307	Novobiocin	44.8	55.7	-16.3375	C31H36N2O11	657.22	5.26333	C05080	Novobiocin biosynthesis(ko00401);;Metabolic pathways(ko01100);;Biosynthesis of secondary metabolites(ko01110)	--	--	--	--	HMDB0015185	303-81-1	Organic compounds	Phenylpropanoids and polyketides	Coumarins and derivatives	Coumarin glycosides	Animals
neg_7316	Novobiocic acid	40.8	23.5	-4.43436	C22H21NO6	440.133	5.27762	--	--	--	--	--	--	--	--	--	--	--	--	--
neg_7317	N-[(7,8-Dihydropterin-6-yl)methyl]-4-(beta-D-ribofuranosyl)aniline 5'-phosphate	40.3	41.4	-36.9716	C18H23N6O8P	503.088	5.28475	--	--	--	--	--	--	--	--	--	--	--	--	--
neg_7337	Quercetin-3-O-????-D-glucose-7-O-????-D-gentiobiosiden	46.7	78.2	39.6964	C33H40O22	823.202	5.3133	--	--	--	--	--	--	--	--	--	--	--	--	--
neg_7341	Quercetin 3-O-beta-D-glucosyl-(1->2)-beta-D-glucoside	51	76.8	16.9774	C27H30O17	647.134	5.32045	--	--	--	--	--	--	--	--	--	--	--	--	--
neg_7343	Versiconal	43.6	47.4	-22.6327	C18H14O8	715.114	5.32045	--	--	--	--	--	--	--	--	--	--	--	--	--
neg_7357	Ala Tyr Glu Asp	40.2	32.3	27.0279	C21H28N4O10	495.187	5.34907	--	--	--	--	--	--	--	--	--	--	--	--	--
neg_7368	2,4-Dihydroxy-6-pentylbenzoate	41.6	14.7	-3.4643	C12H16O4	223.097	5.37047	--	--	--	--	--	--	--	--	--	--	--	--	--
neg_7389	Premithramycin A3	43.9	34.2	-0.173101	C41H52O18	867.285	5.40547	--	--	--	--	--	--	--	--	--	--	--	--	--
neg_7403	2-Oxo-2,3-dihydrofuran-5-acetate	47.9	45.1	-2.1884	C6H6O4	163.001	5.44115	--	--	--	--	--	--	--	--	--	--	--	--	--
neg_7411	Cyanidin 3-O-(6-O-p-coumaroyl)glucoside	44.7	60.5	-6.00225	C30H27O13+	594.134	5.46257	--	--	--	--	--	--	--	--	--	--	--	--	--
neg_7418	L-Arginine	41.7	10.5	-0.620595	C6H14N4O2	209.081	5.48398	--	--	--	--	--	--	--	--	--	--	--	--	--
neg_7432	5-Amino-5-(4-hydroxybenzyl)-6-(D-ribitylimino)-5,6-dihydrouracil	46.7	43.5	3.96447	C16H22N4O7	809.299	5.5054	--	--	--	--	--	--	--	--	--	--	--	--	--
neg_7445	Kaempferitrin	45.1	56.3	-16.8584	C27H30O14	599.128	5.53403	C16981	--	LMPK12111865	Polyketides [PK]	Flavonoids [PK12]	Flavones and Flavonols [PK1211]	HMDB0037438	482-38-2	Organic compounds	Phenylpropanoids and polyketides	Flavonoids	Flavonoid glycosides	Microbe,Animals
neg_7454	O-Succinyl-L-homoserine	40.5	8.18	-0.121756	C8H13NO6	264.072	5.54832	--	--	--	--	--	--	--	--	--	--	--	--	--
neg_7457	Fungichromin	49.8	70.9	-8.31791	C35H58O12	705.357	5.54832	--	--	--	--	--	--	--	--	--	--	--	--	--
neg_7476	meso-Tartaric acid	43.6	38.2	-13.9208	C4H6O6	170.989	5.59828	--	--	--	--	--	--	--	--	--	--	--	--	--
neg_7496	UDP-L-Ara4N	50.9	80.7	9.2878	C14H23N3O15P2	1115.13	5.64112	--	--	--	--	--	--	--	--	--	--	--	--	--
neg_7497	Esculin	49.6	66.8	-10.5774	C15H16O9	375.045	5.64112	C09264	--	--	--	--	--	HMDB0030820	531-75-9	Organic compounds	Phenylpropanoids and polyketides	Coumarins and derivatives	Coumarin glycosides	Animals
neg_7498	Oxytetracycline	44.5	61.4	-39.7878	C22H24N2O9	495.099	5.64112	C06624	--	--	--	--	--	HMDB0014733	79-57-2	Organic compounds	Phenylpropanoids and polyketides	Tetracyclines	_	Animals
neg_7499	Amentoflavone	52.1	68.2	0.449364	C30H18O10	537.083	5.64112	C10018	--	LMPK12040009	Polyketides [PK]	Flavonoids [PK12]	Biflavonoids and polyflavonoids [PK1204]	HMDB0030832	1617-53-4	Organic compounds	Phenylpropanoids and polyketides	Flavonoids	Biflavonoids and polyflavonoids	Animals,Plants
neg_7510	Sagittatoside A	51	74.1	2.21062	C33H40O15	697.213	5.64825	--	--	--	--	--	--	--	--	--	--	--	--	--
neg_7524	CMP-N-acetylneuraminate	46	72.9	28.1784	C20H31N4O16P	649.134	5.71893	--	--	--	--	--	--	--	--	--	--	--	--	--
neg_7559	Neoglycyrol	46.5	44.5	0.720201	C21H18O6	387.085	5.83313	C16968	--	--	--	--	--	HMDB0033882	23013-84-5	Organic compounds	Phenylpropanoids and polyketides	Isoflavonoids	Coumestans	Animals
neg_7566	THF-L-glutamate	44.9	72.1	-43.3445	C24H30N8O9	609.158	5.83313	--	--	--	--	--	--	--	--	--	--	--	--	--
neg_7571	Isomucronulatol 7-O-glucoside	48.7	55.3	-6.40697	C23H28O10	463.158	5.84028	--	--	--	--	--	--	--	--	--	--	--	--	--
neg_7616	1-Deoxy-11beta-hydroxypentalenate	40.6	10.8	-4.17373	C15H22O3	285.125	6.01158	--	--	--	--	--	--	--	--	--	--	--	--	--
neg_7624	2-Hydroxymuconate	44	29.5	1.68431	C6H6O5	178.996	6.05372	--	--	--	--	--	--	--	--	--	--	--	--	--
neg_7630	Kaempferol-3-O-rutinoside	44.4	48.7	19.9143	C27H30O15	593.163	6.05372	--	--	--	--	--	--	HMDB0037574	17297-56-2	Organic compounds	Phenylpropanoids and polyketides	Flavonoids	Flavonoid glycosides	Animals
neg_7660	9-Oxononanoic acid	56	93.4	9.86331	C9H16O3	193.086	6.19648	C16322	alpha-Linolenic acid metabolism(ko00592);;Biosynthesis of secondary metabolites(ko01110)	LMFA01060160	Fatty Acyls [FA]	Fatty Acids and Conjugates [FA01]	Oxo fatty acids [FA0106]	HMDB0094711	2553-17-5	Organic compounds	Lipids and lipid-like molecules	Fatty Acyls	Fatty acids and conjugates	Animals
neg_7692	5-Methylcytosine	47.7	58.1	7.42613	C5H7N3O	249.112	6.3885	C02376	Pyrimidine metabolism(ko00240);;Metabolic pathways(ko01100)	--	--	--	--	HMDB0002894	554-01-8	Organic compounds	Organoheterocyclic compounds	Diazines	Pyrimidines and pyrimidine derivatives	Animals
neg_7727	Acacetin	40.9	17.1	-7.84599	C16H12O5	283.059	6.58837	C01470	Flavone and flavonol biosynthesis(ko00944)	LMPK12110468	Polyketides [PK]	Flavonoids [PK12]	Flavones and Flavonols [PK1211]	HMDB0132457	480-44-4	--	--	--	--	Plants
neg_7756	Alprenolol	46.6	64.7	29.701	C15H23NO2	294.178	6.79473	--	--	--	--	--	--	HMDB0015004	13655-52-2	Organic compounds	Benzenoids	Phenol ethers	_	Animals
neg_7759	Psilocin	40.6	9.86	-3.37706	C12H16N2O	467.265	6.80187	C08312	Indole alkaloid biosynthesis(ko00901);;Biosynthesis of alkaloids derived from shikimate pathway(ko01063);;Biosynthesis of secondary metabolites(ko01110)	--	--	--	--	HMDB0042000	520-53-6	Organic compounds	Organoheterocyclic compounds	Indoles and derivatives	Tryptamines and derivatives	Microbe,Animals
neg_7762	(5R)-6-Hydroxy-5-isopropenyl-2-methylhexanoate	46.7	49.5	11.1161	C10H18O3	207.102	6.81615	--	--	--	--	--	--	--	--	--	--	--	--	--
neg_7767	Monacolin J acid	42.1	22.3	6.21841	C19H30O5	337.204	6.83042	--	--	--	--	--	--	--	--	--	--	--	--	--
neg_7768	Senecionine N-oxide	47.6	67	15.0436	C18H25NO6	701.34	6.83042	--	--	--	--	--	--	HMDB0258230	--	Organic compounds	Alkaloids and derivatives	_	_	Animals
neg_7823	Swainsonine	40.2	12.8	9.47638	C8H15NO3	194.082	7.22242	--	--	--	--	--	--	--	--	--	--	--	--	--
neg_785	(S)-2-Aminobutanoate	40.6	10.4	-6.11729	C4H9NO2	102.055	0.604217	C02356	Cysteine and methionine metabolism(ko00270);;Metabolic pathways(ko01100)	LMFA01100034	Fatty Acyls [FA]	Fatty Acids and Conjugates [FA01]	Amino fatty acids [FA0110]	HMDB0000452	1492-24-6	Organic compounds	Organic acids and derivatives	Carboxylic acids and derivatives	Amino acids, peptides, and analogues	Microbe,Animals
neg_7911	Tubulosine	43.4	26	0.871171	C29H37N3O3	474.277	7.62145	--	--	--	--	--	--	--	--	--	--	--	--	--
neg_7923	17-Octadecynoic Acid	46.3	58.9	-8.26829	C18H32O2	279.231	7.6857	--	--	--	--	--	--	--	--	--	--	--	--	--
neg_7935	9(S)-HpODE	43.3	24.2	1.5852	C18H32O4	311.223	7.72782	--	--	--	--	--	--	--	--	--	--	--	--	--
neg_7969	Polyphyllin VI	46.5	46.5	1.24646	C39H62O13	783.418	7.84917	--	--	--	--	--	--	--	--	--	--	--	--	--
neg_7974	5-O-beta-D-Mycaminosyltylonolide	40.3	18.3	-7.90921	C31H51NO10	632.316	7.85632	--	--	--	--	--	--	--	--	--	--	--	--	--
neg_8019	Kanamycin B	43.2	40.7	-14.0847	C18H37N5O10	1011.49	8.02763	C00825	Neomycin, kanamycin and gentamicin biosynthesis(ko00524);;Biosynthesis of secondary metabolites(ko01110)	--	--	--	--	--	--	--	--	--	--	--
neg_8021	Leukotriene B4	50.3	63	5.80354	C20H32O4	381.23	8.0419	C02165	Arachidonic acid metabolism(ko00590);;Metabolic pathways(ko01100);;PPAR signaling pathway(ko03320);;Neuroactive ligand-receptor interaction(ko04080);;Serotonergic synapse(ko04726);;Inflammatory mediator regulation of TRP channels(ko04750);;Bile secretion(ko04976);;Eicosanoids(ko07034)	LMFA03020001	Fatty Acyls [FA]	Eicosanoids [FA03]	Leukotrienes [FA0302]	HMDB0001085	71160-24-2	Organic compounds	Lipids and lipid-like molecules	Fatty Acyls	Eicosanoids	Microbe,Animals
neg_8026	(2S,2'S)-Oscillol 2,2'-di(alpha-L-fucoside)	41.8	46.8	-20.4578	C52H76O12	937.514	8.04905	--	--	--	--	--	--	--	--	--	--	--	--	--
neg_8034	1-Palmitoyl-2-hydroxy-sn-glycero-3-phosphoethanolamine	50.3	54.4	-2.34634	C21H44NO7P	452.277	8.0769	--	--	LMGP02050002	Glycerophospholipids [GP]	Glycerophosphoethanolamines [GP02]	Monoacylglycerophosphoethanolamines [GP0205]	HMDB0011503	53862-35-4	Organic compounds	Lipids and lipid-like molecules	Glycerophospholipids	Glycerophosphoethanolamines	Microbe,Animals
neg_8044	Hederacolchiside A1	49.9	62.6	-2.66356	C47H76O16	931.48	8.0769	--	--	--	--	--	--	--	--	--	--	--	--	--
neg_805	2-Oxoglutaramate	47.7	47	-1.72578	C5H7NO4	144.03	0.597083	C00940	Alanine, aspartate and glutamate metabolism(ko00250);;Metabolic pathways(ko01100)	--	--	--	--	HMDB0001552	18465-19-5	Organic compounds	Organic acids and derivatives	Keto acids and derivatives	Short-chain keto acids and derivatives	Animals
neg_8055	1-Palmitoyl-sn-glycero-3-phosphocholine	45.6	31.1	-1.80061	C24H50NO7P	540.33	8.11973	C04230	--	LMGP01050018	Glycerophospholipids [GP]	Glycerophosphocholines [GP01]	Monoacylglycerophosphocholines [GP0105]	HMDB0010382	17364-16-8	Organic compounds	Lipids and lipid-like molecules	Glycerophospholipids	Glycerophosphocholines	Microbe,Animals
neg_806	L-Methionine	43	34.6	2.27073	C5H11NO2S	357.103	0.604217	C01733	--	--	--	--	--	HMDB0033951	59-51-8	Organic compounds	Organic acids and derivatives	Carboxylic acids and derivatives	Amino acids, peptides, and analogues	Animals
neg_808	α-D-Glucose	46.7	40.2	-3.6731	C6H12O6	179.055	0.597083	--	--	--	--	--	--	--	--	--	--	--	--	--
neg_810	Ectoine	47.1	55	-11.0939	C6H10N2O2	187.071	0.604217	C06231	Glycine, serine and threonine metabolism(ko00260);;Metabolic pathways(ko01100);;Microbial metabolism in diverse environments(ko01120)	--	--	--	--	HMDB0240650	96702-03-3	Organic compounds	Organic acids and derivatives	Carboxylic acids and derivatives	Amino acids, peptides, and analogues	Microbe,Animals
neg_8100	Germacrene A acid	41	10.5	-3.85366	C15H22O2	233.154	8.2626	--	--	--	--	--	--	--	--	--	--	--	--	--
neg_8106	Geldanamycin Analog	41.2	21.2	-3.35974	C28H39N3O8	544.265	8.28402	--	--	--	--	--	--	--	--	--	--	--	--	--
neg_8110	Xanthoxic acid	49.9	64.8	9.58157	C15H22O4	265.147	8.29115	--	--	--	--	--	--	--	--	--	--	--	--	--
neg_8129	Iso-Olomoucine	43.6	38.9	16.9437	C15H18N6O	297.152	8.39753	--	--	--	--	--	--	--	--	--	--	--	--	--
neg_8130	(±)12,13-DiHOME	40	16.8	-8.39941	C18H34O4	313.236	8.39753	--	--	--	--	--	--	--	--	--	--	--	--	--
neg_8133	Narbonolide	53	74.7	4.0527	C20H32O5	397.225	8.39753	--	--	--	--	--	--	--	--	--	--	--	--	--
neg_8134	4,4'-Diapolycopenedial	42.7	52.2	35.7058	C30H36O2	473.285	8.39753	C19798	Carotenoid biosynthesis(ko00906);;Biosynthesis of secondary metabolites(ko01110)	LMPR0106010053	Prenol Lipids [PR]	Isoprenoids [PR01]	C30 isoprenoids (triterpenes) [PR0106]	--	--	--	--	--	--	--
neg_8142	12-OPDA	41	14.8	1.07967	C18H28O3	337.202	8.43322	C01226	alpha-Linolenic acid metabolism(ko00592);;Metabolic pathways(ko01100);;Biosynthesis of secondary metabolites(ko01110)	LMFA02010001	Fatty Acyls [FA]	Octadecanoids [FA02]	12-oxophytodienoic acid metabolites [FA0201]	HMDB0301804	85551-10-6	Organic compounds	Lipids and lipid-like molecules	Fatty Acyls	Eicosanoids	Animals
neg_8153	1-Palmitoyl Lysophosphatidic Acid	45.4	33.2	2.47738	C19H39O7P	431.219	8.4475	--	--	--	--	--	--	--	--	--	--	--	--	--
neg_8167	14,15-Epoxyemindole SB	40.8	16.8	7.39426	C28H39NO2	466.299	8.47605	--	--	--	--	--	--	--	--	--	--	--	--	--
neg_818	L-4-Hydroxyglutamate semialdehyde	45	36.3	-4.2225	C5H9NO4	293.098	0.604217	C05938	Arginine and proline metabolism(ko00330);;Metabolic pathways(ko01100)	--	--	--	--	HMDB0006556	--	Organic compounds	Organic acids and derivatives	Carboxylic acids and derivatives	Amino acids, peptides, and analogues	Microbe,Animals
neg_8190	Epothilone B	51.5	75.6	9.45728	C27H41NO6S	1013.53	8.56885	--	--	--	--	--	--	HMDB0251874	--	Organic compounds	Phenylpropanoids and polyketides	Macrolides and analogues	Epothilones and analogues	Animals
neg_8193	6,8-Dimethyl-6,7-didehydroergoline	41.8	16.6	5.77195	C16H19N2+	537.326	8.56885	--	--	--	--	--	--	--	--	--	--	--	--	--
neg_8204	4-(3-Methylbut-2-enyl)-L-tryptophan	41	31.2	8.01439	C16H20N2O2	543.302	8.62597	--	--	--	--	--	--	--	--	--	--	--	--	--
neg_8205	Dapdiamide A	42.2	28.2	10.1942	C12H20N4O5	599.286	8.62597	--	--	--	--	--	--	--	--	--	--	--	--	--
neg_8206	D-Urobilin	40.3	66.1	39.146	C33H40N4O6	623.287	8.6331	--	--	--	--	--	--	--	--	--	--	--	--	--
neg_8249	Vinblastine	40.2	53.1	44.4761	C46H58N4O9	809.449	8.76803	--	--	--	--	--	--	--	--	--	--	--	--	--
neg_8260	(3S)-3-Hydroxy-N6,N6,N6-trimethyl-L-lysine	40	39.3	-44.7787	C9H21N2O3+	250.144	8.80372	--	--	--	--	--	--	--	--	--	--	--	--	--
neg_8273	Soyasaponin Bb	53.8	77.9	3.79116	C48H78O18	977.492	8.83227	--	--	--	--	--	--	--	--	--	--	--	--	--
neg_8276	20,21-Diprenylterpendole J	41.2	62.4	-25.2823	C42H59NO5	678.397	8.83942	--	--	--	--	--	--	--	--	--	--	--	--	--
neg_8303	1-Stearoyl-sn-glycerol 3-phosphocholine	54.7	42.5	-4.96758	C26H54NO7P	568.36	8.91793	--	--	--	--	--	--	--	--	--	--	--	--	--
neg_8309	5,8,11-Eicosatriynoic Acid	41.1	17.7	3.12055	C20H28O2	299.203	8.93935	--	--	--	--	--	--	--	--	--	--	--	--	--
neg_831	Coniferyl aldehyde	41.8	34.3	13.9565	C10H10O3	415.145	0.604217	C02666	Phenylpropanoid biosynthesis(ko00940);;Biosynthesis of phenylpropanoids(ko01061);;Metabolic pathways(ko01100);;Biosynthesis of secondary metabolites(ko01110)	--	--	--	--	HMDB0141782	20649-42-7	Organic compounds	Benzenoids	Phenols	Methoxyphenols	Microbe,Animals,Plants
neg_8312	6'-Oxogentamicin X2	50.9	69.7	9.58273	C19H36N4O10	501.222	8.93935	--	--	--	--	--	--	--	--	--	--	--	--	--
neg_8315	4-Hydroxy-2-methyl-3-oxo-4-[(2E,6E)-farnesyl]-3,4-dihydroquinoline 1-oxide	43.2	59.6	-10.3374	C25H33NO3	849.498	8.94648	--	--	--	--	--	--	--	--	--	--	--	--	--
neg_8317	Saikosaponin C	47.1	64.6	-13.9288	C48H78O17	925.504	8.95363	--	--	--	--	--	--	--	--	--	--	--	--	--
neg_8319	Asiaticoside	45.4	40.1	-4.45464	C48H78O19	1003.51	8.96077	--	--	--	--	--	--	--	--	--	--	--	--	--
neg_8320	Narbomycin	49.4	79	-33.7507	C28H47NO7	1063.63	8.96077	C11998	Biosynthesis of 12-, 14- and 16-membered macrolides(ko00522);;Metabolic pathways(ko01100);;Biosynthesis of secondary metabolites(ko01110)	--	--	--	--	--	--	--	--	--	--	--
neg_8323	Lovastatin acid	42.4	38.9	12.7715	C24H38O6	443.247	8.96077	--	--	--	--	--	--	HMDB0254177	--	Organic compounds	Organic acids and derivatives	Hydroxy acids and derivatives	Medium-chain hydroxy acids and derivatives	Animals
neg_834	12alpha,13alpha-Dihydroxyfumitremorgin C	45	37.4	5.85316	C22H25N3O5	446.151	0.597083	--	--	--	--	--	--	--	--	--	--	--	--	--
neg_8344	18-Oxooleate	42	27.8	-7.45443	C18H32O3	295.226	9.03215	--	--	--	--	--	--	--	--	--	--	--	--	--
neg_8368	Prosapogenin A	46.6	56.1	10.8356	C39H62O12	767.434	9.08855	--	--	LMST01080089	Sterol Lipids [ST]	Sterols [ST01]	Spirostanols and derivatives [ST0108]	--	--	--	--	--	--	--
neg_8383	Desacetoxyvindoline	42	29.7	-9.89137	C23H30N2O4	397.209	9.13852	--	--	--	--	--	--	--	--	--	--	--	--	--
neg_8392	Macrocin	44.1	46.8	-5.14877	C45H75NO17	946.497	9.1528	--	--	--	--	--	--	--	--	--	--	--	--	--
neg_8400	Soyasaponin Ba	47.4	60	7.17875	C48H78O19	1003.52	9.16708	--	--	--	--	--	--	--	--	--	--	--	--	--
neg_8403	Glutathionylspermine	43.8	36.8	3.15106	C20H41N7O5S	1027.58	9.16708	--	--	--	--	--	--	--	--	--	--	--	--	--
neg_8405	Hederacoside D	45.3	51.5	18.1171	C53H86O22	1119.56	9.16708	--	--	--	--	--	--	--	--	--	--	--	--	--
neg_8412	Timosaponin AIII	47.6	69.5	15.5544	C39H64O13	775.416	9.17422	--	--	--	--	--	--	--	--	--	--	--	--	--
neg_8423	Ophiopogonin D	45.5	67	29.1319	C44H70O16	853.484	9.2099	--	--	--	--	--	--	--	--	--	--	--	--	--
neg_8428	Momordin IIc	45.7	62.5	16.7885	C47H74O18	971.501	9.22418	--	--	--	--	--	--	--	--	--	--	--	--	--
neg_8454	cis-9,10-Epoxystearic acid	42.7	37.2	-4.35898	C18H34O3	297.242	9.28843	C19418	Cutin, suberine and wax biosynthesis(ko00073)	LMFA02000326	Fatty Acyls [FA]	Octadecanoids [FA02]	Other Octadecanoids [FA0200]	HMDB0247617	13980-07-9	Organic compounds	Lipids and lipid-like molecules	Fatty Acyls	Lineolic acids and derivatives	Animals
neg_8457	11-OXOURSOLIC ACID ACETATE	43.8	41.2	-10.7745	C32H48O5	511.337	9.28843	--	--	--	--	--	--	--	--	--	--	--	--	--
neg_8476	2-Hydroxyparaconate	46.5	39.3	4.08198	C5H6O5	166.997	9.33127	--	--	--	--	--	--	--	--	--	--	--	--	--
neg_8477	2-hydroxyhexadecanoic acid	47.7	46	-4.83493	C16H32O3	271.227	9.33127	--	--	--	--	--	--	--	--	--	--	--	--	--
neg_8493	Megalomicin C1	45.4	67	12.591	C48H84N2O17	1005.59	9.35983	C11987	Biosynthesis of 12-, 14- and 16-membered macrolides(ko00522);;Biosynthesis of secondary metabolites(ko01110)	LMPK04000028	Polyketides [PK]	Macrolides and lactone polyketides [PK04]	-	--	--	--	--	--	--	--
neg_8494	Mesaconate	40.6	20.5	10.1963	C5H6O4	151.003	9.35983	C01732	Glyoxylate and dicarboxylate metabolism(ko00630);;C5-Branched dibasic acid metabolism(ko00660);;Metabolic pathways(ko01100);;Microbial metabolism in diverse environments(ko01120);;Carbon metabolism(ko01200)	LMFA01170116	Fatty Acyls [FA]	Fatty Acids and Conjugates [FA01]	Dicarboxylic acids [FA0117]	HMDB0000749	498-24-8	Organic compounds	Lipids and lipid-like molecules	Fatty Acyls	Fatty acids and conjugates	Animals
neg_8503	Methyl jasmonate	41.1	34.5	31.2547	C13H20O3	447.289	9.36705	--	--	--	--	--	--	--	--	--	--	--	--	--
neg_8525	Geranylgeranyl bacteriochlorophyllide b	40.9	37.5	14.952	C55H66MgN4O6	947.495	9.41632	--	--	--	--	--	--	--	--	--	--	--	--	--
neg_8550	3-Hexaprenyl-4-hydroxybenzoate	40.1	11.9	0.0942423	C37H54O3	591.407	9.4877	C13425	--	LMPR02010045	Prenol Lipids [PR]	Quinones and hydroquinones [PR02]	Ubiquinones [PR0201]	HMDB0006816	65848-03-5	Organic compounds	Lipids and lipid-like molecules	Prenol lipids	Polyprenylphenols	Microbe,Animals
neg_8552	12-Demethyl-11,12-dehydropaspaline	45.1	53.9	-18.3526	C27H35NO2	809.511	9.4877	--	--	--	--	--	--	--	--	--	--	--	--	--
neg_856	Iminoglycine	41.8	12.1	-0.117257	C2H3NO2	72.0091	0.604217	--	--	--	--	--	--	--	--	--	--	--	--	--
neg_8563	Ricinoleic acid	40.9	28.3	-6.35757	C18H34O3	297.242	9.51625	--	--	--	--	--	--	--	--	--	--	--	--	--
neg_8587	8,8a-Deoxyoleandolide	49.4	61.5	-1.18663	C20H36O6	407.22	9.5663	C11989	Biosynthesis of 12-, 14- and 16-membered macrolides(ko00522);;Metabolic pathways(ko01100);;Biosynthesis of secondary metabolites(ko01110)	LMPK04000030	Polyketides [PK]	Macrolides and lactone polyketides [PK04]	-	--	--	--	--	--	--	--
neg_8590	Proansamitocin	40.2	40.9	44.4275	C25H33NO6	945.515	9.5663	--	--	--	--	--	--	--	--	--	--	--	--	--
neg_8604	Novamethymycin	43.4	70.3	-41.6	C25H43NO8	1015.56	9.62342	C20741	Biosynthesis of 12-, 14- and 16-membered macrolides(ko00522);;Biosynthesis of secondary metabolites(ko01110)	--	--	--	--	--	--	--	--	--	--	--
neg_8606	(2R,3R)-3-Methylornithinyl-N6-lysine	42.6	27.8	11.5176	C12H26N4O3	309.173	9.62342	--	--	--	--	--	--	--	--	--	--	--	--	--
neg_8643	L-Olivosyl-oleandolide	52	67.1	0.126839	C26H44O10	1077.59	9.68052	C11991	Biosynthesis of 12-, 14- and 16-membered macrolides(ko00522);;Metabolic pathways(ko01100);;Biosynthesis of secondary metabolites(ko01110)	LMPK04000032	Polyketides [PK]	Macrolides and lactone polyketides [PK04]	-	--	--	--	--	--	--	--
neg_8644	Furfural	42	33.5	9.11836	C5H4O2	116.997	9.68052	C14279	Furfural degradation(ko00365);;Metabolic pathways(ko01100);;Microbial metabolism in diverse environments(ko01120)	--	--	--	--	HMDB0032914	1998-01-01	Organic compounds	Organic oxygen compounds	Organooxygen compounds	Carbonyl compounds	Microbe,Animals,Plants
neg_8649	Bacoside A3	49.9	65.1	-7.37323	C47H76O18	973.495	9.68052	--	--	--	--	--	--	--	--	--	--	--	--	--
neg_8650	Megalomicin C2	47.7	76.6	35.4932	C49H86N2O17	1009.6	9.68767	C11988	Biosynthesis of 12-, 14- and 16-membered macrolides(ko00522);;Biosynthesis of secondary metabolites(ko01110)	LMPK04000029	Polyketides [PK]	Macrolides and lactone polyketides [PK04]	-	--	--	--	--	--	--	--
neg_8663	Rifamycin W-hemiacetal	43	45.9	6.48391	C35H43NO11	698.286	9.70193	--	--	--	--	--	--	--	--	--	--	--	--	--
neg_8685	2-Fluorobenzoate	40.7	15.4	2.17898	C7H5FO2	161.002	9.73692	--	--	--	--	--	--	--	--	--	--	--	--	--
neg_8721	Notoginsenoside R1	45.1	47.5	-10.5934	C47H80O18	931.517	9.7512	--	--	--	--	--	--	HMDB0035363	80418-24-2	Organic compounds	Lipids and lipid-like molecules	Prenol lipids	Triterpenoids	Animals
neg_8746	beta-Paxitriol	44.1	54.8	-26.8253	C27H35NO4	919.488	9.8083	--	--	--	--	--	--	--	--	--	--	--	--	--
neg_8751	all-trans-4-Oxoretinoic acid	41.4	28.8	16.3534	C20H26O3	673.385	9.81545	C16678	Retinol metabolism(ko00830);;Metabolic pathways(ko01100)	LMPR01090026	Prenol Lipids [PR]	Isoprenoids [PR01]	Retinoids [PR0109]	HMDB0006285	38030-57-8	Organic compounds	Lipids and lipid-like molecules	Prenol lipids	Retinoids	Animals
neg_8760	Roxithromycin	48.4	87.9	-33.702	C41H76N2O15	881.495	9.83685	C13173	--	--	--	--	--	HMDB0014916	80214-83-1	Organic compounds	Benzenoids	Benzene and substituted derivatives	_	Animals
neg_8771	Uracil	40.7	15.3	10.1858	C4H4N2O2	146.998	9.87255	C00106	Pyrimidine metabolism(ko00240);;beta-Alanine metabolism(ko00410);;Pantothenate and CoA biosynthesis(ko00770);;Metabolic pathways(ko01100);;Nucleotide metabolism(ko01232)	--	--	--	--	HMDB0000300	66-22-8	Organic compounds	Organoheterocyclic compounds	Diazines	Pyrimidines and pyrimidine derivatives	Microbe,Animals,Plants
neg_8783	6alpha-Hydroxycampestanol	41.9	32.4	10.2662	C28H50O2	453.355	9.88682	--	--	--	--	--	--	--	--	--	--	--	--	--
neg_8785	1-(2-Aminophenyl)decane-1,3-dione	41.5	30.9	5.61812	C16H23NO2	521.341	9.88682	--	--	--	--	--	--	--	--	--	--	--	--	--
neg_8792	Erythronolide B	45.5	69.1	-29.5108	C21H38O7	849.498	9.90823	--	--	--	--	--	--	--	--	--	--	--	--	--
neg_8809	Spiramycin 1	52.6	67.5	-0.339191	C43H74N2O14	887.509	9.95107	--	--	--	--	--	--	--	--	--	--	--	--	--
neg_8814	Cucurbitacin IIb	50.5	59.7	-0.0877651	C30H48O7	1085.68	9.97248	--	--	--	--	--	--	--	--	--	--	--	--	--
neg_8820	Oxaloacetate	43.7	56.1	-38.3412	C4H4O5	130.994	9.97962	C00036	Glycolysis / Gluconeogenesis(ko00010);;Citrate cycle (TCA cycle)(ko00020);;Alanine, aspartate and glutamate metabolism(ko00250);;Benzoate degradation(ko00362);;D-Amino acid metabolism(ko00470);;Pyruvate metabolism(ko00620);;Glyoxylate and dicarboxylate metabolism(ko00630);;Methane metabolism(ko00680);;Carbon fixation in photosynthetic organisms(ko00710);;Carbon fixation pathways in prokaryotes(ko…	LMFA01170120	Fatty Acyls [FA]	Fatty Acids and Conjugates [FA01]	Dicarboxylic acids [FA0117]	HMDB0000223	328-42-7	Organic compounds	Organic acids and derivatives	Keto acids and derivatives	Short-chain keto acids and derivatives	Microbe,Animals,Plants
neg_8831	Pheophorbide a	40.5	9.71	-2.57259	C35H36N4O5	591.26	9.98675	--	--	--	--	--	--	HMDB0256449	--	_	_	_	_	Animals
neg_887	O-Ureido-L-serine	42.1	55.8	-31.2716	C4H9N3O4	162.047	0.61135	--	--	--	--	--	--	--	--	--	--	--	--	--
neg_888	L-Methionine S-oxide	49.6	61.4	-1.84778	C5H11NO3S	164.038	0.61135	C02989	Cysteine and methionine metabolism(ko00270);;Metabolic pathways(ko01100)	--	--	--	--	HMDB0002005	3226-65-1	Organic compounds	Organic acids and derivatives	Carboxylic acids and derivatives	Amino acids, peptides, and analogues	Animals
neg_889	Glycylproline	48.9	62.4	-12.2554	C7H12N2O3	193.035	0.61135	--	--	--	--	--	--	HMDB0000721	704-15-4	Organic compounds	Organic acids and derivatives	Carboxylic acids and derivatives	Amino acids, peptides, and analogues	Animals
neg_891	Pyrophosphate	43.6	24.4	-3.84761	H4O7P2	176.935	0.61135	--	--	--	--	--	--	--	--	--	--	--	--	--
neg_898	7,8-Dihydroneopterin	49	60.3	-3.07432	C9H13N5O4	276.071	0.61135	C04874	Folate biosynthesis(ko00790);;Metabolic pathways(ko01100);;Biosynthesis of cofactors(ko01240)	--	--	--	--	HMDB0002275	1218-98-0	Organic compounds	Organoheterocyclic compounds	Pteridines and derivatives	Pterins and derivatives	Microbe,Animals
neg_923	Sulfazecin	42.2	33.3	3.2036	C12H20N4O9S	837.191	0.61135	C20927	Monobactam biosynthesis(ko00261)	--	--	--	--	--	--	--	--	--	--	--
neg_943	(S)-3-Sulfolactate	40	8.57	2.19011	C3H6O6S	168.982	0.6185	C11499	Cysteine and methionine metabolism(ko00270);;Metabolic pathways(ko01100)	--	--	--	--	HMDB0060176	--	Organic compounds	Organic acids and derivatives	Hydroxy acids and derivatives	Alpha hydroxy acids and derivatives	Animals
neg_944	4-Hydroxy-2,2'-bipyrrole-5-carbaldehyde	47.2	71.6	41.855	C9H8N2O2	221.064	0.6185	--	--	--	--	--	--	--	--	--	--	--	--	--
neg_945	L-Gulonic γ-lactone	46.1	38.1	-2.84245	C6H10O6	177.04	0.6185	--	--	--	--	--	--	--	--	--	--	--	--	--
neg_947	D-Pinitol	47.4	55.2	-7.45008	C7H14O6	215.032	0.6185	C03844	--	--	--	--	--	HMDB0034219	10284-63-6	Organic compounds	Organic oxygen compounds	Organooxygen compounds	Alcohols and polyols	Animals
neg_948	Gluconic acid	48.4	45.9	-1.70203	C6H12O7	195.051	0.6185	--	--	--	--	--	--	--	--	--	--	--	--	--
neg_951	D-Glucarate	41.6	12.2	-0.888391	C6H10O8	209.03	0.6185	C00818	Ascorbate and aldarate metabolism(ko00053);;Metabolic pathways(ko01100)	LMFA01170108	Fatty Acyls [FA]	Fatty Acids and Conjugates [FA01]	Dicarboxylic acids [FA0117]	HMDB0000663	87-73-0	Organic compounds	Organic oxygen compounds	Organooxygen compounds	Carbohydrates and carbohydrate conjugates	Animals
neg_954	Thr-Gly-OH	41.7	40.6	30.8334	C12H14N2O7	297.082	0.6185	--	--	--	--	--	--	--	--	--	--	--	--	--
neg_955	N4-acetyl-2'-O-methylcytidine	49.5	76.3	13.507	C12H17N3O6	320.09	0.6185	--	--	--	--	--	--	--	--	--	--	--	--	--
neg_959	Narcotine hemiacetal	43.1	31.4	12.2621	C22H25NO7	460.166	0.6185	--	--	--	--	--	--	--	--	--	--	--	--	--
neg_965	Apigenin 7-O-[beta-D-apiosyl-(1->2)-beta-D-glucoside]	51	85.8	23.6979	C26H28O14	585.136	0.6185	--	--	--	--	--	--	--	--	--	--	--	--	--
neg_994	Malvidin-3-(p-coumaroyl)-rutinoside-5-glucoside	42.9	74	46.9653	C44H51O23+	992.325	0.6185	C16296	Anthocyanin biosynthesis(ko00942)	LMPK12010393	Polyketides [PK]	Flavonoids [PK12]	Anthocyanidins [PK1201]	--	--	--	--	--	--	--
neg_997	Arachidonyl-CoA	42.9	30.2	3.80738	C41H66N7O17P3S	1074.32	0.625633	C02249	--	--	--	--	--	HMDB0006523	17046-56-9	Organic compounds	Lipids and lipid-like molecules	Fatty Acyls	Fatty acyl thioesters	Animals
pos_1000	S-Glutathionyl-L-cysteine	49.2	64.7	-3.36728	C13H22N4O8S2	409.083	0.6756	--	--	--	--	--	--	--	--	--	--	--	--	--
pos_10008	(4Z,7Z,10Z,13Z,16Z,19Z)-Docosahexaenoic acid	43.3	45.7	-21.107	C22H32O2	674.5	8.81032	--	--	--	--	--	--	HMDB0251558	--	Organic compounds	Lipids and lipid-like molecules	Fatty Acyls	Fatty acids and conjugates	Animals
pos_10011	Lithocholic acid	50	61.5	0.114803	C24H40O3	341.284	8.82458	--	--	--	--	--	--	--	--	--	--	--	--	--
pos_10019	(1alpha,4alpha,5beta,6alpha,11betaH)-1,4-Epoxy-5-hydroxy-10(14)-germacren-12,6-olide	44.2	35.5	7.37585	C15H22O4	267.161	8.83173	--	--	--	--	--	--	HMDB0037005	--	Organic compounds	Organoheterocyclic compounds	Lactones	Gamma butyrolactones	Animals
pos_10020	Dihydroartemisinin	41	12	0.782403	C15H24O5	285.17	8.83173	--	--	--	--	--	--	HMDB0242686	1000126-03-8	Organic compounds	Lipids and lipid-like molecules	Prenol lipids	Sesquiterpenoids	Animals
pos_10026	Zeaxanthin	49.1	71.7	-15.2787	C40H56O2	586.453	8.83887	--	--	--	--	--	--	HMDB0035928	144-68-3	Organic compounds	Lipids and lipid-like molecules	Prenol lipids	Tetraterpenoids	Animals
pos_10029	9R,10S-EpOME	48.9	54.7	-4.94237	C18H32O3	261.22	8.85313	C14825	Linoleic acid metabolism(ko00591);;Metabolic pathways(ko01100)	LMFA02000283	Fatty Acyls [FA]	Octadecanoids [FA02]	Other Octadecanoids [FA0200]	HMDB04701	--	--	--	--	--	Plants
pos_10041	4-tert-Butylphenyl salicylate	41.4	14.2	3.48775	C17H18O3	271.134	8.86742	--	--	--	--	--	--	HMDB0041314	87-18-3	Organic compounds	Phenylpropanoids and polyketides	Depsides and depsidones	_	Animals
pos_10042	Podolide	42.1	24.2	9.82356	C19H22O5	331.157	8.86742	--	--	--	--	--	--	--	--	--	--	--	--	--
pos_10043	Ala Gly Val Val	41.2	16.7	3.06348	C15H28N4O5	345.214	8.86742	--	--	--	--	--	--	--	--	--	--	--	--	--
pos_10050	Antibiotic G-418	44	34.8	-8.77217	C20H40N4O10	497.277	8.86742	--	--	--	--	--	--	--	--	--	--	--	--	--
pos_10051	Pikromycin	41.3	48.8	-47.3353	C28H47NO8	525.305	8.86742	--	--	--	--	--	--	--	--	--	--	--	--	--
pos_10054	6,8a-Seco-6,8a-deoxy-5-oxoavermectin ''2a'' aglycone	49.8	57.8	-5.30957	C34H50O8	587.355	8.86742	--	--	--	--	--	--	--	--	--	--	--	--	--
pos_10064	Secbumeton	40.2	36.1	-31.6662	C10H19N5O	226.159	8.9031	--	--	--	--	--	--	--	--	--	--	--	--	--
pos_10072	Ginsenoside F5	49.8	77.8	12.2305	C41H70O13	812.525	8.9031	--	--	--	--	--	--	HMDB0031839	--	Organic compounds	Phenylpropanoids and polyketides	Flavonoids	Flavans	Animals
pos_10078	Germacra-1(10),4,11(13)-trien-12-ol	48.2	45.1	-1.20934	C15H24O	203.179	8.92452	--	--	--	--	--	--	--	--	--	--	--	--	--
pos_10085	Benzaldehyde	46.5	35.6	0.813981	C7H6O	107.049	8.93167	C00261	Toluene degradation(ko00623);;Aminobenzoate degradation(ko00627);;Metabolic pathways(ko01100);;Microbial metabolism in diverse environments(ko01120);;Degradation of aromatic compounds(ko01220)	--	--	--	--	HMDB0006115	100-52-7	Organic compounds	Benzenoids	Benzene and substituted derivatives	Benzoyl derivatives	Microbe,Animals,Plants
pos_10087	Cyclofenchene	46.6	39.8	-4.80065	C10H16	137.132	8.93167	--	--	--	--	--	--	--	--	--	--	--	--	--
pos_10088	3 Hydroxycoumarin	51.7	61	0.528361	C9H6O3	163.039	8.93167	--	--	--	--	--	--	HMDB0002149	939-19-5	Organic compounds	Phenylpropanoids and polyketides	Coumarins and derivatives	Hydroxycoumarins	Animals,Plants
pos_10090	Ramentaceone	45.3	32.7	2.95247	C11H8O3	189.055	8.93167	--	--	--	--	--	--	--	--	--	--	--	--	--
pos_10092	Setarin	48	46.1	-1.36017	C12H10O3	203.07	8.93167	--	--	--	--	--	--	--	--	--	--	--	--	--
pos_10093	Auraptene	43.4	19.6	1.00051	C19H22O3	299.164	8.93167	--	--	--	--	--	--	HMDB0034054	495-02-3	Organic compounds	Lipids and lipid-like molecules	Prenol lipids	Terpene lactones	Animals,Plants
pos_10096	Toluene-cis-dihydrodiol	47.1	42.5	-2.41209	C7H10O2	91.0539	8.93167	--	--	--	--	--	--	--	--	--	--	--	--	--
pos_10097	R-(-)-Mandelic acid	45.7	39	1.27749	C8H8O3	135.044	8.9388	--	--	--	--	--	--	--	--	--	--	--	--	--
pos_10106	17alpha-Hydroxyprogesterone	42.8	44.1	-0.935878	C21H30O3	678.472	8.9388	C01176	Steroid hormone biosynthesis(ko00140);;Metabolic pathways(ko01100);;Ovarian steroidogenesis(ko04913);;Cortisol synthesis and secretion(ko04927);;Cushing syndrome(ko04934)	LMST02030161	Sterol Lipids [ST]	Steroids [ST02]	C21 steroids (gluco/mineralocorticoids, progestogins) and derivatives [ST0203]	HMDB0000374	68-96-2	Organic compounds	Lipids and lipid-like molecules	Steroids and steroid derivatives	Pregnane steroids	Animals
pos_10113	Palmitoleamide	41	15.8	-0.235513	C16H31NO	254.248	8.96022	--	--	--	--	--	--	HMDB0256086	--	Organic compounds	Lipids and lipid-like molecules	Fatty Acyls	Fatty amides	Animals
pos_10116	5-(1-oxopropan-2-yl)isolongifol-5-ene	42.5	26.3	-3.91203	C18H28O	261.22	8.97448	--	--	LMPR0103500011	Prenol Lipids [PR]	Isoprenoids [PR01]	C15 isoprenoids (sesquiterpenes) [PR0103]	--	--	--	--	--	--	--
pos_10118	2-Aminovalienone	40.8	14.3	-2.34398	C7H11NO4	369.126	8.96735	--	--	--	--	--	--	--	--	--	--	--	--	--
pos_1012	Pectolinarin	50	77.6	16.6237	C29H34O15	645.157	0.6756	--	--	--	--	--	--	--	--	--	--	--	--	--
pos_10121	3-(O-Geranylgeranyl)-sn-glycerol 1-phosphate	40.9	18.1	8.04062	C23H41O6P	427.264	8.97448	--	--	--	--	--	--	--	--	--	--	--	--	--
pos_10123	Nostoxanthin	52.7	78.1	-2.22227	C40H56O4	565.403	8.97448	C16284	Carotenoid biosynthesis(ko00906)	LMPR01070104	Prenol Lipids [PR]	Isoprenoids [PR01]	C40 isoprenoids (tetraterpenes) [PR0107]	--	--	--	--	--	--	--
pos_10124	Ubiquinone-6	40.4	25.8	-3.05898	C39H58O4	590.431	8.96735	C17568	--	--	--	--	--	HMDB0036062	1065-31-2	Organic compounds	Lipids and lipid-like molecules	Prenol lipids	Quinone and hydroquinone lipids	Microbe,Animals
pos_10126	Tryprostatin A	41	21.7	4.41069	C22H27N3O3	763.421	8.96735	C20607	Staurosporine biosynthesis(ko00404);;Metabolic pathways(ko01100);;Biosynthesis of secondary metabolites(ko01110)	--	--	--	--	--	--	--	--	--	--	--
pos_10127	Demethylmacrocin	40.6	49.8	-30.157	C44H73NO17	905.495	8.97448	--	--	--	--	--	--	--	--	--	--	--	--	--
pos_10128	16-Feruloyloxypalmitate	46.3	42.5	3.3441	C26H40O6	935.531	8.96735	--	--	--	--	--	--	--	--	--	--	--	--	--
pos_10132	7-Ethyl-3,11-dimethyldodeca-1,3,6,10-tetraene	49.3	55.6	-0.616684	C16H26	219.211	8.98877	--	--	LMFA11000501	Fatty Acyls [FA]	Hydrocarbons [FA11]	-	--	--	--	--	--	--	--
pos_10133	Retinol	47.5	44.5	0.862973	C20H30O	328.264	8.98877	C00899	Retinol metabolism(ko00830);;Metabolic pathways(ko01100)	LMPR01090005	Prenol Lipids [PR]	Isoprenoids [PR01]	Retinoids [PR0109]	HMDB0006216	22737-96-8	Organic compounds	Lipids and lipid-like molecules	Prenol lipids	Retinoids	Animals
pos_10137	Arg Arg	40	3.01	-0.280085	C12H26N8O3	331.22	8.9959	--	--	--	--	--	--	--	--	--	--	--	--	--
pos_10139	(S)-6-Hydroxynicotine	42.1	21.2	8.16426	C10H14N2O	379.213	9.00303	--	--	--	--	--	--	--	--	--	--	--	--	--
pos_10144	(R)-p-Mentha-1,8-dien-10-ol	44.2	53.9	-7.78542	C10H16O	153.126	9.01018	--	--	--	--	--	--	HMDB0037017	3269-90-7	Organic compounds	Lipids and lipid-like molecules	Prenol lipids	Monoterpenoids	Animals
pos_10146	allo-Aromadendrene	47.7	40.5	-0.628249	C15H24	205.195	9.01018	--	--	LMPR0103430003	Prenol Lipids [PR]	Isoprenoids [PR01]	C15 isoprenoids (sesquiterpenes) [PR0103]	--	--	--	--	--	--	--
pos_10156	10-Hydroxymyoporone	40.9	11.8	4.15995	C15H22O4	267.16	9.02445	--	--	--	--	--	--	HMDB0035210	52259-61-7	Organic compounds	Lipids and lipid-like molecules	Fatty Acyls	Fatty alcohols	Animals
pos_10179	Tetrahydrobiopterin	41.1	33.6	26.2996	C9H15N5O3	283.158	9.05308	--	--	--	--	--	--	--	--	--	--	--	--	--
pos_10184	C24:4n-6,9,12,15	42.5	19.3	-2.49606	C24H40O2	325.287	9.04593	--	--	LMFA01030819	Fatty Acyls [FA]	Fatty Acids and Conjugates [FA01]	Unsaturated fatty acids [FA0103]	HMDB0006246	--	Organic compounds	Lipids and lipid-like molecules	Fatty Acyls	Fatty acids and conjugates	Animals
pos_10190	DL-2-Aminooctanoic acid	46.2	45.2	-8.69227	C8H17NO2	177.158	9.06665	--	--	LMFA01100056	Fatty Acyls [FA]	Fatty Acids and Conjugates [FA01]	Amino fatty acids [FA0110]	HMDB0000991	644-90-6	Organic compounds	Organic acids and derivatives	Carboxylic acids and derivatives	Amino acids, peptides, and analogues	Animals
pos_10192	Dihydromonacolin L acid	44.1	40.8	-10.8049	C19H32O4	307.223	9.06665	--	--	--	--	--	--	--	--	--	--	--	--	--
pos_10202	Terpendole C	41.8	20.8	0.250629	C32H41NO5	1077.56	9.08093	C20546	Indole diterpene alkaloid biosynthesis(ko00403);;Biosynthesis of secondary metabolites(ko01110)	--	--	--	--	--	--	--	--	--	--	--
pos_10210	Ginsenoside Rg3	47.6	85.8	-42.8024	C42H72O13	749.45	9.08807	--	--	--	--	--	--	--	--	--	--	--	--	--
pos_10211	4-[5]-ladderane-butanoic acid	42.8	19.5	1.45259	C16H22O2	247.17	9.10235	--	--	LMFA01140011	Fatty Acyls [FA]	Fatty Acids and Conjugates [FA01]	Carbocyclic fatty acids [FA0114]	--	--	--	--	--	--	--
pos_10220	L-Menthol	45.4	31.6	-2.29065	C10H20O	330.336	9.11662	C00400	Monoterpenoid biosynthesis(ko00902);;Biosynthesis of secondary metabolites(ko01110);;Inflammatory mediator regulation of TRP channels(ko04750)	LMPR0102090001	Prenol Lipids [PR]	Isoprenoids [PR01]	C10 isoprenoids (monoterpenes) [PR0102]	HMDB0003352	2216-51-5	Organic compounds	Lipids and lipid-like molecules	Prenol lipids	Monoterpenoids	Animals
pos_10232	Dihydroceramide C2	40.1	12.3	-3.258	C20H41NO3	344.315	9.1309	--	--	--	--	--	--	--	--	--	--	--	--	--
pos_10236	Met Thr His Pro	40.7	13.9	1.8569	C20H32N6O6S	485.219	9.1309	--	--	--	--	--	--	--	--	--	--	--	--	--
pos_10247	9alpha-Hydroxyandrosta-1,4-diene-3,17-dione	46.2	49.4	4.2217	C19H24O3	283.171	9.15307	--	--	--	--	--	--	--	--	--	--	--	--	--
pos_10252	Glutathionylspermidine	42.9	57.3	41.059	C17H34N6O5S	417.246	9.14602	--	--	--	--	--	--	--	--	--	--	--	--	--
pos_10255	I-Urobilinogen	44.3	35.1	9.37392	C33H44N4O6	592.331	9.15307	--	--	--	--	--	--	--	--	--	--	--	--	--
pos_10256	5-Oxoavermectin ''1a'' aglycone	42.5	51	28.0867	C34H46O8	605.325	9.15307	--	--	--	--	--	--	--	--	--	--	--	--	--
pos_10258	Timosaponin BII	49.7	73.5	4.32748	C45H76O19	885.488	9.15307	--	--	--	--	--	--	--	--	--	--	--	--	--
pos_10259	Mogroside III	48.8	89.6	-11.0601	C48H82O19	945.531	9.14602	--	--	--	--	--	--	--	--	--	--	--	--	--
pos_10265	D-Glucuronic acid sodium salt monohydrate	52.6	79.7	14.3997	C6H10O7	217.035	9.16022	--	--	--	--	--	--	--	--	--	--	--	--	--
pos_10267	Arbutin	40.7	6.09	1.73137	C12H16O7	273.097	9.16022	--	--	--	--	--	--	--	--	--	--	--	--	--
pos_10270	5,6-DHET	43.9	53.8	-37.0538	C20H34O4	361.222	9.16022	C14772	Arachidonic acid metabolism(ko00590);;Metabolic pathways(ko01100);;Serotonergic synapse(ko04726)	LMFA03050004	Fatty Acyls [FA]	Eicosanoids [FA03]	Hydroxy/hydroperoxyeicosatrienoic acids [FA0305]	HMDB0002343	213382-49-1	Organic compounds	Lipids and lipid-like molecules	Fatty Acyls	Eicosanoids	Animals
pos_10272	Acetyl tributyl citrate	41.7	11.1	0.520434	C20H34O8	425.215	9.16022	--	--	--	--	--	--	HMDB0034159	77-90-7	Organic compounds	Organic acids and derivatives	Carboxylic acids and derivatives	Tetracarboxylic acids and derivatives	Animals
pos_10280	DG(18:4(6Z,9Z,12Z,15Z)/18:1(11Z)/0:0)	48.2	46.2	-1.33458	C39H66O5	615.497	9.17448	--	--	--	--	--	--	HMDB0007333	--	Organic compounds	Lipids and lipid-like molecules	Fatty Acyls	Lineolic acids and derivatives	Animals
pos_10281	Erythromycin D	48.1	69.8	-8.86823	C36H65NO12	704.452	9.16735	C06633	--	LMPK04000010	Polyketides [PK]	Macrolides and lactone polyketides [PK04]	-	--	--	--	--	--	--	--
pos_10289	ent-11beta-Hydroxycassa-12,15-diene	42.1	39.4	-9.123	C20H32O	327.206	9.18877	--	--	--	--	--	--	--	--	--	--	--	--	--
pos_10290	7-Dehydrodesmosterol	42.8	50.1	-13.2831	C27H42O	383.332	9.18877	C05107	Steroid biosynthesis(ko00100);;Metabolic pathways(ko01100)	LMST01010121	Sterol Lipids [ST]	Sterols [ST01]	Cholesterol and derivatives [ST0101]	HMDB0003896	1715-86-2	Organic compounds	Lipids and lipid-like molecules	Steroids and steroid derivatives	Cholestane steroids	Animals,Microbe
pos_10291	Obtusifoliol	42.9	44.3	-15.5333	C30H50O	468.388	9.18877	--	--	--	--	--	--	--	--	--	--	--	--	--
pos_10292	6-Deoxocathasterone	45.7	42.9	3.24137	C28H50O2	441.372	9.18877	--	--	--	--	--	--	--	--	--	--	--	--	--
pos_10293	Valproic acid	45.3	37.7	-5.59973	C8H16O2	109.1	9.1959	--	--	--	--	--	--	--	--	--	--	--	--	--
pos_10295	Ectocarpen	47.6	50.9	-0.863982	C11H16	149.132	9.1959	--	--	--	--	--	--	--	--	--	--	--	--	--
pos_10299	Geosmin	41.1	34.1	-5.88378	C12H22O	165.163	9.20303	C16286	--	--	--	--	--	HMDB0036461	19700-21-1	Organic compounds	Organic oxygen compounds	Organooxygen compounds	Alcohols and polyols	Animals
pos_10300	Linderene	46.5	52.8	18.2475	C15H18O2	195.121	9.1959	--	--	--	--	--	--	--	--	--	--	--	--	--
pos_10302	3-Hydroxydodecanoic acid	45.3	50.7	-10.8173	C12H24O3	239.149	9.1959	--	--	LMFA01050252	Fatty Acyls [FA]	Fatty Acids and Conjugates [FA01]	Hydroxy fatty acids [FA0105]	HMDB0000387	45162-48-9	Organic compounds	Organic acids and derivatives	Hydroxy acids and derivatives	Medium-chain hydroxy acids and derivatives	Animals
pos_10304	2-(5,8-Tetradecadienyl)cyclobutanone	40.5	6.84	0.488661	C18H30O	280.264	9.1959	--	--	--	--	--	--	HMDB0037519	152245-81-3	Organic compounds	Organic oxygen compounds	Organooxygen compounds	Carbonyl compounds	Animals
pos_10305	5alpha-Androstan-2-en-17beta-ol	40.1	18.9	-7.06514	C19H30O	275.235	9.20303	--	--	--	--	--	--	--	--	--	--	--	--	--
pos_10306	rac-Glycerol 1-myristate	51.8	0	14.9273	C17H34O4	302.25	9.1959	--	--	--	--	--	--	--	--	--	--	--	--	--
pos_10314	(2'S)-Deoxymyxol 2'-alpha-L-fucoside	46.3	72.3	32.9595	C46H66O6	732.543	9.20303	C15940	Carotenoid biosynthesis(ko00906);;Biosynthesis of secondary metabolites(ko01110)	LMPR01070535	Prenol Lipids [PR]	Isoprenoids [PR01]	C40 isoprenoids (tetraterpenes) [PR0107]	--	--	--	--	--	--	--
pos_10322	Darutoside	46.2	42.6	-5.27184	C26H44O8	485.308	9.21018	--	--	--	--	--	--	--	--	--	--	--	--	--
pos_10327	(13Z,16Z)-Docosadienoic acid	45.8	56.6	5.14938	C22H40O2	354.338	9.21732	C16533	Biosynthesis of unsaturated fatty acids(ko01040)	LMFA01030405	Fatty Acyls [FA]	Fatty Acids and Conjugates [FA01]	Unsaturated fatty acids [FA0103]	HMDB0061714	17735-98-7	Organic compounds	Lipids and lipid-like molecules	Fatty Acyls	Fatty acids and conjugates	Animals
pos_1033	N-Acetylpyrrolidine	44.8	29.2	-1.16257	C6H11NO	114.091	0.70345	--	--	--	--	--	--	--	--	--	--	--	--	--
pos_10331	Glycodeoxycholic acid	47.5	50.8	-5.68238	C26H43NO5	450.319	9.21732	--	--	--	--	--	--	--	--	--	--	--	--	--
pos_10337	N-Acetylornithine	41.2	28.8	13.2849	C7H14N2O3	157.099	9.2316	--	--	--	--	--	--	HMDB0240589	2185-16-2	Organic compounds	Organic acids and derivatives	Carboxylic acids and derivatives	Amino acids, peptides, and analogues	Animals
pos_1034	D-Ribose	44.8	41.1	9.93033	C5H10O5	115.04	0.70345	C00121	Pentose phosphate pathway(ko00030);;Metabolic pathways(ko01100);;ABC transporters(ko02010);;Bacterial chemotaxis(ko02030)	--	--	--	--	HMDB0000283	613-83-2	Organic compounds	Organic oxygen compounds	Organooxygen compounds	Carbohydrates and carbohydrate conjugates	Microbe,Animals,Plants
pos_10347	(3R,2'S)-Myxol 2'-alpha-L-fucoside	43.5	68.4	-37.982	C46H66O7	772.487	9.23873	--	--	--	--	--	--	--	--	--	--	--	--	--
pos_10348	L-Leucine	48.5	49.3	-1.86233	C6H13NO2	114.091	9.253	C00123	Valine, leucine and isoleucine degradation(ko00280);;Valine, leucine and isoleucine biosynthesis(ko00290);;Glucosinolate biosynthesis(ko00966);;Aminoacyl-tRNA biosynthesis(ko00970);;Biosynthesis of plant secondary metabolites(ko01060);;Biosynthesis of alkaloids derived from histidine and purine(ko01065);;Metabolic pathways(ko01100);;Biosynthesis of secondary metabolites(ko01110);;2-Oxocarboxylic …	--	--	--	--	HMDB0000687	61-90-5	Organic compounds	Organic acids and derivatives	Carboxylic acids and derivatives	Amino acids, peptides, and analogues	Microbe,Animals
pos_1035	5-Ethyl-2,4-dimethyloxazole	43.5	22.9	-2.57572	C7H11NO	126.091	0.696317	--	--	--	--	--	--	HMDB0037867	33318-74-0	Organic compounds	Organoheterocyclic compounds	Azoles	Oxazoles	Microbe,Animals
pos_1036	(±)-2-(2-Furanyl)pyrrolidine	43	23.4	3.33013	C8H11NO	138.092	0.696317	--	--	--	--	--	--	HMDB0040059	--	Organic compounds	Organic nitrogen compounds	Organonitrogen compounds	Amines	Animals
pos_10363	Avermectin B1b	43.8	49.3	8.27414	C47H70O14	841.48	9.26015	C11967	Biosynthesis of 12-, 14- and 16-membered macrolides(ko00522);;Metabolic pathways(ko01100);;Biosynthesis of secondary metabolites(ko01110)	LMPK04000020	Polyketides [PK]	Macrolides and lactone polyketides [PK04]	-	--	--	--	--	--	--	--
pos_10366	9,10,18-Trihydroxystearate	49.7	73.2	-19.2364	C18H36O5	297.236	9.27442	C19621	Cutin, suberine and wax biosynthesis(ko00073)	LMFA02000147	Fatty Acyls [FA]	Octadecanoids [FA02]	Other Octadecanoids [FA0200]	HMDB0034295	17705-68-9	Organic compounds	Lipids and lipid-like molecules	Fatty Acyls	Fatty acids and conjugates	Animals
pos_10368	ADP	40.2	10.2	4.69117	C10H15N5O10P2	410.028	9.27442	C00008	Oxidative phosphorylation(ko00190);;Photosynthesis(ko00195);;Purine metabolism(ko00230);;Zeatin biosynthesis(ko00908);;Metabolic pathways(ko01100);;Biosynthesis of secondary metabolites(ko01110);;Nucleotide metabolism(ko01232);;Biosynthesis of cofactors(ko01240);;FoxO signaling pathway(ko04068);;Neuroactive ligand-receptor interaction(ko04080);;Lysosome(ko04142);;AMPK signaling pathway(ko04152);;…	--	--	--	--	HMDB0001341	58-64-0	Organic compounds	Nucleosides, nucleotides, and analogues	Purine nucleotides	Purine ribonucleotides	Microbe,Animals
pos_10377	3alpha,7alpha,26-Trihydroxy-5beta-cholestane	41.4	54.3	-39.3083	C27H48O3	443.338	9.28157	C05444	--	--	--	--	--	HMDB0012455	15313-69-6	Organic compounds	Lipids and lipid-like molecules	Steroids and steroid derivatives	Bile acids, alcohols and derivatives	Animals
pos_10378	Phylloquinone	45.1	40.2	11.7461	C31H46O2	468.389	9.28157	--	--	--	--	--	--	--	--	--	--	--	--	--
pos_1038	SCOPOLINE	47.8	40.4	0.30197	C8H13NO2	156.102	0.696317	--	--	--	--	--	--	--	--	--	--	--	--	--
pos_10381	(2'S)-Deoxymyxol 2'-(2,4-di-O-methyl-alpha-L-fucoside)	43.9	57.2	-6.4075	C48H70O6	781.476	9.28157	C15935	Carotenoid biosynthesis(ko00906)	LMPR01070543	Prenol Lipids [PR]	Isoprenoids [PR01]	C40 isoprenoids (tetraterpenes) [PR0107]	--	--	--	--	--	--	--
pos_10383	D-Cathine	48.4	62.3	-16.0934	C9H13NO	151.097	9.2887	--	--	--	--	--	--	--	--	--	--	--	--	--
pos_10389	Castasterone	41.6	54.4	-37.3355	C28H48O5	429.319	9.2887	--	--	--	--	--	--	--	--	--	--	--	--	--
pos_10392	calicoferol E	40	13.4	4.40285	C27H42O2	363.306	9.29583	--	--	LMST03020157	Sterol Lipids [ST]	Secosteroids [ST03]	Vitamin D3 and derivatives [ST0302]	--	--	--	--	--	--	--
pos_10398	Avermectin B1a monosaccharide	45.8	44.9	-5.49372	C41H60O11	751.399	9.29583	--	--	--	--	--	--	--	--	--	--	--	--	--
pos_10409	Astragaloside A	46.6	59.8	3.47645	C41H68O14	749.45	9.32438	--	--	--	--	--	--	HMDB0242537	--	Organic compounds	Lipids and lipid-like molecules	Steroids and steroid derivatives	Steroidal glycosides	Animals
pos_10417	3-Oxosteroid	41.5	10.1	0.123147	C19H30O	275.237	9.33153	--	--	--	--	--	--	--	--	--	--	--	--	--
pos_10418	9,10-Dihydroxy-12,13-epoxyoctadecanoate	52.1	81.1	-16.8573	C18H34O5	295.221	9.33153	--	--	--	--	--	--	--	--	--	--	--	--	--
pos_10419	Alisol B 23-acetate	47.1	45.7	-1.52505	C32H50O5	497.362	9.33153	--	--	--	--	--	--	--	--	--	--	--	--	--
pos_10426	9,10-Epoxy-18-hydroxystearate	51.1	74.6	0.403719	C18H34O4	279.232	9.3458	C19620	Cutin, suberine and wax biosynthesis(ko00073)	--	--	--	--	HMDB0302107	--	Organic compounds	Lipids and lipid-like molecules	Fatty Acyls	Fatty acids and conjugates	Animals
pos_10428	Cer(d16:1(4E)/18:1(9Z)(2OH))	40	7.67	0.0789281	C34H65NO4	534.488	9.35293	--	--	LMSP02010083	Sphingolipids [SP]	Ceramides [SP02]	N-acylsphingosines (ceramides) [SP0201]	--	--	--	--	--	--	--
pos_10436	Glucocerebrosides	50.4	56.6	0.881958	C40H75NO9	696.542	9.35293	--	--	--	--	--	--	--	--	--	--	--	--	--
pos_10446	Geranylbenzoquinone	41.6	17.2	-4.23389	C16H20O2	245.153	9.36008	C10351	--	--	--	--	--	--	--	--	--	--	--	--
pos_10448	Echinenone	46.1	41	0.883096	C40H54O	551.425	9.36008	C08592	Carotenoid biosynthesis(ko00906);;Biosynthesis of secondary metabolites(ko01110)	LMPR01070060	Prenol Lipids [PR]	Isoprenoids [PR01]	C40 isoprenoids (tetraterpenes) [PR0107]	--	--	--	--	--	--	--
pos_10454	beta-Sitosterol	41.7	15.7	-2.48611	C29H50O	397.382	9.37435	C19654	--	LMST01040122	Sterol Lipids [ST]	Sterols [ST01]	Stigmasterols and C24-ethyl derivatives [ST0104]	HMDB0000649	83-47-6	Organic compounds	Lipids and lipid-like molecules	Steroids and steroid derivatives	Stigmastanes and derivatives	Animals
pos_10455	Vitamin D3	47.3	70.4	-22.0623	C27H44O	407.32	9.36722	--	--	--	--	--	--	HMDB0242506	--	Organic compounds	Lipids and lipid-like molecules	Steroids and steroid derivatives	Vitamin D and derivatives	Animals
pos_10460	Lovastatin	47	66.1	25.1477	C24H36O5	831.522	9.37435	C07074	--	--	--	--	--	HMDB0014372	75330-75-5	Organic compounds	Organoheterocyclic compounds	Lactones	Delta valerolactones	Animals
pos_10465	C20916	40.7	8.88	1.15878	C11H19N3O5	569.255	9.3815	--	--	--	--	--	--	--	--	--	--	--	--	--
pos_10467	Tropone	46.4	36.4	1.05052	C7H6O	251.047	9.38863	--	--	--	--	--	--	--	--	--	--	--	--	--
pos_10476	Crepenynate	50.4	68.6	-10.8208	C18H30O2	243.208	9.4022	--	--	--	--	--	--	--	--	--	--	--	--	--
pos_10477	Linoleate	47.7	52.9	-2.20906	C18H32O2	245.226	9.4022	--	--	--	--	--	--	HMDB0247706	--	Organic compounds	Lipids and lipid-like molecules	Fatty Acyls	Lineolic acids and derivatives	Animals
pos_10480	Betulin	44.6	31.9	-0.313921	C30H50O2	425.378	9.4022	--	--	--	--	--	--	--	--	--	--	--	--	--
pos_10484	Saikosaponin F	47.3	75	19.9025	C48H80O17	951.547	9.4022	--	--	--	--	--	--	--	--	--	--	--	--	--
pos_10486	Stearidonic Acid	45.8	59.6	-24.0866	C18H28O2	277.21	9.40935	--	--	--	--	--	--	--	--	--	--	--	--	--
pos_10495	5α-Androst-16-en-3α-ol	47.1	39	-1.2087	C19H30O	275.237	9.41648	--	--	--	--	--	--	--	--	--	--	--	--	--
pos_10497	Alisol A	48.1	50.7	2.87993	C30H50O5	513.356	9.41648	--	--	--	--	--	--	--	--	--	--	--	--	--
pos_10506	1,3-Diisopropylbenzene	46.5	61.3	-29.8065	C12H18	347.184	9.43075	--	--	--	--	--	--	HMDB0013806	99-62-7	Organic compounds	Benzenoids	Benzene and substituted derivatives	Cumenes	Animals
pos_10513	10-Deoxymethynolide	53.4	78.5	-0.713988	C17H28O4	261.185	9.4379	C11993	Biosynthesis of 12-, 14- and 16-membered macrolides(ko00522);;Metabolic pathways(ko01100);;Biosynthesis of secondary metabolites(ko01110)	LMPK04000034	Polyketides [PK]	Macrolides and lactone polyketides [PK04]	-	--	--	--	--	--	--	--
pos_10526	(9Z)-Octadecenoic acid	40.9	18.7	-9.24674	C18H34O2	321.216	9.45217	--	--	--	--	--	--	--	--	--	--	--	--	--
pos_1053	S-(Hercyn-2-yl)-L-cysteine S-oxide	40.2	27.5	-7.46336	C12H21N4O5S+	372.108	0.696317	--	--	--	--	--	--	--	--	--	--	--	--	--
pos_10531	PG(20:5(5Z,8Z,11Z,14Z,17Z)/0:0)	48.9	58.6	1.98151	C26H43O9P	553.352	9.45217	--	--	LMGP04050030	Glycerophospholipids [GP]	Glycerophosphoglycerols [GP04]	Monoacylglycerophosphoglycerols [GP0405]	--	--	--	--	--	--	--
pos_10539	(1R,6R)-1,4,5,5a,6,9-Hexahydrophenazine-1,6-dicarboxylate	40.3	18.3	-6.05477	C14H14N2O4	297.083	9.45932	--	--	--	--	--	--	--	--	--	--	--	--	--
pos_1055	Desulfoglucotropeolin	41.6	75.1	-5.64373	C14H19NO6S	352.081	0.696317	--	--	--	--	--	--	--	--	--	--	--	--	--
pos_10551	Panaxadiol	45.1	38.8	2.18329	C30H52O3	443.389	9.46645	--	--	--	--	--	--	HMDB0038243	112791-34-1	Organic compounds	Lipids and lipid-like molecules	Prenol lipids	Triterpenoids	Animals
pos_10558	Erucic acid	45.3	40.8	-2.84204	C22H42O2	677.642	9.47358	C08316	Biosynthesis of unsaturated fatty acids(ko01040)	LMFA01030089	Fatty Acyls [FA]	Fatty Acids and Conjugates [FA01]	Unsaturated fatty acids [FA0103]	HMDB0002068	112-86-7	Organic compounds	Lipids and lipid-like molecules	Fatty Acyls	Fatty acids and conjugates	Animals,Plants
pos_10569	Zeaxanthin diglucoside	51.9	69.2	0.791252	C52H76O12	915.53	9.48787	--	--	--	--	--	--	--	--	--	--	--	--	--
pos_10571	1-Stearoyl-2-hydroxy-sn-glycero-3-phosphoethanolamine	45.3	55.8	-10.7232	C23H48NO7P	499.346	9.495	C21484	Ferroptosis(ko04216)	LMGP02050001	Glycerophospholipids [GP]	Glycerophosphoethanolamines [GP02]	Monoacylglycerophosphoethanolamines [GP0205]	HMDB0011130	69747-55-3	Organic compounds	Lipids and lipid-like molecules	Glycerophospholipids	Glycerophosphoethanolamines	Microbe,Animals
pos_1061	(7R)-7-(5-Carboxy-5-oxopentanoyl)aminocephalosporinate	40.7	33.7	1.92616	C16H18N2O9S	453.037	0.696317	C04712	Penicillin and cephalosporin biosynthesis(ko00311);;Biosynthesis of secondary metabolites(ko01110)	--	--	--	--	HMDB0060316	--	Organic compounds	Organoheterocyclic compounds	Lactams	Beta lactams	Animals
pos_10610	cis-Abienol	46.4	47.2	-7.83739	C20H34O	308.293	9.5521	--	--	--	--	--	--	--	--	--	--	--	--	--
pos_10615	L-Palmitoylcarnitine	45.9	36.2	1.6561	C23H45NO4	441.369	9.5521	--	--	LMFA07070079	Fatty Acyls [FA]	Fatty esters [FA07]	Fatty acyl carnitines [FA0707]	HMDB0240774	--	Organic compounds	Lipids and lipid-like molecules	Fatty Acyls	Fatty acid esters	Animals
pos_10617	Monoanhydroescholtzxanthin	41.7	37.8	-4.32851	C40H52O	549.407	9.5521	--	--	LMPR01070026	Prenol Lipids [PR]	Isoprenoids [PR01]	C40 isoprenoids (tetraterpenes) [PR0107]	--	--	--	--	--	--	--
pos_10625	Phenylhydrazine	41	23	14.3759	C6H8N2	109.078	9.56638	C02304	--	--	--	--	--	HMDB0256439	100-63-0	Organic compounds	Benzenoids	Benzene and substituted derivatives	Phenylhydrazines	Animals
pos_10628	Estriol	41	18.8	7.77296	C18H24O3	311.164	9.57352	--	--	LMST02010006	Sterol Lipids [ST]	Steroids [ST02]	C18 steroids (estrogens) and derivatives [ST0201]	HMDB0000347	547-81-9	Organic compounds	Lipids and lipid-like molecules	Steroids and steroid derivatives	Estrane steroids	Animals
pos_10632	n-Docosanol	45	51.3	-22.571	C22H46O	691.658	9.56638	--	--	--	--	--	--	--	--	--	--	--	--	--
pos_10641	2(R)-HOT	48.1	60	-7.12495	C18H30O3	259.204	9.59493	--	--	--	--	--	--	--	--	--	--	--	--	--
pos_10642	3alpha,7alpha,12alpha-Trihydroxy-5beta-cholestane	45.2	62.2	-37.5995	C27H48O3	443.335	9.59493	C05454	Primary bile acid biosynthesis(ko00120);;Metabolic pathways(ko01100)	LMST04030035	Sterol Lipids [ST]	Bile acids and derivatives [ST04]	C27 bile acids, alcohols, and derivatives [ST0403]	HMDB0001457	547-96-6	Organic compounds	Lipids and lipid-like molecules	Steroids and steroid derivatives	Cholestane steroids	Animals
pos_10647	Estrone	42.2	25	-5.71942	C18H22O2	579.284	9.59493	--	--	--	--	--	--	--	--	--	--	--	--	--
pos_10649	Avermectin A1a monosaccharide	43.3	20.6	0.743625	C42H62O11	743.437	9.5878	--	--	--	--	--	--	--	--	--	--	--	--	--
pos_10652	Acetoin	47.5	55.8	17.7103	C4H8O2	89.0613	9.59493	C00466	--	LMFA12000020	Fatty Acyls [FA]	Oxygenated hydrocarbons [FA12]	-	HMDB0003243	513-86-0	Organic compounds	Organic oxygen compounds	Organooxygen compounds	Carbonyl compounds	Microbe,Animals
pos_10658	(±)8(9)-EET methyl ester	41	9.67	-0.967147	C21H34O3	335.258	9.60207	--	--	--	--	--	--	--	--	--	--	--	--	--
pos_10660	Sucrose	40.4	9.59	2.47637	C12H22O11	365.106	9.60207	--	--	--	--	--	--	HMDB0246276	57-50-1	Organic compounds	Organic oxygen compounds	Organooxygen compounds	Carbohydrates and carbohydrate conjugates	Animals
pos_10665	1-Palmitoylglycerol	45.6	56.3	9.12983	C19H38O4	330.279	9.61635	--	--	LMGL01010001	Glycerolipids [GL]	Monoradylglycerols [GL01]	Monoacylglycerols [GL0101]	HMDB0245964	542-44-9	Organic compounds	Lipids and lipid-like molecules	Glycerolipids	Monoradylglycerols	Animals
pos_10672	(±)-2-Methyl-3-(4-methylphenyl)propanal	42.8	35.7	9.72906	C11H14O	163.113	9.63068	--	--	--	--	--	--	HMDB0031856	--	Organic compounds	Benzenoids	Benzene and substituted derivatives	Phenylpropanes	Animals
pos_10673	Icosenoic acid	43.6	45.7	2.07174	C20H38O2	352.322	9.63068	--	--	--	--	--	--	--	--	--	--	--	--	--
pos_10682	5-Hydroxyconiferyl alcohol	40.9	16.9	0.955098	C10H12O4	161.06	9.63783	C12205	Phenylpropanoid biosynthesis(ko00940);;Biosynthesis of secondary metabolites(ko01110)	--	--	--	--	HMDB0060398	--	Organic compounds	Benzenoids	Phenols	Methoxyphenols	Animals,Plants
pos_1069	1-Methylpyrrolinium	40.1	29.1	-14.0529	C5H10N+	107.069	0.710583	C06178	Nicotinate and nicotinamide metabolism(ko00760);;Tropane, piperidine and pyridine alkaloid biosynthesis(ko00960);;Biosynthesis of plant secondary metabolites(ko01060);;Biosynthesis of alkaloids derived from ornithine, lysine and nicotinic acid(ko01064);;Metabolic pathways(ko01100);;Biosynthesis of secondary metabolites(ko01110)	--	--	--	--	HMDB0060253	--	Organic compounds	Organoheterocyclic compounds	Pyrrolines	_	Animals,Plants
pos_1070	Acetyl-DL-Valine	47.9	41.6	0.461687	C7H13NO3	160.097	0.710583	--	--	--	--	--	--	--	--	--	--	--	--	--
pos_10700	Teasterone	42.5	36.1	-9.59467	C28H48O4	413.337	9.65217	--	--	--	--	--	--	--	--	--	--	--	--	--
pos_10701	Anhydrosophoradiol	41.9	14.6	-2.09024	C30H48O	425.377	9.65217	--	--	--	--	--	--	--	--	--	--	--	--	--
pos_10702	L-Urobilinogen	42.3	44.5	19.5141	C33H48N4O6	597.376	9.65217	C05789	--	--	--	--	--	HMDB0004157	17095-63-5	Organic compounds	Organoheterocyclic compounds	Tetrapyrroles and derivatives	Bilirubins	Animals
pos_10703	Rhodopinal	41.7	18.2	0.57583	C40H56O2	607.392	9.65217	C16270	Carotenoid biosynthesis(ko00906)	LMPR01070477	Prenol Lipids [PR]	Isoprenoids [PR01]	C40 isoprenoids (tetraterpenes) [PR0107]	--	--	--	--	--	--	--
pos_10708	(Z)-4-Decen-1-ol	50.5	69	-8.9728	C10H20O	330.334	9.6593	--	--	LMFA05000648	Fatty Acyls [FA]	Fatty alcohols [FA05]	-	HMDB0032206	57074-37-0	Organic compounds	Lipids and lipid-like molecules	Fatty Acyls	Fatty alcohols	Animals
pos_10716	Tabtoxinine-delta-lactam	46.2	54.5	13.6563	C7H12N2O4	153.068	9.67358	--	--	--	--	--	--	--	--	--	--	--	--	--
pos_10717	3-Cyano-L-alanine	44.1	31.8	-5.12655	C4H6N2O2	246.119	9.67358	C02512	Cyanoamino acid metabolism(ko00460);;Metabolic pathways(ko01100);;Biosynthesis of secondary metabolites(ko01110)	--	--	--	--	HMDB0060245	6232-19-5	Organic compounds	Organic acids and derivatives	Carboxylic acids and derivatives	Amino acids, peptides, and analogues	Animals
pos_10718	His Val Ala Gly	40.7	16.9	-7.39672	C16H26N6O5	383.201	9.67358	--	--	--	--	--	--	--	--	--	--	--	--	--
pos_10722	Pulsatilla saponin D	48.1	71.9	-21.4153	C47H76O17	895.485	9.66643	--	--	--	--	--	--	--	--	--	--	--	--	--
pos_10723	Rebaudioside A	45.2	75.1	42.91	C44H70O23	931.458	9.67358	--	--	--	--	--	--	--	--	--	--	--	--	--
pos_10729	L-Phenylalanine	48.1	52.9	-1.854	C9H11NO2	130.065	9.68072	C02057	--	--	--	--	--	HMDB0250791	63-91-2	Organic compounds	Organic acids and derivatives	Carboxylic acids and derivatives	Amino acids, peptides, and analogues	Animals
pos_10731	Aethusin	40.1	28	0.490976	C13H14	171.117	9.68072	C08395	--	--	--	--	--	--	--	--	--	--	--	--
pos_10733	Melatonin	40.2	29.5	-22.6938	C13H16N2O2	215.113	9.68072	C01598	Tryptophan metabolism(ko00380);;Metabolic pathways(ko01100);;Biosynthesis of secondary metabolites(ko01110);;Neuroactive ligand-receptor interaction(ko04080);;Circadian entrainment(ko04713)	--	--	--	--	HMDB0001389	73-31-4	Organic compounds	Organoheterocyclic compounds	Indoles and derivatives	Indoles	Animals
pos_10734	Serinyl-Proline	45.9	69.2	-22.1408	C8H14N2O4	220.125	9.68072	--	--	--	--	--	--	--	--	--	--	--	--	--
pos_10736	7-Hydroxy-5-isopropyl-2-methoxy-3-methyl-1,4-naphthoquinone	40.2	11.9	1.92961	C15H16O4	261.122	9.68072	--	--	--	--	--	--	HMDB0035254	253609-43-7	Organic compounds	Benzenoids	Naphthalenes	Naphthoquinones	Animals
pos_10737	5,6-Dihydro-4-methoxy-6-[2-(4-methoxyphenyl)ethyl]-2H-pyran-2-one	45.5	30.5	0.577934	C15H18O4	263.128	9.68072	--	--	--	--	--	--	HMDB0030549	49776-58-1	Organic compounds	Phenylpropanoids and polyketides	Kavalactones	_	Animals
pos_10739	Phenylalanyl-Glutamate	45.5	60.9	-36.9051	C14H18N2O5	295.117	9.68072	--	--	--	--	--	--	--	--	--	--	--	--	--
pos_1074	Fomylciprofloxacin	41	33.9	20.4531	C18H18FN3O4	360.143	0.710583	--	--	--	--	--	--	--	--	--	--	--	--	--
pos_10740	trans-O-Methylgrandmarin	41.9	11	0.870121	C16H18O6	307.118	9.68072	--	--	--	--	--	--	--	--	--	--	--	--	--
pos_10741	Val Tyr Asn	42.7	35.6	-18.3653	C18H26N4O6	395.185	9.68072	--	--	--	--	--	--	--	--	--	--	--	--	--
pos_10745	Proscillaridin A	49.2	83.1	-38.8538	C30H42O8	531.275	9.68072	C12816	--	LMST01130008	Sterol Lipids [ST]	Sterols [ST01]	Bufanolides and derivatives [ST0113]	--	--	--	--	--	--	--
pos_10749	Ile Arg His His	40.3	20.7	-6.65434	C24H39N11O5	562.317	9.68072	--	--	--	--	--	--	--	--	--	--	--	--	--
pos_10751	Oleandrin	52.9	76.9	5.81968	C32H48O9	576.333	9.68072	C19987	--	LMST01120025	Sterol Lipids [ST]	Sterols [ST01]	Cardanolides and derivatives [ST0112]	--	--	--	--	--	--	--
pos_10753	L-Urobilin	46.6	82.6	-9.3615	C33H46N4O6	617.325	9.68072	--	--	--	--	--	--	--	--	--	--	--	--	--
pos_10754	C20915	46.6	36.9	-0.951465	C11H21N3O6	621.249	9.68072	--	--	--	--	--	--	--	--	--	--	--	--	--
pos_10755	Tyr His Arg Arg	40.6	15.5	-3.7174	C27H42N12O6	631.346	9.68072	--	--	--	--	--	--	--	--	--	--	--	--	--
pos_10756	Dapdiamide C	41.8	45.4	9.63535	C13H22N4O5	646.358	9.68072	--	--	--	--	--	--	--	--	--	--	--	--	--
pos_10757	Saquinavir	40.5	25.3	-13.6842	C38H50N6O5	671.382	9.68072	--	--	--	--	--	--	HMDB0015362	127779-20-8	Organic compounds	Organic acids and derivatives	Carboxylic acids and derivatives	Amino acids, peptides, and analogues	Animals
pos_10763	1,3-Octadiene	43.2	30.9	-6.43031	C8H14	111.116	9.68785	--	--	--	--	--	--	HMDB0040966	1002-33-1	Organic compounds	Hydrocarbons	Unsaturated hydrocarbons	Olefins	Animals
pos_10767	Platycodin D	46.7	45.1	-4.64342	C57H92O28	1189.56	9.69498	--	--	--	--	--	--	HMDB0256634	--	Organic compounds	Lipids and lipid-like molecules	Prenol lipids	Terpene glycosides	Animals
pos_10771	(E)-4,8-Dimethyl-1,3,7-nonatriene	44.4	34.8	-2.27783	C11H18	151.148	9.68785	C21795	--	LMFA11000037	Fatty Acyls [FA]	Hydrocarbons [FA11]	-	HMDB0035792	19945-61-0	Organic compounds	Lipids and lipid-like molecules	Prenol lipids	Monoterpenoids	Microbe,Animals,Plants
pos_10772	Teresantalol	40.5	64.1	-4.66939	C10H16O	135.116	9.68785	--	--	--	--	--	--	--	--	--	--	--	--	--
pos_10774	(3Z,6Z,9Z)-dodecatrienol	47	39.5	-1.03168	C12H20O	181.159	9.68785	C08375	--	LMFA05000097	Fatty Acyls [FA]	Fatty alcohols [FA05]	-	--	--	--	--	--	--	--
pos_10777	Elixene	47.3	49.8	-3.6858	C15H24	205.194	9.68785	--	--	--	--	--	--	--	--	--	--	--	--	--
pos_10780	9S,10R-Epoxy-6Z-octadecene	41.5	9.36	0.103613	C18H32O	282.279	9.68785	--	--	LMFA12000284	Fatty Acyls [FA]	Oxygenated hydrocarbons [FA12]	-	--	--	--	--	--	--	--
pos_10789	3-Hexenal	43.6	32.3	-6.91497	C6H10O	81.0692	9.68785	--	--	--	--	--	--	HMDB0031497	4440-65-7	Organic compounds	Organic oxygen compounds	Organooxygen compounds	Carbonyl compounds	Animals
pos_10790	3-Methylcyclopentene	42.7	22.6	-3.33401	C6H10	165.163	9.68785	--	--	--	--	--	--	HMDB0031544	1120-62-3	Organic compounds	Hydrocarbons	Unsaturated hydrocarbons	Olefins	Animals,Plants
pos_10791	Megalomicin A	53.5	89.8	10.9906	C44H80N2O15	915.529	9.68785	C11985	Biosynthesis of 12-, 14- and 16-membered macrolides(ko00522);;Biosynthesis of secondary metabolites(ko01110)	LMPK04000026	Polyketides [PK]	Macrolides and lactone polyketides [PK04]	-	--	--	--	--	--	--	--
pos_10794	Cyclohexane-1-carboxylate	41.5	44.5	-33.311	C7H12O2	93.0656	9.68785	C09822	Benzoate degradation(ko00362);;Metabolic pathways(ko01100);;Microbial metabolism in diverse environments(ko01120)	--	--	--	--	HMDB0031342	98-89-5	Organic compounds	Organic acids and derivatives	Carboxylic acids and derivatives	Carboxylic acids	Animals,Microbe
pos_10799	Azadirachtin A	47.5	66.2	-9.96439	C35H44O16	759.219	9.70213	--	--	--	--	--	--	--	--	--	--	--	--	--
pos_10807	3-Indolebutyric acid	45.4	46.4	-5.56251	C12H13NO2	186.09	9.70927	C11284	--	--	--	--	--	HMDB0002096	133-32-4	Organic compounds	Organoheterocyclic compounds	Indoles and derivatives	Indoles	Animals,Plants
pos_1081	UDP-2,3-dideoxy-2-acetamido-3-acetamidino-alpha-D-mannuronic acid	43.9	60.3	-0.334166	C19H29N5O17P2	703.137	0.710583	--	--	--	--	--	--	--	--	--	--	--	--	--
pos_10811	Norsolorinic acid	43.9	47.7	-21.1319	C20H18O7	393.087	9.70927	C20452	Aflatoxin biosynthesis(ko00254);;Metabolic pathways(ko01100);;Biosynthesis of secondary metabolites(ko01110)	--	--	--	--	--	--	--	--	--	--	--
pos_10825	Homotrypanothione disulfide	42	71.3	35.823	C28H49N9O10S2	777.416	9.70927	--	--	--	--	--	--	--	--	--	--	--	--	--
pos_1083	L-Valine	43.8	21	-0.811073	C5H11NO2	118.086	0.724867	C00183	Valine, leucine and isoleucine degradation(ko00280);;Valine, leucine and isoleucine biosynthesis(ko00290);;Penicillin and cephalosporin biosynthesis(ko00311);;Cyanoamino acid metabolism(ko00460);;Pantothenate and CoA biosynthesis(ko00770);;Glucosinolate biosynthesis(ko00966);;Aminoacyl-tRNA biosynthesis(ko00970);;Biosynthesis of plant secondary metabolites(ko01060);;Biosynthesis of alkaloids deri…	--	--	--	--	HMDB0000883	72-18-4	Organic compounds	Organic acids and derivatives	Carboxylic acids and derivatives	Amino acids, peptides, and analogues	Microbe,Animals
pos_10863	Kanosamine 6-phosphate	42	27.8	-14.2782	C6H14NO8P	301.076	9.73712	--	--	--	--	--	--	--	--	--	--	--	--	--
pos_10864	Ricinoleic Acid methyl ester	42.5	16	-0.619412	C19H36O3	313.274	9.73712	--	--	--	--	--	--	--	--	--	--	--	--	--
pos_10866	Cellobiose	42	19.4	2.69102	C12H22O11	365.106	9.73712	--	--	--	--	--	--	--	--	--	--	--	--	--
pos_10868	Undecylprodigiosin	42.2	32.1	8.67282	C25H35N3O	411.315	9.73712	--	--	--	--	--	--	HMDB0259405	--	Organic compounds	Organoheterocyclic compounds	Pyrroles	Substituted pyrroles	Microbe,Animals
pos_10869	DIHYDRO-7-DESACETYLDEOXYGEDUNIN	40	11.7	-5.67535	C26H34O5	427.245	9.73712	--	--	--	--	--	--	--	--	--	--	--	--	--
pos_1087	Ethyl -D-glucuronide	50.5	72.5	7.70035	C8H14O7	187.062	0.717717	--	--	--	--	--	--	--	--	--	--	--	--	--
pos_10872	6''-O-Carbamoylkanamycin A	44.4	42.1	-10.7354	C19H37N5O12	545.272	9.73712	--	--	--	--	--	--	--	--	--	--	--	--	--
pos_1088	2-amino-8-oxo-9,10-epoxy-decanoic acid	41.4	22.2	2.61531	C10H17NO4	216.124	0.724867	C12027	--	LMFA01060176	Fatty Acyls [FA]	Fatty Acids and Conjugates [FA01]	Oxo fatty acids [FA0106]	--	--	--	--	--	--	--
pos_10888	Erythromycin C	42.6	47.2	23.7753	C36H65NO13	719.462	9.73712	--	--	--	--	--	--	HMDB0251935	--	Organic compounds	Organic oxygen compounds	Organooxygen compounds	Carbohydrates and carbohydrate conjugates	Animals
pos_1089	N-Glycolyl-D-glucosamine	40.1	15.1	-8.05397	C8H15NO7	238.09	0.717717	--	--	--	--	--	--	--	--	--	--	--	--	--
pos_10890	alpha-Hederin	40.5	13.9	1.07904	C41H66O12	751.464	9.73712	--	--	--	--	--	--	--	--	--	--	--	--	--
pos_10891	Mogroside II-?A	49.2	59.4	3.29873	C42H72O14	783.492	9.73712	--	--	--	--	--	--	--	--	--	--	--	--	--
pos_10900	alpha-Tocopherol	40.4	40.9	41.1945	C29H50O2	469.362	9.75853	--	--	--	--	--	--	--	--	--	--	--	--	--
pos_10902	3beta-Hydroxy-4beta,14alpha-dimethyl-9beta,19-cyclo-5alpha-ergost-24(24(1))-en-4alpha-carboxylate	47.1	65.4	2.44184	C31H50O3	509.34	9.75853	--	--	--	--	--	--	--	--	--	--	--	--	--
pos_10905	Solanine	49.4	59.3	1.84999	C45H73NO15	909.533	9.75853	C20046	--	--	--	--	--	HMDB0034202	20562-02-1	Organic compounds	Phenylpropanoids and polyketides	Depsides and depsidones	_	Animals
pos_10909	Iridotrial	45.9	42.6	-0.858877	C10H14O3	165.091	9.7728	C06070	--	LMPR0102070004	Prenol Lipids [PR]	Isoprenoids [PR01]	C10 isoprenoids (monoterpenes) [PR0102]	--	--	--	--	--	--	--
pos_10913	8-Propanoylneosolaniol	40	22.3	17.3183	C22H30O9	439.204	9.7728	--	--	--	--	--	--	HMDB0038562	111112-47-1	Organic compounds	Organoheterocyclic compounds	Isoquinolines and derivatives	Benzylisoquinolines	Animals
pos_10927	12(S)-HETE	41.2	37.4	-7.3407	C20H32O3	663.455	9.77995	C14777	Arachidonic acid metabolism(ko00590);;Ovarian steroidogenesis(ko04913);;Aldosterone synthesis and secretion(ko04925)	LMFA03060007	Fatty Acyls [FA]	Eicosanoids [FA03]	Hydroxy/hydroperoxyeicosatetraenoic acids [FA0306]	HMDB0006111	54397-83-0	Organic compounds	Lipids and lipid-like molecules	Fatty Acyls	Eicosanoids	Animals
pos_10928	Astragaloside III	48	58.4	5.8883	C41H68O14	749.452	9.77995	--	--	--	--	--	--	--	--	--	--	--	--	--
pos_10929	(7S,8S)-DiHODE	41.7	45.8	-42.3129	C18H32O4	277.203	9.78708	--	--	--	--	--	--	--	--	--	--	--	--	--
pos_10931	Pristanic acid	47.7	52.2	5.59068	C19H38O2	321.278	9.78708	--	--	LMPR0104010022	Prenol Lipids [PR]	Isoprenoids [PR01]	C20 isoprenoids (diterpenes) [PR0104]	HMDB0000795	1189-37-3	Organic compounds	Lipids and lipid-like molecules	Prenol lipids	Diterpenoids	Animals
pos_10938	6-Keto-prostaglandin F1alpha	44.4	39.5	-10.8959	C20H34O6	779.426	9.79422	C05961	Arachidonic acid metabolism(ko00590);;Metabolic pathways(ko01100)	LMFA03010001	Fatty Acyls [FA]	Eicosanoids [FA03]	Prostaglandins [FA0301]	HMDB0002886	58962-34-8	Organic compounds	Lipids and lipid-like molecules	Fatty Acyls	Eicosanoids	Animals
pos_1094	5'-O-beta-D-Glucosylpyridoxine	46.1	37.7	0.804146	C14H21NO8	332.134	0.724867	--	--	--	--	--	--	HMDB0246884	--	Organic compounds	Organoheterocyclic compounds	Pyridines and derivatives	Pyridoxines	Animals
pos_10942	Curdione	46.8	48.9	-9.04858	C15H24O2	201.162	9.80135	C17493	--	--	--	--	--	HMDB0034714	13657-68-6	Organic compounds	Lipids and lipid-like molecules	Prenol lipids	Sesquiterpenoids	Animals
pos_10943	5'-Deoxyadenosine	45.2	57.4	22.9418	C10H13N5O3	269.141	9.80135	C05198	--	--	--	--	--	HMDB0001983	4754-39-6	Organic compounds	Nucleosides, nucleotides, and analogues	5'-deoxyribonucleosides	_	Microbe,Animals
pos_10944	3alpha,7alpha,12alpha-Trihydroxy-5beta-cholestan-26-al	40.7	23.4	-3.06318	C27H46O4	435.346	9.80135	C01301	Primary bile acid biosynthesis(ko00120);;Metabolic pathways(ko01100)	LMST04030164	Sterol Lipids [ST]	Bile acids and derivatives [ST04]	C27 bile acids, alcohols, and derivatives [ST0403]	HMDB0003533	3836-01-09	Organic compounds	Lipids and lipid-like molecules	Steroids and steroid derivatives	Bile acids, alcohols and derivatives	Animals
pos_10962	Anamorelin	45.3	61.6	-6.98016	C31H42N6O3	1115.65	9.8157	--	--	--	--	--	--	HMDB0248383	--	Organic compounds	Organic acids and derivatives	Carboxylic acids and derivatives	Amino acids, peptides, and analogues	Animals
pos_10968	Sclareol	43.4	35.2	-6.90578	C20H36O2	308.294	9.82998	--	--	--	--	--	--	--	--	--	--	--	--	--
pos_10969	gamma-Glutamyl-gamma-aminobutyraldehyde	41.4	25.2	11.9655	C9H16N2O4	455.216	9.82998	--	--	--	--	--	--	--	--	--	--	--	--	--
pos_10970	Avermectin B1b aglycone	41.2	30.2	-0.422156	C33H46O8	609.282	9.82998	--	--	--	--	--	--	--	--	--	--	--	--	--
pos_10981	1-Hexanol	51.7	80	-8.44202	C6H14O	85.1003	9.83712	C00854	--	LMFA05000117	Fatty Acyls [FA]	Fatty alcohols [FA05]	-	HMDB0012971	111-27-3	Organic compounds	Lipids and lipid-like molecules	Fatty Acyls	Fatty alcohols	Microbe,Animals,Plants
pos_11002	beta-Citronellol	44.2	29.3	-3.79004	C10H20O	330.335	9.8728	C11386	Geraniol degradation(ko00281)	LMPR0102010012	Prenol Lipids [PR]	Isoprenoids [PR01]	C10 isoprenoids (monoterpenes) [PR0102]	HMDB0035094	7540-51-4	Organic compounds	Lipids and lipid-like molecules	Prenol lipids	Monoterpenoids	Animals
pos_1101	Gln Pro Ser Glu	40.9	11.2	-0.524692	C18H29N5O9	460.204	0.724867	--	--	--	--	--	--	--	--	--	--	--	--	--
pos_11028	DMPO	43.2	21.3	2.29991	C6H11NO	114.092	9.89422	--	--	--	--	--	--	--	--	--	--	--	--	--
pos_11032	Anatalline	41.1	40.1	30.8709	C15H17N3	239.149	9.89422	--	--	--	--	--	--	--	--	--	--	--	--	--
pos_11041	Avermectin B1a aglycone	43.2	30.6	-2.72468	C34H48O8	623.296	9.89422	--	--	--	--	--	--	--	--	--	--	--	--	--
pos_11046	2-(1-Aziridinyl)ethanol	41.8	17.7	-3.6021	C4H9NO	88.0754	9.89422	--	--	--	--	--	--	--	--	--	--	--	--	--
pos_1107	3-Buten-1-amine	49.4	51.7	-4.20657	C4H9N	72.0805	0.724867	--	--	--	--	--	--	--	--	--	--	--	--	--
pos_11075	(3b,16a,21b,22a)-12-Oleanene-3,16,21,23,28-pentol-22-angeloyloxy-23-al	43.7	35.5	-2.94625	C35H54O7	587.393	9.92277	--	--	--	--	--	--	HMDB0032832	200492-42-8	Organic compounds	Lipids and lipid-like molecules	Prenol lipids	Triterpenoids	Animals
pos_11078	2-Deoxystreptamine	45.5	60.9	25.8023	C6H14N2O3	145.101	9.92992	--	--	--	--	--	--	HMDB0245101	--	Organic compounds	Organic oxygen compounds	Organooxygen compounds	Alcohols and polyols	Animals
pos_11083	Glycocholic acid	45.7	72.8	-2.7046	C26H43NO6	969.579	9.92992	--	--	--	--	--	--	--	--	--	--	--	--	--
pos_11089	Perillic acid	46.3	46.7	-5.90802	C10H14O2	131.085	9.93705	C11924	Limonene and pinene degradation(ko00903)	LMPR0102090041	Prenol Lipids [PR]	Isoprenoids [PR01]	C10 isoprenoids (monoterpenes) [PR0102]	HMDB0004586	7694-45-3	Organic compounds	Lipids and lipid-like molecules	Prenol lipids	Monoterpenoids	Animals
pos_11092	(S,E)-Lyratol propanoate	41.1	26.3	-1.30305	C13H20O2	173.132	9.93705	--	--	--	--	--	--	HMDB0031869	79507-85-0	Organic compounds	Organic acids and derivatives	Carboxylic acids and derivatives	Carboxylic acid derivatives	Animals
pos_11097	ALVERINE	42.3	14.8	0.611785	C20H27N	282.222	9.94418	--	--	--	--	--	--	--	--	--	--	--	--	--
pos_11099	Gln Cys Phe Arg	40.2	16	6.41536	C23H36N8O6S	553.259	9.94418	--	--	--	--	--	--	--	--	--	--	--	--	--
pos_11106	Caproic acid	46.4	38.9	0.0785365	C6H12O2	81.0699	9.93705	C01585	--	LMFA01010006	Fatty Acyls [FA]	Fatty Acids and Conjugates [FA01]	Straight chain fatty acids [FA0101]	HMDB0000535	142-62-1	Organic compounds	Lipids and lipid-like molecules	Fatty Acyls	Fatty acids and conjugates	Microbe,Animals,Plants
pos_11115	PC(16_0_16_0)	45.6	61.4	-19.0099	C40H80NO8P	716.545	9.95847	--	--	--	--	--	--	--	--	--	--	--	--	--
pos_11119	9-OxoODE	52.2	72.6	2.52778	C18H30O3	259.206	9.9656	C14766	Linoleic acid metabolism(ko00591)	LMFA02000274	Fatty Acyls [FA]	Octadecanoids [FA02]	Other Octadecanoids [FA0200]	HMDB0004669	--	Organic compounds	Lipids and lipid-like molecules	Fatty Acyls	Lineolic acids and derivatives	Animals
pos_11120	(6Z,9Z,12Z)-Octadecatrienoic acid	40.3	25.7	-4.48123	C18H30O2	595.473	9.9656	C06426	Linoleic acid metabolism(ko00591);;Biosynthesis of unsaturated fatty acids(ko01040);;Metabolic pathways(ko01100)	LMFA01030141	Fatty Acyls [FA]	Fatty Acids and Conjugates [FA01]	Unsaturated fatty acids [FA0103]	HMDB0003073	506-26-3	Organic compounds	Lipids and lipid-like molecules	Fatty Acyls	Lineolic acids and derivatives	Animals,Plants
pos_11121	5,6-dehydro Arachidonic Acid	41	11.4	-2.76629	C20H30O2	325.213	9.97273	--	--	--	--	--	--	--	--	--	--	--	--	--
pos_11123	Prostaglandin F2alpha	47.3	58.5	-5.5903	C20H34O5	377.228	9.9656	C05959	Arachidonic acid metabolism(ko00590)	LMFA03010036	Fatty Acyls [FA]	Eicosanoids [FA03]	Prostaglandins [FA0301]	HMDB0010199	--	Organic compounds	Lipids and lipid-like molecules	Fatty Acyls	Eicosanoids	Animals
pos_11124	Gymnemagenin	45.4	48.4	-12.6111	C30H50O6	507.378	9.97273	--	--	--	--	--	--	--	--	--	--	--	--	--
pos_11128	DG(18:3(9Z,12Z,15Z)/18:3(9Z,12Z,15Z)/0:0)	43.5	24.4	1.15531	C39H64O5	613.483	9.97273	--	--	LMGL02010079	Glycerolipids [GL]	Diradylglycerols [GL02]	Diacylglycerols [GL0201]	HMDB0007308	--	Organic compounds	Lipids and lipid-like molecules	Fatty Acyls	Lineolic acids and derivatives	Animals
pos_1113	2-Methyl-1-Pyrroline	41.2	9.6	-2.52653	C5H9N	84.0806	0.717717	--	--	--	--	--	--	--	--	--	--	--	--	--
pos_11133	MGDG(18:3(9Z,12Z,15Z)/18:3(9Z,12Z,15Z))	42.4	21.1	2.62445	C45H74O10	797.519	9.97273	--	--	LMGL05010001	Glycerolipids [GL]	Glycosyldiradylglycerols [GL05]	Glycosyldiacylglycerols [GL0501]	--	--	--	--	--	--	--
pos_11138	Tylactone	44.9	72.4	-20.5489	C23H38O5	806.561	9.9656	--	--	--	--	--	--	--	--	--	--	--	--	--
pos_11148	5-Oxoavermectin ''1b'' aglycone	48.1	81.7	-22.312	C33H44O8	533.277	9.97988	--	--	--	--	--	--	--	--	--	--	--	--	--
pos_11154	8-Methylthiooctanaldoxime	42.6	42.7	4.41636	C9H19NOS	417.202	9.98702	C17251	Glucosinolate biosynthesis(ko00966);;2-Oxocarboxylic acid metabolism(ko01210)	--	--	--	--	--	--	--	--	--	--	--
pos_11156	Toosendanin	49.1	72.8	23.2623	C30H38O11	539.241	9.98702	--	--	--	--	--	--	--	--	--	--	--	--	--
pos_1116	6-Aminohexanoate	54.9	83.4	-2.28694	C6H13NO2	96.0805	0.717717	C02378	Caprolactam degradation(ko00930);;Metabolic pathways(ko01100);;Microbial metabolism in diverse environments(ko01120)	LMFA01100035	Fatty Acyls [FA]	Fatty Acids and Conjugates [FA01]	Amino fatty acids [FA0110]	HMDB0001901	60-32-2	Organic compounds	Lipids and lipid-like molecules	Fatty Acyls	Fatty acids and conjugates	Animals
pos_11164	6'''-Deamino-6'''-oxoparomomycin II	51.5	78.7	-13.4061	C23H42N4O15	637.246	9.98702	--	--	--	--	--	--	--	--	--	--	--	--	--
pos_11165	Tryptophyl-Glutamate	45.9	37.8	0.0273805	C16H19N3O5	705.228	9.98702	--	--	--	--	--	--	HMDB0029082	--	Organic compounds	Organic acids and derivatives	Carboxylic acids and derivatives	Amino acids, peptides, and analogues	Animals
pos_1118	1-Aminocyclohexanecarboxylic acid	48.1	42.6	0.603038	C7H13NO2	144.102	0.732	--	--	--	--	--	--	HMDB0243822	2756-85-6	Organic compounds	Organic acids and derivatives	Carboxylic acids and derivatives	Amino acids, peptides, and analogues	Animals
pos_1126	Thr Met Phe	41.8	18.7	1.00872	C18H27N3O5S	398.175	0.732	--	--	--	--	--	--	--	--	--	--	--	--	--
pos_1129	Cyanidin 3-O-rutinoside	50.3	85.4	22.4834	C27H31O15+	618.169	0.732	--	--	--	--	--	--	--	--	--	--	--	--	--
pos_1133	2-Hydroxy-4-isopropenylcyclohexane-1-carboxyl-CoA	47.8	59.4	1.82799	C31H50N7O18P3S	956.206	0.732	--	--	--	--	--	--	--	--	--	--	--	--	--
pos_1136	Lentiginosine	43.6	20.6	1.31773	C8H15NO2	158.118	0.739133	--	--	--	--	--	--	--	--	--	--	--	--	--
pos_1142	Mycosporine	41.7	16.2	-0.779877	C11H19NO6	262.129	0.739133	--	--	--	--	--	--	--	--	--	--	--	--	--
pos_1152	n-acetyldopamine	44.3	29.3	-5.21937	C10H13NO3	196.096	0.753417	--	--	--	--	--	--	--	--	--	--	--	--	--
pos_1161	2-Pyrrolidinone	41.9	17.6	-2.64659	C4H7NO	86.0598	0.746283	C11118	--	--	--	--	--	HMDB0002039	616-45-5	Organic compounds	Organoheterocyclic compounds	Pyrrolidines	Pyrrolidones	Animals,Plants,Microbe
pos_1165	6-Hydroxy-3-succinoylpyridine	46.3	64.4	30.3717	C9H9NO4	160.045	0.76055	--	--	--	--	--	--	--	--	--	--	--	--	--
pos_1166	Slaframine	46.6	42.7	0.916343	C10H18N2O2	163.123	0.76055	--	--	--	--	--	--	--	--	--	--	--	--	--
pos_1167	KAPA	40.5	6.76	2.70381	C9H17NO3	188.129	0.76055	C01092	--	LMFA01100065	Fatty Acyls [FA]	Fatty Acids and Conjugates [FA01]	Amino fatty acids [FA0110]	HMDB0240687	682799-71-9	Organic compounds	Lipids and lipid-like molecules	Fatty Acyls	Fatty acids and conjugates	Animals
pos_1179	Arecaidine	41.2	20.8	-2.75081	C7H11NO2	142.086	0.774833	C10128	--	--	--	--	--	HMDB0030352	499-04-7	Organic compounds	Alkaloids and derivatives	_	_	Animals,Plants
pos_1180	Pyridoxine (Vitamin B6)	41.2	15.7	-4.13223	C8H11NO3	152.07	0.7677	--	--	--	--	--	--	--	--	--	--	--	--	--
pos_1186	Pseudoecgonine	42.5	18.9	-0.872573	C9H15NO3	186.112	0.7677	--	--	--	--	--	--	--	--	--	--	--	--	--
pos_1187	Hydroxyatrazine	40.8	26.1	-6.56697	C8H15N5O	215.139	0.7677	C06552	Atrazine degradation(ko00791);;Metabolic pathways(ko01100);;Microbial metabolism in diverse environments(ko01120)	--	--	--	--	HMDB0062766	2163-68-0	Organic compounds	Organoheterocyclic compounds	Triazines	1,3,5-triazines	Animals
pos_1189	6-(Hydroxymethyl)-7,8-dihydropterin	48.6	54.5	1.82149	C7H9N5O2	218.065	0.7677	--	--	--	--	--	--	--	--	--	--	--	--	--
pos_1193	Isoformononetin	44.8	33.2	-1.72191	C16H12O4	233.059	0.7677	C12125	Isoflavonoid biosynthesis(ko00943);;Biosynthesis of phenylpropanoids(ko01061);;Biosynthesis of secondary metabolites(ko01110)	LMPK12050039	Polyketides [PK]	Flavonoids [PK12]	Isoflavonoids [PK1205]	HMDB0033994	486-63-5	Organic compounds	Phenylpropanoids and polyketides	Isoflavonoids	O-methylated isoflavonoids	Animals,Plants
pos_1194	Oxaloglutarate	40.4	15.5	2.09099	C7H8O7	242.991	0.7677	C05533	2-Oxocarboxylic acid metabolism(ko01210)	--	--	--	--	--	--	--	--	--	--	--
pos_1197	Pentahomomethionine	44.8	49.1	3.50304	C10H21NO2S	258.093	0.774833	--	--	--	--	--	--	--	--	--	--	--	--	--
pos_1202	Glutathione	43.4	28.3	-0.00442876	C10H17N3O6S	308.091	0.7677	--	--	--	--	--	--	HMDB0062697	--	Organic compounds	Organic acids and derivatives	Carboxylic acids and derivatives	Amino acids, peptides, and analogues	Animals
pos_1220	3-Butyn-1-al	50.7	76.4	-6.49934	C4H4O	69.033	0.774833	C06145	Butanoate metabolism(ko00650)	--	--	--	--	HMDB0006853	52844-23-2	Organic compounds	Organic oxygen compounds	Organooxygen compounds	Carbonyl compounds	Animals
pos_1221	S-Sulfanylglutathione	46.2	66.2	-6.85437	C10H17N3O6S2	701.096	0.7677	--	--	--	--	--	--	--	--	--	--	--	--	--
pos_1223	2,5-Dimethyl-1H-pyrrole	47.4	42.7	-3.16494	C6H9N	96.0805	0.774833	--	--	--	--	--	--	HMDB0032973	625-84-3	Organic compounds	Organoheterocyclic compounds	Pyrroles	Substituted pyrroles	Animals
pos_1231	(S)-Norcoclaurine	42.2	31.7	5.38626	C16H17NO3	236.108	0.781967	--	--	--	--	--	--	--	--	--	--	--	--	--
pos_1238	6-desmethylgriseofulvin glucuronide	40.6	35.2	-18.2036	C22H23ClO12	515.086	0.781967	--	--	--	--	--	--	--	--	--	--	--	--	--
pos_1254	2-(2'-Methylthio)ethylmalic acid	44.1	48.5	-13.3316	C7H12O5S	247.024	0.7891	--	--	--	--	--	--	--	--	--	--	--	--	--
pos_1255	Cytarabine	45.9	84.5	-36.4529	C9H13N3O5	226.073	0.7891	--	--	--	--	--	--	HMDB0248553	--	Organic compounds	Nucleosides, nucleotides, and analogues	Pyrimidine nucleosides	_	Microbe,Animals
pos_1256	12-Oxo-2,3-dinor-10,15-phytodienoic acid	46.1	46.8	-14.2322	C16H24O3	229.155	0.7891	--	--	--	--	--	--	HMDB0032090	197247-23-7	Organic compounds	Lipids and lipid-like molecules	Fatty Acyls	Eicosanoids	Animals
pos_1259	7-Chloro-L-tryptophan	42.8	48.3	-5.07972	C11H11ClN2O2	203.036	0.7891	--	--	--	--	--	--	--	--	--	--	--	--	--
pos_1264	Thr Pro Leu	41.2	20.2	-1.18731	C15H27N3O5	330.202	0.7891	--	--	--	--	--	--	--	--	--	--	--	--	--
pos_1266	(+)-Chebulic acid	43.9	26.9	1.82242	C14H12O11	339.035	0.7891	--	--	--	--	--	--	HMDB0036617	--	Organic compounds	Organic acids and derivatives	Carboxylic acids and derivatives	Tetracarboxylic acids and derivatives	Animals
pos_1279	Benzoate	40.7	30	26.3653	C7H6O2	87.0261	0.7891	--	--	--	--	--	--	--	--	--	--	--	--	--
pos_1281	Delphinidin-3-(p-coumaroyl)-rutinoside-5-glucoside	46	67.9	16.7606	C42H47O23+	958.229	0.7891	--	--	--	--	--	--	--	--	--	--	--	--	--
pos_1300	2-Amino-5-epi-valiolone	46.1	54.4	5.05105	C7H13NO5	156.066	0.803383	--	--	--	--	--	--	--	--	--	--	--	--	--
pos_1309	Ethyl 3-methyl-9H-carbazole-9-carboxylate	42.8	37	-11.417	C16H15NO2	276.092	0.79625	--	--	--	--	--	--	HMDB0032758	--	Organic compounds	Organoheterocyclic compounds	Indoles and derivatives	Carbazoles	Animals,Plants
pos_1316	Lithospermoside	45.9	53.1	12.7401	C14H19NO8	294.101	0.79625	--	--	--	--	--	--	--	--	--	--	--	--	--
pos_1320	N-Acetylbialaphos	46.9	56.7	3.57576	C13H24N3O7P	388.126	0.803383	--	--	--	--	--	--	--	--	--	--	--	--	--
pos_1327	Orcinol gentiobioside	50.7	74	-10.4971	C19H28O12	490.187	0.79625	--	--	--	--	--	--	--	--	--	--	--	--	--
pos_1330	Demethylalangiside	45.9	75.7	-27.4105	C24H29NO10	514.155	0.79625	--	--	--	--	--	--	--	--	--	--	--	--	--
pos_1335	Biotinyl-5'-AMP	49.3	61	-10.3751	C20H28N7O9PS	538.121	0.79625	C05921	--	--	--	--	--	HMDB0004220	4130-20-5	Organic compounds	Nucleosides, nucleotides, and analogues	Purine nucleotides	Purine ribonucleotides	Animals
pos_1337	Decarbamoylnovobiocin	53.3	76	0.318094	C30H35NO10	552.223	0.803383	--	--	--	--	--	--	--	--	--	--	--	--	--
pos_1339	Jadomycin B	50.9	68.7	4.27772	C30H31NO9	572.191	0.803383	--	--	--	--	--	--	--	--	--	--	--	--	--
pos_1343	dCMP	49.9	73.2	10.9955	C9H14N3O7P	637.11	0.79625	C00239	Pyrimidine metabolism(ko00240);;Metabolic pathways(ko01100);;Nucleotide metabolism(ko01232)	--	--	--	--	HMDB0001202	1032-65-1	Organic compounds	Nucleosides, nucleotides, and analogues	Pyrimidine nucleotides	Pyrimidine deoxyribonucleotides	Microbe,Animals
pos_1346	3,3-Dimethylacrylic acid	45.1	32.8	-3.2364	C5H8O2	65.0383	0.803383	--	--	LMFA01020097	Fatty Acyls [FA]	Fatty Acids and Conjugates [FA01]	Branched fatty acids [FA0102]	HMDB0000509	541-47-9	Organic compounds	Lipids and lipid-like molecules	Fatty Acyls	Fatty acids and conjugates	Animals,Plants
pos_1350	Streptomycin 6-phosphate	48.9	83.4	-30.2108	C21H40N7O15P	700.175	0.79625	--	--	--	--	--	--	--	--	--	--	--	--	--
pos_1361	(S)-Hydroxydecanoyl-CoA	45.7	76.2	-35.2207	C31H54N7O18P3S	902.199	0.79625	C05264	--	--	--	--	--	HMDB0003938	6245-70-1	Organic compounds	Lipids and lipid-like molecules	Fatty Acyls	Fatty acyl thioesters	Animals
pos_1372	UDP-N-acetylmuramoyl-L-alanyl-gamma-D-glutamyl-L-lysine	45.7	38.9	-1.75093	C34H55N7O24P2	990.272	0.79625	--	--	--	--	--	--	--	--	--	--	--	--	--
pos_1374	trans-2-Enoyl-OPC4-CoA	41.4	50	-23.3105	C35H54N7O18P3S	1008.21	0.810517	C16336	alpha-Linolenic acid metabolism(ko00592);;Metabolic pathways(ko01100);;Biosynthesis of secondary metabolites(ko01110)	LMFA07050380	Fatty Acyls [FA]	Fatty esters [FA07]	Fatty acyl CoAs [FA0705]	HMDB0011120	--	--	--	--	--	--
pos_1378	2,6-Dihydroxy-N-methylmyosmine	46.1	43.9	-4.30774	C10H12N2O2	175.086	0.810517	--	--	--	--	--	--	--	--	--	--	--	--	--
pos_1381	5'-O-methylthymidine	52	79.8	-0.555354	C11H16N2O5	221.092	0.810517	--	--	--	--	--	--	--	--	--	--	--	--	--
pos_1390	OA-6129 A	45.1	60.7	5.9397	C20H31N3O7S	440.188	0.810517	--	--	--	--	--	--	--	--	--	--	--	--	--
pos_1394	CMP-pseudaminic acid	49.4	76.3	2.63826	C22H34N5O15P	662.17	0.810517	--	--	--	--	--	--	--	--	--	--	--	--	--
pos_1395	Isoprene	41.2	13.4	-4.56821	C5H8	86.0961	0.810517	C16521	Terpenoid backbone biosynthesis(ko00900);;Biosynthesis of terpenoids and steroids(ko01062);;Biosynthesis of secondary metabolites(ko01110)	--	--	--	--	HMDB0253673	78-79-5	Organic compounds	Hydrocarbons	Unsaturated hydrocarbons	Branched unsaturated hydrocarbons	Animals,Plants,Microbe
pos_1397	3,5,7-Trioxododecanoyl-CoA	48.4	59.7	-2.78169	C33H52N7O20P3S	1014.21	0.817667	--	--	--	--	--	--	--	--	--	--	--	--	--
pos_14	NICOTINYL	41	8.08	-0.572927	C6H7NO	110.06	0.12665	--	--	--	--	--	--	--	--	--	--	--	--	--
pos_1407	UDP-glucose	47.3	80.3	12.6313	C15H24N2O17P2	1155.11	0.8248	--	--	--	--	--	--	--	--	--	--	--	--	--
pos_1414	(Z)-But-2-ene-1,2,3-tricarboxylate	44.4	23.4	0.2691	C7H8O6	153.018	0.8248	C04225	Propanoate metabolism(ko00640);;Metabolic pathways(ko01100)	--	--	--	--	HMDB0006357	6061-93-4	Organic compounds	Organic acids and derivatives	Carboxylic acids and derivatives	Tricarboxylic acids and derivatives	Microbe,Animals
pos_1419	2,4,6-Trihydroxybenzoic acid	56.1	84.6	0.462338	C7H6O5	171.029	0.8248	--	--	--	--	--	--	HMDB0029649	83-30-7	Organic compounds	Benzenoids	Benzene and substituted derivatives	Benzoic acids and derivatives	Animals
pos_1421	1,3,7-Trimethyluric acid	48.6	51.2	-3.78952	C8H10N4O3	175.061	0.8248	C16361	Caffeine metabolism(ko00232);;Microbial metabolism in diverse environments(ko01120)	--	--	--	--	HMDB0002123	5415-44-1	Organic compounds	Organoheterocyclic compounds	Imidazopyrimidines	Purines and purine derivatives	Animals
pos_1430	Trp Gly Phe Cys	40.9	14.2	3.76249	C25H29N5O5S	476.177	0.817667	--	--	--	--	--	--	--	--	--	--	--	--	--
pos_1432	Azidopine	42.9	28.5	0.19791	C27H26F3N5O5	558.215	0.817667	C11282	--	--	--	--	--	HMDB0248800	--	Organic compounds	Benzenoids	Benzene and substituted derivatives	Trifluoromethylbenzenes	Animals
pos_1462	Dopaquinone	47.8	66.3	16.3538	C9H9NO4	160.042	0.832033	C00822	Tyrosine metabolism(ko00350);;Betalain biosynthesis(ko00965);;Metabolic pathways(ko01100)	--	--	--	--	HMDB0001229	4430-97-1	Organic compounds	Organic acids and derivatives	Carboxylic acids and derivatives	Amino acids, peptides, and analogues	Animals,Plants
pos_1463	1-O-Galloylglycerol	42.8	39.4	-24.393	C10H12O7	245.06	0.832033	--	--	--	--	--	--	HMDB0039177	87087-60-3	Organic compounds	Benzenoids	Benzene and substituted derivatives	Benzoic acids and derivatives	Animals
pos_1493	(5-Formylfuran-3-yl)methyl phosphate	40.9	37.9	-28.069	C6H7O6P	228.981	0.839167	--	--	--	--	--	--	--	--	--	--	--	--	--
pos_1496	5-Hydroxy-N-formylkynurenine	43.7	27.4	-0.353057	C11H12N2O5	252.074	0.839167	C05648	--	--	--	--	--	HMDB0004086	--	Organic compounds	Organic oxygen compounds	Organooxygen compounds	Carbonyl compounds	Animals
pos_15	Diallyl disulfide	47.1	80.3	-13.442	C6H10S2	184.984	0.205183	C08369	--	--	--	--	--	HMDB0033966	2179-57-9	Organic compounds	Organosulfur compounds	Allyl sulfur compounds	_	Animals,Plants
pos_1508	UDP-2-acetamido-2-deoxy-alpha-D-ribo-hex-3-uluronate	49.8	72	1.21675	C17H23N3O18P2	637.08	0.839167	--	--	--	--	--	--	--	--	--	--	--	--	--
pos_1515	2-Amino-3-methyl-1-butanol	40.2	9.81	-2.5132	C5H13NO	104.107	0.85345	--	--	--	--	--	--	HMDB0244984	4276-09-09	Organic compounds	Organic nitrogen compounds	Organonitrogen compounds	Amines	Animals
pos_1522	Genkwanin	45.6	53.6	-14.9999	C16H12O5	323.027	0.8463	C10046	--	LMPK12111018	Polyketides [PK]	Flavonoids [PK12]	Flavones and Flavonols [PK1211]	HMDB0252684	437-64-9	Organic compounds	Phenylpropanoids and polyketides	Flavonoids	O-methylated flavonoids	Animals,Plants
pos_1531	dTDP-D-glucuronate	48.2	57.2	0.944642	C16H24N2O17P2	579.063	0.8463	--	--	--	--	--	--	--	--	--	--	--	--	--
pos_1536	Sinapoyl malate	41.9	51.4	-31.1799	C15H16O9	379.032	0.860583	--	--	--	--	--	--	--	--	--	--	--	--	--
pos_1537	2,4-Pentadienal	43	27.1	5.98163	C5H6O	83.0496	0.860583	--	--	--	--	--	--	HMDB0031597	764-40-9	Organic compounds	Organic oxygen compounds	Organooxygen compounds	Carbonyl compounds	Animals
pos_1542	dUDP	41.9	43.6	-3.11633	C9H14N2O11P2	427.028	0.867717	C01346	Pyrimidine metabolism(ko00240);;Metabolic pathways(ko01100);;Nucleotide metabolism(ko01232)	--	--	--	--	HMDB0001000	4208-67-7	Organic compounds	Nucleosides, nucleotides, and analogues	Pyrimidine nucleotides	Pyrimidine deoxyribonucleotides	Microbe,Animals
pos_1555	CARBOFURAN	44.4	28.7	-0.857501	C12H15NO3	222.112	0.931967	--	--	--	--	--	--	--	--	--	--	--	--	--
pos_1559	p-cresol	48.4	48.1	-2.69209	C7H8O	91.0539	0.9391	--	--	--	--	--	--	--	--	--	--	--	--	--
pos_1561	4-Hydroxyphenylacetaldehyde	50.6	57	-1.12123	C8H8O2	119.049	0.9391	C03765	Tyrosine metabolism(ko00350);;Isoquinoline alkaloid biosynthesis(ko00950);;Biosynthesis of plant secondary metabolites(ko01060);;Biosynthesis of alkaloids derived from shikimate pathway(ko01063);;Metabolic pathways(ko01100);;Biosynthesis of secondary metabolites(ko01110)	--	--	--	--	HMDB0003767	7339-87-9	Organic compounds	Benzenoids	Benzene and substituted derivatives	Phenylacetaldehydes	Animals
pos_1565	m-Coumaric acid	51.7	61.1	0.130674	C9H8O3	165.055	0.9391	C12621	Phenylalanine metabolism(ko00360);;Metabolic pathways(ko01100);;Microbial metabolism in diverse environments(ko01120);;Degradation of aromatic compounds(ko01220)	--	--	--	--	HMDB0001713	14755-02-3	Organic compounds	Phenylpropanoids and polyketides	Cinnamic acids and derivatives	Hydroxycinnamic acids and derivatives	Animals,Plants
pos_1567	L-Formylkynurenine	45.4	32.9	1.14654	C11H12N2O4	490.194	0.9391	--	--	--	--	--	--	--	--	--	--	--	--	--
pos_1574	o-Toluidine	52.5	76.7	-5.86946	C7H9N	108.08	0.946233	C14403	--	--	--	--	--	HMDB0041965	95-53-4	Organic compounds	Benzenoids	Benzene and substituted derivatives	Toluenes	Animals
pos_1576	Methyl beta-D-galactoside	41.2	40.9	-2.24028	C7H14O6	217.068	0.953383	--	--	--	--	--	--	HMDB0246173	--	Organic compounds	Organic oxygen compounds	Organooxygen compounds	Carbohydrates and carbohydrate conjugates	Animals
pos_1577	Vidarabine	45.4	31.5	1.9289	C10H13N5O4	268.105	0.953383	C07195	--	--	--	--	--	HMDB0014340	24356-66-9	Organic compounds	Nucleosides, nucleotides, and analogues	Purine nucleosides	_	Animals
pos_1582	b-D-Glucopyranosiduronic acid	45.3	37.5	-0.85469	C15H21NO8	344.134	0.96765	--	--	--	--	--	--	--	--	--	--	--	--	--
pos_1586	alpha-1,5-L-Arabinobiose	43.9	34.3	-6.27749	C10H18O9	247.079	0.981933	--	--	--	--	--	--	--	--	--	--	--	--	--
pos_1593	N1-Methyl-4-pyridone-5-carboxamide	41.2	32.8	-1.25534	C7H8N2O2	152.058	1.01048	C05843	Nicotinate and nicotinamide metabolism(ko00760);;Metabolic pathways(ko01100)	--	--	--	--	HMDB0004194	769-49-3	Organic compounds	Organoheterocyclic compounds	Pyridines and derivatives	Pyridinecarboxylic acids and derivatives	Animals
pos_1595	Demeton-S-methylsulphon	41.5	13.5	0.553483	C6H15O5PS2	263.017	1.01048	--	--	--	--	--	--	--	--	--	--	--	--	--
pos_1600	Indole-3-acetamide	42.1	22.8	1.06026	C10H10N2O	175.087	1.0312	C02693	Tryptophan metabolism(ko00380);;Metabolic pathways(ko01100)	--	--	--	--	HMDB0029739	879-37-8	Organic compounds	Organoheterocyclic compounds	Indoles and derivatives	Indoles	Microbe,Animals,Plants
pos_1610	Reduced nicotinamide adenine dinucleotide (NADH)	45.8	68.5	34.917	C21H29N7O14P2	688.137	1.0312	--	--	--	--	--	--	--	--	--	--	--	--	--
pos_1613	2-Galloylglucose	41.7	22.6	4.07419	C13H16O10	371.038	1.03833	--	--	--	--	--	--	HMDB0039625	98917-85-2	Organic compounds	Benzenoids	Benzene and substituted derivatives	Benzoic acids and derivatives	Animals
pos_1617	4-Phospho-D-erythronate	42.4	44.1	-11.8813	C4H9O8P	433.009	1.04547	--	--	--	--	--	--	--	--	--	--	--	--	--
pos_1619	Acetoacetic acid	41.6	17.3	-3.5854	C4H6O3	85.028	1.04547	--	--	--	--	--	--	--	--	--	--	--	--	--
pos_1622	2-Phospho-D-glycerate	41.2	42	-39.3832	C3H7O7P	186.993	1.06688	C00631	Glycolysis / Gluconeogenesis(ko00010);;Pentose phosphate pathway(ko00030);;Glycine, serine and threonine metabolism(ko00260);;Glycerolipid metabolism(ko00561);;Glyoxylate and dicarboxylate metabolism(ko00630);;Methane metabolism(ko00680);;Biosynthesis of plant secondary metabolites(ko01060);;Biosynthesis of phenylpropanoids(ko01061);;Biosynthesis of terpenoids and steroids(ko01062);;Biosynthesis …	--	--	--	--	HMDB0003391	3443-57-0	Organic compounds	Organic oxygen compounds	Organooxygen compounds	Carbohydrates and carbohydrate conjugates	Microbe,Animals
pos_1636	N-Acetyl-L-glutamate	49.4	56.9	-4.531	C7H11NO5	154.049	1.1454	--	--	--	--	--	--	--	--	--	--	--	--	--
pos_1638	Crotanecine	42	11.4	0.0728573	C8H13NO3	189.123	1.15968	--	--	--	--	--	--	--	--	--	--	--	--	--
pos_1640	Tropine	42.8	21.1	-1.23111	C8H15NO	142.122	1.16682	--	--	--	--	--	--	--	--	--	--	--	--	--
pos_1641	5-Methoxytryptophol	42.2	15.4	0.968682	C11H13NO2	192.102	1.16682	--	--	--	--	--	--	HMDB0001896	712-09-4	Organic compounds	Organoheterocyclic compounds	Indoles and derivatives	Indoles	Animals
pos_1642	N-lactoyl-phenylalanine	47.6	51.9	-0.476992	C12H15NO4	238.107	1.16682	--	--	--	--	--	--	--	--	--	--	--	--	--
pos_1657	Ayapin	43.9	33	2.16594	C10H6O4	191.034	1.24535	C18078	--	--	--	--	--	HMDB0301806	494-56-4	Organic compounds	Phenylpropanoids and polyketides	Coumarins and derivatives	_	Animals,Plants
pos_1660	Sphingosine 1-phosphate	43.1	35.8	-12.0687	C18H38NO5P	418.207	1.25248	C06124	Sphingolipid metabolism(ko00600);;Metabolic pathways(ko01100);;Calcium signaling pathway(ko04020);;Sphingolipid signaling pathway(ko04071);;Phospholipase D signaling pathway(ko04072);;Neuroactive ligand-receptor interaction(ko04080);;Apelin signaling pathway(ko04371);;Fc gamma R-mediated phagocytosis(ko04666);;Tuberculosis(ko05152)	LMSP01050001	Sphingolipids [SP]	Sphingoid bases [SP01]	Sphingoid base 1-phosphates [SP0105]	HMDB0000277	26993-30-6	Organic compounds	Lipids and lipid-like molecules	Sphingolipids	Phosphosphingolipids	Animals
pos_1661	2-Protocatechoylphloroglucinolcarboxylate	41.1	22.3	2.05572	C14H10O8	307.045	1.25962	C04524	--	--	--	--	--	HMDB0059651	--	Organic compounds	Phenylpropanoids and polyketides	Depsides and depsidones	_	Animals
pos_1666	6-Acetamido-2-oxohexanoate	43	22.3	0.826112	C8H13NO4	170.081	1.29532	--	--	--	--	--	--	--	--	--	--	--	--	--
pos_1667	N-(3S-hydroxy-butanoyl)-homoserine lactone	45.5	30	1.05354	C8H13NO4	188.092	1.29532	C11842	--	LMFA08030005	Fatty Acyls [FA]	Fatty amides [FA08]	Fatty acyl homoserine lactones [FA0803]	--	--	--	--	--	--	--
pos_1668	N-Hydroxy-L-tryptophan	44.1	33.3	0.251157	C11H12N2O3	221.092	1.30245	--	--	--	--	--	--	--	--	--	--	--	--	--
pos_1680	N-Phosphotaurocyamine	41.1	52.4	-47.2336	C3H10N3O6PS	246.991	1.32387	--	--	--	--	--	--	--	--	--	--	--	--	--
pos_1683	dUTP	45	57.1	12.4031	C9H15N2O14P3	486.013	1.32387	C00460	Pyrimidine metabolism(ko00240);;Metabolic pathways(ko01100);;Nucleotide metabolism(ko01232)	--	--	--	--	HMDB0001191	1173-82-6	Organic compounds	Nucleosides, nucleotides, and analogues	Pyrimidine nucleotides	Pyrimidine deoxyribonucleotides	Microbe,Animals
pos_1699	1-Methyluric acid	44.2	54.3	-26.5541	C6H6N4O3	205.028	1.34528	C16359	Caffeine metabolism(ko00232)	--	--	--	--	HMDB0003099	708-79-2	Organic compounds	Organoheterocyclic compounds	Imidazopyrimidines	Purines and purine derivatives	Animals
pos_1704	N-Formiminoglycine	41.4	44.3	36.9695	C3H6N2O2	120.081	1.366	--	--	--	--	--	--	--	--	--	--	--	--	--
pos_1713	6-hydroxy-2-hexynoic acid	40.7	14.3	-3.06079	C6H8O3	129.054	1.366	--	--	LMFA01050273	Fatty Acyls [FA]	Fatty Acids and Conjugates [FA01]	Hydroxy fatty acids [FA0105]	--	--	--	--	--	--	--
pos_1714	cis,cis-Muconic acid	51.7	63.2	-0.843012	C6H6O4	107.013	1.366	C02480	Benzoate degradation(ko00362);;Metabolic pathways(ko01100);;Microbial metabolism in diverse environments(ko01120);;Degradation of aromatic compounds(ko01220)	LMFA01170077	Fatty Acyls [FA]	Fatty Acids and Conjugates [FA01]	Dicarboxylic acids [FA0117]	HMDB0006331	1119-72-8	Organic compounds	Lipids and lipid-like molecules	Fatty Acyls	Fatty acids and conjugates	Animals,Microbe
pos_1715	trans-Cinnamate	52.4	62.9	-0.179838	C9H8O2	166.086	1.366	C10438	Ubiquinone and other terpenoid-quinone biosynthesis(ko00130);;Phenylalanine metabolism(ko00360);;Phenylpropanoid biosynthesis(ko00940);;Biosynthesis of various alkaloids(ko00996);;Biosynthesis of various plant secondary metabolites(ko00999);;Biosynthesis of plant secondary metabolites(ko01060);;Biosynthesis of plant hormones(ko01070);;Metabolic pathways(ko01100);;Biosynthesis of secondary metabol…	--	--	--	--	HMDB0000930	140-10-3	Organic compounds	Phenylpropanoids and polyketides	Cinnamic acids and derivatives	Cinnamic acids	Microbe,Animals,Plants
pos_1725	2-Heptenoic acid, 6,7-dihydroxy-4-oxo-	41.4	11.6	1.21345	C7H10O5	175.061	1.366	--	--	LMFA01050242	Fatty Acyls [FA]	Fatty Acids and Conjugates [FA01]	Hydroxy fatty acids [FA0105]	--	--	--	--	--	--	--
pos_1729	Theogallin	43	19.2	1.53635	C14H16O10	345.082	1.366	--	--	--	--	--	--	HMDB0039287	53584-43-3	Organic compounds	Organic oxygen compounds	Organooxygen compounds	Alcohols and polyols	Animals
pos_1735	(R)-(Homo)2-citrate	44.1	38	6.65872	C8H12O7	479.083	1.366	--	--	--	--	--	--	--	--	--	--	--	--	--
pos_1738	N6,N6,O-Tridemethylpuromycin-5'-phosphate	44.8	49.6	23.7266	C19H24N7O8P	510.162	1.366	--	--	--	--	--	--	--	--	--	--	--	--	--
pos_1749	3'-Keto-3'-deoxy-AMP	44	37.3	1.25611	C10H12N5O7P	708.13	1.366	--	--	--	--	--	--	--	--	--	--	--	--	--
pos_1755	UDP-N-acetylmuramoyl-L-alanine	49.4	83.3	-25.7191	C23H36N4O20P2	789.084	1.366	--	--	--	--	--	--	--	--	--	--	--	--	--
pos_1758	2-Furanmethanol	47.1	40.3	-2.82109	C5H6O2	81.0332	1.366	C20441	Furfural degradation(ko00365);;Microbial metabolism in diverse environments(ko01120)	--	--	--	--	HMDB0013742	98-00-0	Organic compounds	Organoheterocyclic compounds	Heteroaromatic compounds	_	Animals,Plants
pos_1759	3-Oxohexanoyl-CoA	45.5	51.6	-10.4219	C27H44N7O18P3S	880.166	1.37313	C05269	--	--	--	--	--	HMDB0003943	19774-86-8	Organic compounds	Lipids and lipid-like molecules	Fatty Acyls	Fatty acyl thioesters	Animals
pos_1761	3-Oxopimeloyl-CoA	46.4	57.5	12.386	C28H44N7O20P3S	888.155	1.37313	C06715	--	--	--	--	--	HMDB0012158	--	Organic compounds	Lipids and lipid-like molecules	Fatty Acyls	Fatty acyl thioesters	Animals
pos_1766	(5S,6S)-6-Amino-5-hydroxycyclohexa-1,3-diene-1-carboxylate	52.4	78.9	-7.57119	C7H9NO3	120.043	1.38742	--	--	--	--	--	--	--	--	--	--	--	--	--
pos_1775	Hygrine	40.4	8.65	-1.01435	C8H15NO	142.122	1.44452	C06179	Tropane, piperidine and pyridine alkaloid biosynthesis(ko00960);;Biosynthesis of alkaloids derived from ornithine, lysine and nicotinic acid(ko01064);;Metabolic pathways(ko01100)	--	--	--	--	HMDB0302902	--	Organic compounds	Alkaloids and derivatives	_	_	Animals
pos_1776	5-Acetamidovalerate	41.1	14.9	-0.754359	C7H13NO3	160.097	1.44452	C03087	Lysine degradation(ko00310);;Metabolic pathways(ko01100)	LMFA01030987	Fatty Acyls [FA]	Fatty Acids and Conjugates [FA01]	Unsaturated fatty acids [FA0103]	HMDB0012175	--	Organic compounds	Lipids and lipid-like molecules	Fatty Acyls	Fatty acids and conjugates	Animals
pos_1780	(S)-N-Methylcoclaurine	43.6	33.3	-8.64437	C18H21NO3	322.139	1.44452	C05176	Isoquinoline alkaloid biosynthesis(ko00950);;Biosynthesis of alkaloids derived from shikimate pathway(ko01063);;Metabolic pathways(ko01100);;Biosynthesis of secondary metabolites(ko01110)	--	--	--	--	HMDB0060319	--	Organic compounds	Organoheterocyclic compounds	Isoquinolines and derivatives	Benzylisoquinolines	Animals
pos_1795	cis-1,2-Dihydroxy-4-methylcyclohexa-3,5-diene-1-carboxylate	45.3	30.9	1.18586	C8H10O4	188.092	1.4802	--	--	--	--	--	--	--	--	--	--	--	--	--
pos_1799	[5-(Aminomethyl)furan-3-yl]methyl phosphate	43.1	41.2	17.821	C6H10NO5P	207.033	1.54445	--	--	--	--	--	--	--	--	--	--	--	--	--
pos_18	4-Acetamidobutanoate	43.4	20.3	-1.6024	C6H11NO3	110.06	0.3972	C02946	Arginine and proline metabolism(ko00330);;Metabolic pathways(ko01100)	--	--	--	--	HMDB0003681	3025-96-5	Organic compounds	Organic acids and derivatives	Carboxylic acids and derivatives	Amino acids, peptides, and analogues	Microbe,Animals,Plants
pos_1801	2-Hydroxy-3-oxosuccinate	40.1	39	-47.5785	C4H4O6	186.957	1.55158	--	--	--	--	--	--	--	--	--	--	--	--	--
pos_1805	(5aS)-5,5a-Dihydrophenazine-1,6-dicarboxylate	40.5	14.9	9.37815	C14H10N2O4	271.074	1.56587	--	--	--	--	--	--	--	--	--	--	--	--	--
pos_1806	Lancerin	47	74.4	-32.0077	C19H18O10	371.063	1.58013	--	--	--	--	--	--	--	--	--	--	--	--	--
pos_1807	2,3-Dihydroxybenzoate	40	5.08	0.0680672	C7H6O4	137.023	1.58728	C00196	Benzoate degradation(ko00362);;Aminobenzoate degradation(ko00627);;Biosynthesis of siderophore group nonribosomal peptides(ko01053);;Biosynthesis of phenylpropanoids(ko01061);;Biosynthesis of secondary metabolites(ko01110);;Microbial metabolism in diverse environments(ko01120)	--	--	--	--	HMDB0000397	303-38-8	Organic compounds	Benzenoids	Benzene and substituted derivatives	Benzoic acids and derivatives	Microbe,Animals,Plants
pos_1809	2'-Deoxycytidine 5'-monophosphate (dCMP)	48.7	55.7	-0.414036	C9H14N3O7P	325.091	1.59442	--	--	--	--	--	--	--	--	--	--	--	--	--
pos_1811	Sedoheptulose 1,7-bisphosphate	45.9	53	-18.8132	C7H16O13P2	371.007	1.58728	C00447	Carbon fixation in photosynthetic organisms(ko00710);;Metabolic pathways(ko01100);;Microbial metabolism in diverse environments(ko01120);;Carbon metabolism(ko01200)	--	--	--	--	HMDB0060274	815-91-8	Organic compounds	Organic oxygen compounds	Organooxygen compounds	Carbohydrates and carbohydrate conjugates	Microbe,Animals
pos_1817	Glu Val	41.3	9.55	0.735422	C10H18N2O5	247.129	1.62297	--	--	--	--	--	--	--	--	--	--	--	--	--
pos_1818	Nicotinate D-ribonucleotide	48.7	88.1	-36.5585	C11H16NO9P	302.03	1.62297	--	--	--	--	--	--	--	--	--	--	--	--	--
pos_1821	4-(2-hydroxy-3-isopropyl-aminopropyl)benzoic scid	40.5	6.04	1.20035	C13H19NO4	254.139	1.63725	--	--	--	--	--	--	--	--	--	--	--	--	--
pos_1833	Pymetrozine	40	1.76	0.900895	C10H11N5O	218.104	1.72933	--	--	--	--	--	--	HMDB0256932	--	Organic compounds	Organoheterocyclic compounds	Triazines	1,2,4-triazines	Animals
pos_1839	beta-Rhodomycin	46.5	59.4	7.53655	C28H33NO10	508.201	1.75075	--	--	--	--	--	--	--	--	--	--	--	--	--
pos_1842	Cycloserine	41.3	44.2	38.207	C3H6N2O2	120.081	1.7579	C06682	--	--	--	--	--	HMDB0251514	68-41-7	Organic compounds	Organic acids and derivatives	Carboxylic acids and derivatives	Amino acids, peptides, and analogues	Animals
pos_1853	(R)-4'-Phosphopantothenoyl-L-cysteine	45.1	41	4.75377	C12H23N2O9PS	385.085	1.7579	--	--	--	--	--	--	--	--	--	--	--	--	--
pos_1858	Celosianin II	52.2	76.1	5.40715	C40H42N2O22	867.214	1.7579	--	--	--	--	--	--	--	--	--	--	--	--	--
pos_1860	C20822	45.2	36.8	0.758053	C10H14N2O3S	507.135	1.77217	--	--	--	--	--	--	--	--	--	--	--	--	--
pos_1866	Furaneol acetate	40.5	13.5	1.38926	C8H10O4	171.065	1.7793	--	--	--	--	--	--	HMDB0032966	4166-20-5	Organic compounds	Organoheterocyclic compounds	Dihydrofurans	Furanones	Animals
pos_1869	Gossypetin 8-glucoside-3-sulfate	40	11.8	-1.59127	C21H20O16S	561.054	1.7793	--	--	--	--	--	--	--	--	--	--	--	--	--
pos_1871	L-Anticapsin	50.7	56	-0.166952	C9H13NO4	182.081	1.79358	--	--	--	--	--	--	--	--	--	--	--	--	--
pos_1877	Pro Pro Asp	42.9	55.9	-33.0927	C14H21N3O6	310.129	1.80072	--	--	--	--	--	--	--	--	--	--	--	--	--
pos_1882	CMP-N-glycoloylneuraminate	48.6	80	22.4877	C20H31N4O17P	595.142	1.80787	C03691	--	--	--	--	--	HMDB0012206	98300-80-2	Organic compounds	Organic oxygen compounds	Organooxygen compounds	Carbohydrates and carbohydrate conjugates	Animals
pos_1884	7,8-Dihydroxykynurenate	47	52.7	5.17518	C10H7NO5	186.02	1.82213	--	--	--	--	--	--	--	--	--	--	--	--	--
pos_1887	1-Guanidino-1-deoxy-scyllo-inositol 4-phosphate	44.7	37.3	-0.368856	C7H16N3O8P	319.101	1.82213	--	--	--	--	--	--	--	--	--	--	--	--	--
pos_1889	O-Phospho-4-hydroxy-L-threonine	43.4	41	-4.3683	C4H10NO7P	453.026	1.815	--	--	--	--	--	--	--	--	--	--	--	--	--
pos_1890	CDP-choline	46.7	66.8	15.3097	C14H26N4O11P2	506.149	1.82213	--	--	--	--	--	--	--	--	--	--	--	--	--
pos_1891	UDP-alpha-D-galactofuranose	51.8	81.1	1.77768	C15H24N2O17P2	567.061	1.82213	--	--	--	--	--	--	--	--	--	--	--	--	--
pos_1892	Penicillic Acid	45.3	37	-1.26754	C8H10O4	153.054	1.82927	--	--	--	--	--	--	--	--	--	--	--	--	--
pos_1898	Tropic acid	43.1	18.5	0.906341	C9H10O3	167.07	1.84355	--	--	--	--	--	--	--	--	--	--	--	--	--
pos_1899	8-Methoxykynurenate	46.6	51.6	5.22455	C11H9NO4	202.051	1.84355	C05830	Tryptophan metabolism(ko00380)	--	--	--	--	HMDB0060426	--	Organic compounds	Organoheterocyclic compounds	Quinolines and derivatives	Quinoline carboxylic acids	Animals
pos_1904	Gemcitabine	45.4	81	-22.8371	C9H11F2N3O4	228.052	1.85068	C07650	--	--	--	--	--	HMDB0014584	95058-81-4	Organic compounds	Nucleosides, nucleotides, and analogues	Pyrimidine nucleosides	Pyrimidine 2'-deoxyribonucleosides	Animals
pos_1906	S-Adenosyl-L-homocysteine	46.1	71.6	37.5972	C14H20N6O5S	349.122	1.85783	--	--	--	--	--	--	--	--	--	--	--	--	--
pos_1907	Naringenin 7-O-beta-D-glucoside	47.6	49.9	2.91113	C21H22O10	417.119	1.85783	--	--	--	--	--	--	--	--	--	--	--	--	--
pos_1910	Patulin	45.8	31.8	0.0955946	C7H6O4	137.023	1.8721	C16748	--	--	--	--	--	HMDB0034299	149-29-1	Organic compounds	Organoheterocyclic compounds	Pyrans	_	Microbe,Animals
pos_1915	IMP	52.6	75.8	-2.23188	C10H13N4O8P	371.008	1.8721	--	--	--	--	--	--	HMDB0257686	--	Organic compounds	Nucleosides, nucleotides, and analogues	Purine nucleotides	Purine ribonucleotides	Animals
pos_1921	UDP-L-Ara4FN	44.6	76.7	15.7078	C15H23N3O16P2	528.05	1.8721	--	--	--	--	--	--	--	--	--	--	--	--	--
pos_1926	D-Glucono-1,5-lactone	50.4	59.5	0.665534	C6H10O6	143.034	1.87925	C00198	Pentose phosphate pathway(ko00030);;Metabolic pathways(ko01100);;Biosynthesis of secondary metabolites(ko01110);;Microbial metabolism in diverse environments(ko01120);;Carbon metabolism(ko01200)	--	--	--	--	HMDB0000150	90-80-2	Organic compounds	Organic oxygen compounds	Organooxygen compounds	Carbohydrates and carbohydrate conjugates	Animals
pos_1927	2-Hydroxy-5-methyl-cis,cis-muconic semialdehyde	41.2	14.8	0.562289	C7H8O4	157.05	1.87925	--	--	--	--	--	--	--	--	--	--	--	--	--
pos_1933	alpha-D-Sedoheptulopyranose 7-phosphate	44.7	51	9.499	C7H15O10P	273.04	1.87925	--	--	--	--	--	--	--	--	--	--	--	--	--
pos_1941	2-Hydroxy-2H-benzo[h]chromene-2-carboxylate	43.3	57.6	46.3859	C14H10O4	507.127	1.87925	--	--	--	--	--	--	--	--	--	--	--	--	--
pos_1949	7,8-Dihydro-7,8-dihydroxykynurenate	49.5	81.9	4.98863	C10H9NO5	206.046	1.89352	--	--	--	--	--	--	--	--	--	--	--	--	--
pos_1952	5-[[(4,7-Dihydroxy-2-oxo-2H-1-benzopyran-3-yl)amino]carbonyl]-4-methyl-1H-pyrrole-3-carboxylate	49.4	83.8	30.3298	C16H12N2O7	309.061	1.88638	--	--	--	--	--	--	--	--	--	--	--	--	--
pos_1961	cyclo-Dopa 5-O-glucoside	46.3	69.3	13.6301	C15H19NO9	322.097	1.91493	--	--	--	--	--	--	--	--	--	--	--	--	--
pos_1963	5-Fluorocyclohexadiene-cis,cis-1,2-diol-1-carboxylate	45.7	71.6	31.8665	C7H7FO4	371.066	1.92208	--	--	--	--	--	--	--	--	--	--	--	--	--
pos_1965	2-Phenylacetamide	43.2	37.7	-12.1874	C8H9NO	136.074	1.92922	C02505	Phenylalanine metabolism(ko00360);;Styrene degradation(ko00643);;Metabolic pathways(ko01100);;Microbial metabolism in diverse environments(ko01120)	--	--	--	--	HMDB0010715	103-81-1	Organic compounds	Benzenoids	Benzene and substituted derivatives	Phenylacetamides	Animals
pos_1966	(R)-(-)-Mellein	41.5	36.8	-8.23225	C10H10O3	179.069	1.92922	--	--	--	--	--	--	--	--	--	--	--	--	--
pos_1971	5-Methyl-2-furaldehyde	46.8	42	-1.08012	C6H6O2	111.044	1.93635	C11115	--	--	--	--	--	HMDB0033002	620-02-0	Organic compounds	Organic oxygen compounds	Organooxygen compounds	Carbonyl compounds	Microbe,Animals,Plants
pos_1973	m-Salicylic acid	47.4	38.7	-0.621841	C7H6O3	139.039	1.93635	C00587	Benzoate degradation(ko00362);;Phenylalanine, tyrosine and tryptophan biosynthesis(ko00400);;Toluene degradation(ko00623);;Polycyclic aromatic hydrocarbon degradation(ko00624);;Microbial metabolism in diverse environments(ko01120);;Degradation of aromatic compounds(ko01220)	--	--	--	--	HMDB0002466	1999-06-09	Organic compounds	Benzenoids	Benzene and substituted derivatives	Benzoic acids and derivatives	Microbe,Animals,Plants
pos_1974	Piperonal	41.7	15.4	-1.11903	C8H6O3	151.039	1.93635	C10812	--	--	--	--	--	HMDB0032612	120-57-0	Organic compounds	Organoheterocyclic compounds	Benzodioxoles	_	Microbe,Animals,Plants
pos_1975	DL-3,4-Dihydroxyphenyl glycol	46.7	42.3	0.298595	C8H10O4	171.065	1.93635	--	--	--	--	--	--	--	--	--	--	--	--	--
pos_1976	Pantothenic Acid	43.2	23.4	0.418849	C9H17NO5	220.118	1.94348	--	--	--	--	--	--	--	--	--	--	--	--	--
pos_1978	Thymidine	43.2	56.4	40.0437	C10H14N2O5	242.099	1.94348	C00214	Pyrimidine metabolism(ko00240);;Metabolic pathways(ko01100);;Nucleotide metabolism(ko01232)	--	--	--	--	HMDB0000273	50-89-5	Organic compounds	Nucleosides, nucleotides, and analogues	Pyrimidine nucleosides	Pyrimidine 2'-deoxyribonucleosides	Microbe,Animals
pos_1982	3'-AMP	48.1	60.2	5.66682	C10H14N5O7P	386.028	1.93635	C01367	Purine metabolism(ko00230);;Metabolic pathways(ko01100)	--	--	--	--	HMDB0003540	84-21-9	Organic compounds	Nucleosides, nucleotides, and analogues	Ribonucleoside 3'-phosphates	_	Animals
pos_1985	NADPH	47.2	72.5	2.98746	C21H30N7O17P3	768.083	1.93635	--	--	--	--	--	--	--	--	--	--	--	--	--
pos_1987	β-Alanine	44.6	30.6	-3.02436	C3H7NO2	90.0547	1.94348	--	--	--	--	--	--	--	--	--	--	--	--	--
pos_1989	L-Aspartate	46.4	39.5	-1.70572	C4H7NO4	116.034	1.95063	C00049	Arginine biosynthesis(ko00220);;Alanine, aspartate and glutamate metabolism(ko00250);;Glycine, serine and threonine metabolism(ko00260);;Monobactam biosynthesis(ko00261);;Cysteine and methionine metabolism(ko00270);;Lysine biosynthesis(ko00300);;Histidine metabolism(ko00340);;beta-Alanine metabolism(ko00410);;Cyanoamino acid metabolism(ko00460);;D-Amino acid metabolism(ko00470);;Carbon fixation i…	--	--	--	--	HMDB0000191	56-84-8	Organic compounds	Organic acids and derivatives	Carboxylic acids and derivatives	Amino acids, peptides, and analogues	Microbe,Animals
pos_20	N-Hydroxy-L-valine	41.9	17.5	-1.38433	C5H11NO3	116.07	0.468583	--	--	--	--	--	--	--	--	--	--	--	--	--
pos_2002	2,3-Dihydroxy-1-(4-hydroxy-3-methoxyphenyl)-1-propanone	43.7	35.9	2.4653	C10H12O5	213.076	1.98632	--	--	--	--	--	--	HMDB0041286	168293-10-5	Organic compounds	Organic oxygen compounds	Organooxygen compounds	Carbonyl compounds	Animals
pos_2004	Cyanidin	41.5	29.5	-4.09659	C15H11O6+	329.088	1.98632	--	--	--	--	--	--	--	--	--	--	--	--	--
pos_2021	Neoxanthin	46.5	52.3	-5.10658	C40H56O4	565.401	10.0227	C13431	Carotenoid biosynthesis(ko00906);;Metabolic pathways(ko01100);;Biosynthesis of secondary metabolites(ko01110)	--	--	--	--	HMDB0302969	--	Organic compounds	Lipids and lipid-like molecules	Prenol lipids	Tetraterpenoids	Animals
pos_2045	2,4-Bis(acetamido)-2,4,6-trideoxy-beta-L-altropyranose	44.2	44.1	10.0817	C10H18N2O5	264.158	10.037	--	--	--	--	--	--	--	--	--	--	--	--	--
pos_2056	(13E)-Labda-7,13-dien-15-ol	40.2	15.4	-3.76931	C20H34O	308.294	10.0513	--	--	--	--	--	--	--	--	--	--	--	--	--
pos_2068	Labriformidin	40	9.76	2.84826	C29H36O11	561.235	10.0584	--	--	--	--	--	--	--	--	--	--	--	--	--
pos_2069	Met Glu Trp Arg	40.6	23.9	-15.0315	C27H40N8O7S	621.272	10.0584	--	--	--	--	--	--	--	--	--	--	--	--	--
pos_2088	S-(Hydroxymethyl)glutathione	44.4	42.5	-1.95544	C11H19N3O7S	302.08	10.072	C14180	Methane metabolism(ko00680);;Metabolic pathways(ko01100);;Microbial metabolism in diverse environments(ko01120)	--	--	--	--	HMDB0004662	32260-87-0	Organic compounds	Organic acids and derivatives	Carboxylic acids and derivatives	Amino acids, peptides, and analogues	Microbe,Animals
pos_2107	15-Demethoxy-epsilon-rhodomycin	43.4	37	11.9938	C29H33NO11	589.246	10.072	--	--	--	--	--	--	--	--	--	--	--	--	--
pos_2111	Diosbulbin B	45.1	39.4	0.138669	C19H20O6	711.241	10.072	--	--	--	--	--	--	HMDB0036777	20086-06-0	Organic compounds	Organoheterocyclic compounds	Naphthofurans	_	Animals,Plants
pos_2114	Sphinganine 1-phosphate	42.4	43.9	-10.404	C18H40NO5P	780.555	10.072	--	--	--	--	--	--	HMDB0242462	--	Organic compounds	Lipids and lipid-like molecules	Sphingolipids	Phosphosphingolipids	Animals
pos_2121	21,22-Diprenylpaxilline	42.2	38.3	-18.9303	C37H49NO4	1143.72	10.0791	--	--	--	--	--	--	--	--	--	--	--	--	--
pos_2132	Cholic acid	45.6	48.9	-14.7414	C24H40O5	839.552	10.0862	--	--	--	--	--	--	HMDB0249206	81-25-4	Organic compounds	Lipids and lipid-like molecules	Steroids and steroid derivatives	Bile acids, alcohols and derivatives	Animals
pos_2154	(-)-alpha-Terpineol	46.6	36.8	-1.26741	C10H18O	347.234	10.1219	--	--	--	--	--	--	--	--	--	--	--	--	--
pos_2155	Arg Ile Leu Gln	40	35.7	20.8823	C23H44N8O6	529.357	10.1219	--	--	--	--	--	--	--	--	--	--	--	--	--
pos_2157	2-Amino-2-methyl-1,3-propanediol	47.5	48.1	-2.85402	C4H11NO2	88.0754	10.1219	C11260	--	--	--	--	--	HMDB0244975	115-69-5	Organic compounds	Organic nitrogen compounds	Organonitrogen compounds	Amines	Microbe,Animals
pos_2166	4-Amino-5-aminomethyl-2-methylpyrimidine	45.7	49.1	-13.0601	C6H10N4	103.075	10.1433	--	--	--	--	--	--	--	--	--	--	--	--	--
pos_2167	3-Ethylpyridine	41.8	34.3	-2.22584	C7H9N	108.081	10.1433	--	--	--	--	--	--	HMDB0029734	536-78-7	Organic compounds	Organoheterocyclic compounds	Pyridines and derivatives	_	Animals
pos_2172	cyclosativene	45	32.4	-1.27794	C15H24	205.195	10.1433	--	--	--	--	--	--	--	--	--	--	--	--	--
pos_2177	Cys Tyr Gly Cys	40.2	9.72	0.355995	C17H24N4O6S2	445.121	10.1362	--	--	--	--	--	--	--	--	--	--	--	--	--
pos_2187	Rumenic acid	48.7	50	-3.05365	C18H32O2	245.226	10.1576	--	--	--	--	--	--	HMDB0247620	--	Organic compounds	Lipids and lipid-like molecules	Fatty Acyls	Lineolic acids and derivatives	Animals
pos_2188	(-)-Menthol	50.6	59	-2.42787	C10H20O	330.336	10.1648	--	--	--	--	--	--	--	--	--	--	--	--	--
pos_2225	Octanoic acid	47.8	57.5	-10.0112	C8H16O2	109.1	10.2005	--	--	--	--	--	--	--	--	--	--	--	--	--
pos_2230	Citric acid	52.8	72	-0.15658	C6H8O7	157.013	10.2076	C00158	Citrate cycle (TCA cycle)(ko00020);;Alanine, aspartate and glutamate metabolism(ko00250);;Glyoxylate and dicarboxylate metabolism(ko00630);;Carbon fixation pathways in prokaryotes(ko00720);;Biosynthesis of siderophore group nonribosomal peptides(ko01053);;Biosynthesis of plant secondary metabolites(ko01060);;Biosynthesis of phenylpropanoids(ko01061);;Biosynthesis of terpenoids and steroids(ko0106…	--	--	--	--	HMDB0000094	77-92-9	Organic compounds	Organic acids and derivatives	Carboxylic acids and derivatives	Tricarboxylic acids and derivatives	Microbe,Animals,Plants
pos_2231	Deoxyadenosine	41.2	29.7	14.5228	C10H13N5O3	269.139	10.2147	--	--	--	--	--	--	--	--	--	--	--	--	--
pos_2261	5-O-beta-D-Mycaminosyltylactone	48.1	89.3	-18.3035	C31H53NO8	1173.7	10.2362	--	--	--	--	--	--	--	--	--	--	--	--	--
pos_2262	2-chloro-4-(1-piperazinyl)-Phenol	40.2	34.1	-2.42053	C10H13ClN2O	213.078	10.2362	--	--	--	--	--	--	--	--	--	--	--	--	--
pos_2264	PGDM	40	2.35	1.03777	C16H24O7	329.16	10.2362	--	--	--	--	--	--	--	--	--	--	--	--	--
pos_2273	Sphingosine	41.7	51.6	-49.4652	C18H37NO2	341.301	10.2504	--	--	--	--	--	--	--	--	--	--	--	--	--
pos_2279	Erythromycin B	40.5	34.4	3.41487	C37H67NO12	759.503	10.2504	C06653	Biosynthesis of 12-, 14- and 16-membered macrolides(ko00522);;Metabolic pathways(ko01100);;Biosynthesis of secondary metabolites(ko01110)	LMPK04000012	Polyketides [PK]	Macrolides and lactone polyketides [PK04]	-	--	--	--	--	--	--	--
pos_228	3-Sulfino-L-alanine	43.3	40.5	8.09964	C3H7NO4S	117.997	0.5257	C00606	Cysteine and methionine metabolism(ko00270);;Taurine and hypotaurine metabolism(ko00430);;Metabolic pathways(ko01100)	--	--	--	--	HMDB0000996	1115-65-7	Organic compounds	Organic acids and derivatives	Carboxylic acids and derivatives	Amino acids, peptides, and analogues	Animals
pos_2291	Glycyrrhetol	42.1	37.9	-12.6506	C30H48O3	457.362	10.2647	--	--	--	--	--	--	HMDB0039690	14226-18-7	Organic compounds	Lipids and lipid-like molecules	Prenol lipids	Triterpenoids	Animals
pos_2297	19-Hydroxytestosterone	40.5	41.5	44.8198	C19H28O3	609.442	10.2718	C05579	--	--	--	--	--	HMDB0006769	2126-37-6	Organic compounds	Organoheterocyclic compounds	Indoles and derivatives	_	Animals
pos_2304	Phoenicoxanthin	45.2	44.4	13.6063	C40H52O3	563.396	10.279	--	--	--	--	--	--	HMDB0248021	--	Organic compounds	Lipids and lipid-like molecules	Prenol lipids	Tetraterpenoids	Animals
pos_2318	Ginsenoside Rb1	47.5	75.7	-19.1965	C54H92O23	1073.57	10.3147	--	--	--	--	--	--	HMDB0035892	41753-43-9	Organic compounds	Lipids and lipid-like molecules	Prenol lipids	Triterpenoids	Animals
pos_2323	(22R,23R)-22,23-Dihydroxy-campest-4-en-3-one	41.3	35.1	-9.69272	C28H46O3	899.644	10.3075	--	--	--	--	--	--	--	--	--	--	--	--	--
pos_2330	9(10)-EpOME	50.5	61	-0.732622	C18H32O3	261.221	10.3218	C14825	--	LMFA02000037	Fatty Acyls [FA]	Octadecanoids [FA02]	Other Octadecanoids [FA0200]	HMDB0004701	--	Organic compounds	Lipids and lipid-like molecules	Fatty Acyls	Fatty acids and conjugates	Animals
pos_2334	DG(16:0/16:0/0:0)	41.1	20.6	-6.48727	C35H68O5	591.492	10.3218	C00165	--	LMGL02010009	Glycerolipids [GL]	Diradylglycerols [GL02]	Diacylglycerols [GL0201]	HMDB0007098	--	Organic compounds	Lipids and lipid-like molecules	Glycerolipids	Diradylglycerols	Microbe,Animals
pos_2344	Chanoclavine-I aldehyde	43.9	33.6	-6.19693	C16H18N2O	531.27	10.3361	--	--	--	--	--	--	--	--	--	--	--	--	--
pos_2370	2-hexadecenal	40.2	20.9	2.76008	C16H30O	239.238	10.3861	C06123	--	LMFA06000089	Fatty Acyls [FA]	Fatty aldehydes [FA06]	-	HMDB0060482	--	Organic compounds	Lipids and lipid-like molecules	Fatty Acyls	Fatty aldehydes	Animals
pos_2371	Sorbitan palmitate	46.6	55.8	2.46343	C22H42O6	403.306	10.3933	--	--	LMFA07011019	Fatty Acyls [FA]	Fatty esters [FA07]	Wax monoesters [FA0701]	HMDB0029887	26266-57-9	Organic compounds	Lipids and lipid-like molecules	Fatty Acyls	Fatty acid esters	Animals
pos_2375	Phorbol 12-myristate 13-acetate	45.4	52.7	12.8505	C36H56O8	581.392	10.3861	--	--	--	--	--	--	HMDB0244744	16561-29-8	Organic compounds	Lipids and lipid-like molecules	Prenol lipids	Diterpenoids	Animals
pos_2379	7Z-Octadecen-11-one	43.6	27.1	-1.25081	C18H34O	267.268	10.4068	--	--	LMFA12000199	Fatty Acyls [FA]	Oxygenated hydrocarbons [FA12]	-	--	--	--	--	--	--	--
pos_2380	Hexadecyl Acetyl Glycerol	43.4	21.9	-2.5179	C21H42O4	341.304	10.4068	--	--	--	--	--	--	--	--	--	--	--	--	--
pos_2398	1-O-alpha-D-glucopyranosyl-1,2-nonadecandiol	40.7	16.9	-0.412811	C25H50O7	463.357	10.4211	--	--	LMFA13010006	Fatty Acyls [FA]	Fatty acyl glycosides [FA13]	Fatty acyl glycosides of mono- and disaccharides [FA1301]	--	--	--	--	--	--	--
pos_2409	4,5-(methanoxy-2-methylethano)isolongifol-4-ene	41.3	16.1	-3.20352	C19H30O	275.236	10.4425	--	--	LMPR0103500013	Prenol Lipids [PR]	Isoprenoids [PR01]	C15 isoprenoids (sesquiterpenes) [PR0103]	--	--	--	--	--	--	--
pos_2410	Stigmastane-3,6-dione	42.2	18.6	2.21573	C29H48O2	429.374	10.4354	--	--	--	--	--	--	--	--	--	--	--	--	--
pos_2412	Tyr Phe Phe Phe	43.6	24.6	2.82157	C36H38N4O6	623.288	10.4425	--	--	--	--	--	--	--	--	--	--	--	--	--
pos_2417	2,3-Bis-O-(geranylgeranyl)-sn-glycero-1-phospho-L-serine	44.3	61.2	8.75898	C46H78NO8P	821.587	10.4354	--	--	--	--	--	--	--	--	--	--	--	--	--
pos_2428	1'-Hydroxy-gamma-carotene glucoside	42.8	61	-28.5388	C46H68O6	681.467	10.4497	C15861	Carotenoid biosynthesis(ko00906);;Biosynthesis of secondary metabolites(ko01110)	LMPR01070538	Prenol Lipids [PR]	Isoprenoids [PR01]	C40 isoprenoids (tetraterpenes) [PR0107]	--	--	--	--	--	--	--
pos_2432	CDP-2,3-bis-O-(geranylgeranyl)-sn-glycerol	43.3	43.8	7.85301	C52H85N3O13P2	1022.57	10.464	--	--	--	--	--	--	--	--	--	--	--	--	--
pos_2436	20,21-Diprenylterpendole I	40.3	43.5	11.3612	C37H51NO5	1179.77	10.4568	--	--	--	--	--	--	--	--	--	--	--	--	--
pos_2438	3,4-Dihydrocadalene	44.5	34.1	-9.32412	C15H20	201.162	10.4568	--	--	--	--	--	--	HMDB0036453	21391-99-1	Organic compounds	Lipids and lipid-like molecules	Prenol lipids	Sesquiterpenoids	Animals
pos_2439	alpha-Amylcinnamyl acetate	41.2	24.9	-1.05701	C16H22O2	247.169	10.464	--	--	--	--	--	--	HMDB0036207	7493-78-9	Organic compounds	Benzenoids	Benzene and substituted derivatives	_	Animals
pos_2443	1α,24-dihydroxy-25,26,27-trinorvitamin D3 / 1α,24-dihydroxy-25,26,27-trinorcholecalciferol	45.1	48.9	-0.419614	C24H38O3	375.289	10.4568	--	--	--	--	--	--	--	--	--	--	--	--	--
pos_2444	β-Amyrin	41.2	18.7	-0.56581	C30H50O	409.383	10.464	--	--	--	--	--	--	--	--	--	--	--	--	--
pos_2455	Decaprenol phosphate	42	49.4	-24.8386	C50H83O4P	817.547	10.4711	C02970	--	LMPR03020007	Prenol Lipids [PR]	Polyprenols [PR03]	Bactoprenol monophosphates [PR0302]	--	--	--	--	--	--	--
pos_2475	Staphyloxanthin	43.4	49.4	-19.2496	C51H78O8	801.551	10.4996	--	--	--	--	--	--	HMDB0258483	--	Organic compounds	Lipids and lipid-like molecules	Prenol lipids	Triterpenoids	Animals
pos_2478	Pneumocandin B0	50.5	88.7	24.47	C50H80N8O17	1087.58	10.5139	--	--	--	--	--	--	HMDB0256654	--	Organic compounds	Organic acids and derivatives	Carboxylic acids and derivatives	Amino acids, peptides, and analogues	Animals
pos_2482	Sclareol glycol	46.2	38.4	-3.62431	C16H30O2	277.213	10.5139	--	--	--	--	--	--	--	--	--	--	--	--	--
pos_2485	DG(18:2(9Z,12Z)/18:2(9Z,12Z)/0:0)	46.2	53.3	-3.59988	C39H68O5	617.512	10.5068	C00165	--	LMGL02010063	Glycerolipids [GL]	Diradylglycerols [GL02]	Diacylglycerols [GL0201]	HMDB0007248	--	Organic compounds	Lipids and lipid-like molecules	Fatty Acyls	Lineolic acids and derivatives	Animals
pos_2487	Gentamicin C1	47.9	65.1	0.687907	C21H43N5O7	977.622	10.5068	--	--	--	--	--	--	--	--	--	--	--	--	--
pos_2488	3-Hexaprenyl-4,5-dihydroxybenzoate	47.8	67.9	-22.3884	C37H54O4	563.397	10.5211	C05200	--	LMPR02010043	Prenol Lipids [PR]	Quinones and hydroquinones [PR02]	Ubiquinones [PR0201]	HMDB0001063	63975-40-6	Organic compounds	Lipids and lipid-like molecules	Prenol lipids	Polyprenylphenols	Microbe,Animals
pos_2497	Ginsenoside Rc	48.7	84.8	-8.63221	C53H90O22	1043.57	10.5425	--	--	--	--	--	--	--	--	--	--	--	--	--
pos_2499	9,10-dihydroxy-Octadecanedioic acid	40.4	6.24	-0.844833	C18H34O6	347.243	10.5353	--	--	LMFA01170030	Fatty Acyls [FA]	Fatty Acids and Conjugates [FA01]	Dicarboxylic acids [FA0117]	--	--	--	--	--	--	--
pos_2500	4alpha-Carboxy-stigmasta-7,24(24(1))-dien-3beta-ol	40.9	20.5	-0.0494939	C30H48O3	439.357	10.5425	--	--	--	--	--	--	--	--	--	--	--	--	--
pos_2501	3,4-Dihydro-7-methoxy-2-methylene-3-oxo-2H-1,4-benzoxazine-5-carboxylic acid	40.4	9.28	4.11871	C11H9NO5	471.105	10.5353	--	--	--	--	--	--	--	--	--	--	--	--	--
pos_2530	Astaxanthin	40.2	20.2	9.68559	C40H52O4	561.378	10.571	--	--	LMPR01070800	Prenol Lipids [PR]	Isoprenoids [PR01]	C40 isoprenoids (tetraterpenes) [PR0107]	--	--	--	--	--	--	--
pos_2536	(11Z)-8,18-methano-retinal	41.6	20.8	-1.87139	C21H28O	297.221	10.5782	--	--	LMPR01090044	Prenol Lipids [PR]	Isoprenoids [PR01]	Retinoids [PR0109]	--	--	--	--	--	--	--
pos_2538	Ginsenoside Re	45.2	77.9	48.0145	C48H82O18	969.585	10.5782	--	--	--	--	--	--	--	--	--	--	--	--	--
pos_2546	2,4,6-Heptatrienoic acid, 5-methyl-7-(2,6,6-trimethyl-3-oxo-1-cyclohexen-1-yl)-, (2E,4E,6E)-	40.3	10.8	3.16646	C17H22O3	275.165	10.6067	--	--	--	--	--	--	--	--	--	--	--	--	--
pos_2549	26,27-Dihomo-1α-hydroxyvitamin D2	41.5	11.5	0.0679444	C30H48O2	441.373	10.6067	--	--	--	--	--	--	--	--	--	--	--	--	--
pos_2557	2,5-Dihydro-2,4,5-trimethyloxazole	41	10.9	-1.67598	C6H11NO	114.091	10.6281	--	--	--	--	--	--	HMDB0031199	22694-96-8	Organic compounds	Organoheterocyclic compounds	Azolines	Oxazolines	Animals
pos_2576	Sphingosyl-phosphocholine	40.5	39	35.134	C23H50N2O5P+	969.687	10.6424	C03640	Sphingolipid metabolism(ko00600)	--	--	--	--	HMDB0006482	1670-26-4	Organic compounds	Lipids and lipid-like molecules	Sphingolipids	Phosphosphingolipids	Animals
pos_2585	N,N-Dimethylsphingosine	50.9	64.3	0.826334	C20H41NO2	310.311	10.6567	C13914	--	LMSP01070001	Sphingolipids [SP]	Sphingoid bases [SP01]	N-methylated sphingoid bases [SP0107]	HMDB0013645	122314-67-4	Organic compounds	Organic nitrogen compounds	Organonitrogen compounds	Amines	Animals
pos_2618	PG(16_0_18_0)	46	59.2	4.83738	C40H79O10P	773.534	10.6852	--	--	--	--	--	--	--	--	--	--	--	--	--
pos_2628	Norlinolenic acid	52.3	70.3	-0.696851	C17H28O2	229.195	10.7138	C16344	alpha-Linolenic acid metabolism(ko00592)	LMFA01030756	Fatty Acyls [FA]	Fatty Acids and Conjugates [FA01]	Unsaturated fatty acids [FA0103]	--	--	--	--	--	--	--
pos_2630	16:4(4Z,7Z,10Z,13Z)	44.4	55.3	-16.7688	C16H24O2	249.181	10.7066	--	--	LMFA01030163	Fatty Acyls [FA]	Fatty Acids and Conjugates [FA01]	Unsaturated fatty acids [FA0103]	--	--	--	--	--	--	--
pos_2633	Gibberellin A53 aldehyde	42.4	17	-0.513543	C20H28O4	371.162	10.7066	C11905	Diterpenoid biosynthesis(ko00904)	LMPR0104170029	Prenol Lipids [PR]	Isoprenoids [PR01]	C20 isoprenoids (diterpenes) [PR0104]	--	--	--	--	--	--	--
pos_2634	Betulinaldehyde	50.1	56.3	0.51758	C30H48O2	441.373	10.7138	--	--	--	--	--	--	--	--	--	--	--	--	--
pos_2644	(-)-Germacrene D	40.7	34.6	-15.5664	C15H24	205.192	10.721	C16142	Sesquiterpenoid and triterpenoid biosynthesis(ko00909)	--	--	--	--	HMDB0302240	--	Organic compounds	Lipids and lipid-like molecules	Prenol lipids	Sesquiterpenoids	Animals
pos_2650	Violaxanthin	42.9	28.8	3.48097	C40H56O4	601.427	10.7281	C08614	Carotenoid biosynthesis(ko00906);;Metabolic pathways(ko01100);;Biosynthesis of secondary metabolites(ko01110)	LMPR01070282	Prenol Lipids [PR]	Isoprenoids [PR01]	C40 isoprenoids (tetraterpenes) [PR0107]	HMDB0003101	126-29-4	Organic compounds	Lipids and lipid-like molecules	Prenol lipids	Tetraterpenoids	Animals
pos_2662	Cannabidiol	48.3	71.1	-14.9035	C21H30O2	651.429	10.756	--	--	--	--	--	--	--	--	--	--	--	--	--
pos_2675	Cinnamaldehyde	43.2	26.1	-0.289928	C9H8O	115.054	10.7703	--	--	--	--	--	--	--	--	--	--	--	--	--
pos_2685	Cocaine	40	40.2	-17.7684	C17H21NO4	607.291	10.7845	--	--	--	--	--	--	--	--	--	--	--	--	--
pos_2690	6-Hydroxyprotopine	41.8	42.4	-11.5506	C20H19NO6	370.124	10.7774	--	--	--	--	--	--	--	--	--	--	--	--	--
pos_2694	Roquefortine D	40.4	30.3	-29.6906	C22H25N5O2	433.228	10.7845	--	--	--	--	--	--	--	--	--	--	--	--	--
pos_2697	Staurosporine	48.3	56	4.02241	C28H26N4O3	505.228	10.7845	--	--	--	--	--	--	--	--	--	--	--	--	--
pos_2698	Ser Lys Asn Glu	45.3	37.5	-3.16257	C18H32N6O9	477.229	10.7845	--	--	--	--	--	--	--	--	--	--	--	--	--
pos_2699	Dorsilurin A	40	24.9	-3.87953	C30H34O6	491.23	10.7774	--	--	LMPK12110907	Polyketides [PK]	Flavonoids [PK12]	Flavones and Flavonols [PK1211]	--	--	--	--	--	--	--
pos_2700	1-methyl-N-(9-methyl-9-azabicyclo[3.3.1]non-3-yl)-7-(sulfooxy)-, endo- glucuronide	41.1	21	-3.72168	C25H34N4O8	519.243	10.7845	--	--	--	--	--	--	--	--	--	--	--	--	--
pos_2701	Ala Trp Trp Ala	42.9	34.2	9.10362	C28H32N6O5	533.256	10.7845	--	--	--	--	--	--	--	--	--	--	--	--	--
pos_2702	Morellinol	43.9	27.5	2.83827	C33H38O7	547.271	10.7845	--	--	--	--	--	--	--	--	--	--	--	--	--
pos_2703	Deserpidine	48.1	67.1	-15.6291	C32H38N2O8	579.293	10.7845	--	--	--	--	--	--	--	--	--	--	--	--	--
pos_2710	Primary fluorescent chlorophyll catabolite	46.9	72.4	-34.8207	C35H40N4O7	651.257	10.7845	--	--	--	--	--	--	--	--	--	--	--	--	--
pos_2711	Rifamycin	51.5	67.2	-1.14131	C37H47NO12	736.272	10.7845	C12044	Biosynthesis of ansamycins(ko01051);;Biosynthesis of secondary metabolites(ko01110)	LMPK05000005	Polyketides [PK]	Ansamycins and related polyketides [PK05]	-	--	--	--	--	--	--	--
pos_2712	UDP-3-O-(3-hydroxytetradecanoyl)-N-acetylglucosamine	42.1	54.8	-45.852	C31H53N3O19P2	833.236	10.7845	--	--	--	--	--	--	--	--	--	--	--	--	--
pos_2716	Northienamycin	41.3	45.6	39.1777	C10H14N2O4S	281.054	10.7917	C17369	Carbapenem biosynthesis(ko00332)	--	--	--	--	--	--	--	--	--	--	--
pos_2724	beta-PC-M6	43.6	73.6	2.97532	C27H35NO3	460.226	10.7917	--	--	--	--	--	--	--	--	--	--	--	--	--
pos_2744	24-Methylenelophenol	46.1	49.5	-11.8806	C29H48O	413.373	10.8202	--	--	--	--	--	--	--	--	--	--	--	--	--
pos_2747	Abscisic alcohol	41.2	30.3	19.1633	C15H22O3	539.287	10.8202	--	--	--	--	--	--	--	--	--	--	--	--	--
pos_2751	(3S,5S)-3,5-Diaminohexanoate	40.6	28.5	16.6909	C6H14N2O2	147.115	10.8345	C01186	Lysine degradation(ko00310);;Metabolic pathways(ko01100)	--	--	--	--	HMDB0012115	17027-83-7	Organic compounds	Organic acids and derivatives	Carboxylic acids and derivatives	Amino acids, peptides, and analogues	Animals
pos_2753	(S)-gamma-Calacorene	43.8	38.7	-9.75865	C15H20	201.162	10.8274	--	--	--	--	--	--	HMDB0036451	--	Organic compounds	Lipids and lipid-like molecules	Prenol lipids	Sesquiterpenoids	Animals
pos_2756	3-Dehydroteasterone	46.3	61.5	-24.6157	C28H46O4	411.315	10.8345	--	--	--	--	--	--	--	--	--	--	--	--	--
pos_2768	9Z,12Z-Linoleic acid	45.1	48.1	-10.1366	C18H32O2	245.224	10.8416	--	--	LMFA01030123	Fatty Acyls [FA]	Fatty Acids and Conjugates [FA01]	Unsaturated fatty acids [FA0103]	HMDB0006270	506-21-8	Organic compounds	Lipids and lipid-like molecules	Fatty Acyls	Lineolic acids and derivatives	Microbe,Animals,Plants
pos_2769	8,11-eicosadiynoic acid	40.7	10.2	-0.706876	C20H32O2	269.226	10.8416	--	--	--	--	--	--	--	--	--	--	--	--	--
pos_2772	Soyasapogenol C	49.3	52.2	0.344706	C30H48O2	441.372	10.8416	C17422	--	--	--	--	--	HMDB0034506	595-14-2	Organic compounds	Lipids and lipid-like molecules	Prenol lipids	Triterpenoids	Animals
pos_2788	Tricycloekasantal	44.9	44.6	-9.50895	C12H18O	179.138	10.8489	--	--	--	--	--	--	HMDB0031194	16933-18-9	Organic compounds	Lipids and lipid-like molecules	Prenol lipids	Monoterpenoids	Animals
pos_2789	9(S)-HpOTrE	41.9	32.8	-19.8919	C18H30O4	293.205	10.8489	--	--	--	--	--	--	--	--	--	--	--	--	--
pos_2790	13(S)-HpODE	45.8	38.7	-2.55	C18H32O4	295.226	10.8489	--	--	--	--	--	--	--	--	--	--	--	--	--
pos_2791	17alpha-Hydroxypregnenolone	49	62.5	7.02326	C21H32O3	297.224	10.8489	--	--	--	--	--	--	HMDB0245990	1000352-23-9	Organic compounds	Lipids and lipid-like molecules	Steroids and steroid derivatives	Pregnane steroids	Animals
pos_2798	Methyl protodioscin	52	76.5	13.1173	C52H86O22	1027.56	10.8631	--	--	--	--	--	--	HMDB0033674	60478-70-8	Organic compounds	Phenylpropanoids and polyketides	Isoflavonoids	Pyranoisoflavonoids	Animals
pos_2800	Isoescin IA	49.2	72	9.80904	C55H86O24	1095.55	10.8631	--	--	--	--	--	--	--	--	--	--	--	--	--
pos_2804	(±)5-HETE methyl ester	42.1	16.6	-1.24008	C21H34O4	333.242	10.8631	--	--	--	--	--	--	--	--	--	--	--	--	--
pos_2805	21-hydroxyallopregnanolone	47.2	43.3	1.05991	C21H34O3	335.258	10.8631	C13713	Steroid hormone biosynthesis(ko00140)	LMST05030013	Sterol Lipids [ST]	Steroid conjugates [ST05]	Glycine conjugates [ST0503]	HMDB0000879	567-03-3	Organic compounds	Lipids and lipid-like molecules	Steroids and steroid derivatives	Hydroxysteroids	Animals
pos_2806	Canthaxanthin	45.9	51.1	9.77879	C40H52O2	529.388	10.8631	C08583	Carotenoid biosynthesis(ko00906);;Biosynthesis of secondary metabolites(ko01110)	LMPR01070264	Prenol Lipids [PR]	Isoprenoids [PR01]	C40 isoprenoids (tetraterpenes) [PR0107]	HMDB0003154	514-78-3	Organic compounds	Lipids and lipid-like molecules	Prenol lipids	Tetraterpenoids	Microbe,Animals,Plants
pos_2808	DG(18:3(6Z,9Z,12Z)/18:3(9Z,12Z,15Z)/0:0)	47.2	43.7	-0.980728	C39H64O5	613.483	10.8631	--	--	LMGL02010482	Glycerolipids [GL]	Diradylglycerols [GL02]	Diacylglycerols [GL0201]	HMDB0007279	--	Organic compounds	Lipids and lipid-like molecules	Fatty Acyls	Lineolic acids and derivatives	Animals
pos_2813	Ardisiacrispin A	46.8	66.8	-16.7167	C52H84O22	1099.49	10.8703	--	--	--	--	--	--	HMDB0248569	--	Organic compounds	Lipids and lipid-like molecules	Prenol lipids	Triterpenoids	Animals
pos_2814	6-[5]-ladderane-1-hexanol	44.8	33.4	0.228834	C18H28O	261.221	10.8703	--	--	LMFA05000063	Fatty Acyls [FA]	Fatty alcohols [FA05]	-	--	--	--	--	--	--	--
pos_2827	Methymycin	42.3	27.5	5.82114	C25H43NO7	511.341	10.8845	C11996	Biosynthesis of 12-, 14- and 16-membered macrolides(ko00522);;Type I polyketide structures(ko01052);;Metabolic pathways(ko01100);;Biosynthesis of secondary metabolites(ko01110)	LMPK04000037	Polyketides [PK]	Macrolides and lactone polyketides [PK04]	-	--	--	--	--	--	--	--
pos_2828	Pheophytin a	43	22.1	2.29519	C55H74N4O5	871.572	10.8774	--	--	--	--	--	--	--	--	--	--	--	--	--
pos_2830	5-Dehydroavenasterol	44.5	40.6	-6.45859	C29H46O	375.338	10.8917	--	--	--	--	--	--	--	--	--	--	--	--	--
pos_2839	Thebaine	41.1	18.6	6.99748	C19H21NO3	645.298	10.8988	--	--	--	--	--	--	HMDB0029378	115-37-7	Organic compounds	Alkaloids and derivatives	Morphinans	_	Animals
pos_2854	Methenamine	41.6	14.4	-1.53865	C6H12N4	141.113	10.9202	--	--	--	--	--	--	HMDB0029598	100-97-0	Organic compounds	Organoheterocyclic compounds	Triazinanes	1,3,5-triazinanes	Animals
pos_2857	Diethanolamine	50.4	62.7	-3.00861	C4H11NO2	88.0754	10.9202	C06772	Glycerophospholipid metabolism(ko00564)	--	--	--	--	HMDB0004437	111-42-2	Organic compounds	Organic nitrogen compounds	Organonitrogen compounds	Amines	Animals
pos_2858	Menthol	45.3	32.4	-3.41737	C10H20O	330.336	10.9345	--	--	--	--	--	--	--	--	--	--	--	--	--
pos_2865	Gentamicin X2	40.3	15.2	-7.74267	C19H38N4O10	465.252	10.9416	C17702	Neomycin, kanamycin and gentamicin biosynthesis(ko00524);;Biosynthesis of secondary metabolites(ko01110)	--	--	--	--	--	--	--	--	--	--	--
pos_2891	DG(18:2(9Z,12Z)/18:3(9Z,12Z,15Z)/0:0)[iso2]	40.2	13.1	-0.0874678	C39H66O5	615.499	10.9987	--	--	LMGL02010071	Glycerolipids [GL]	Diradylglycerols [GL02]	Diacylglycerols [GL0201]	HMDB0007250	--	Organic compounds	Lipids and lipid-like molecules	Fatty Acyls	Lineolic acids and derivatives	Animals
pos_2896	Asiaticoside B	45.2	67.4	-25.8427	C48H78O20	939.47	10.9987	--	--	--	--	--	--	--	--	--	--	--	--	--
pos_2897	Undecaprenyl phosphate alpha-L-Ara4N	48.1	61.7	-2.84121	C60H100NO7P	978.728	10.9987	C16157	--	LMPR03020005	Prenol Lipids [PR]	Polyprenols [PR03]	Bactoprenol monophosphates [PR0302]	--	--	--	--	--	--	--
pos_2909	Validoxylamine A 7'-phosphate	49.7	64.2	-8.75233	C14H26NO11P	433.155	11.0344	--	--	--	--	--	--	--	--	--	--	--	--	--
pos_2918	Scutianine F	43	31.1	6.07049	C38H45N5O5	652.353	11.0344	--	--	--	--	--	--	--	--	--	--	--	--	--
pos_2919	Amphibine B	42.7	26.9	6.49172	C39H47N5O5	666.369	11.0273	--	--	--	--	--	--	--	--	--	--	--	--	--
pos_2920	Erythroxanthin sulfate	42.3	24.5	-1.21305	C40H54O7S	679.365	11.0344	--	--	LMPR01070147	Prenol Lipids [PR]	Isoprenoids [PR01]	C40 isoprenoids (tetraterpenes) [PR0107]	--	--	--	--	--	--	--
pos_2924	Demethyllactenocin	47.2	68.4	-13.0471	C37H61NO14	761.433	11.0273	--	--	--	--	--	--	--	--	--	--	--	--	--
pos_2941	Megalomicin B	47	61.9	-10.8128	C46H82N2O16	941.546	11.063	C11986	Biosynthesis of 12-, 14- and 16-membered macrolides(ko00522);;Biosynthesis of secondary metabolites(ko01110)	LMPK04000027	Polyketides [PK]	Macrolides and lactone polyketides [PK04]	-	--	--	--	--	--	--	--
pos_2943	L-Norleucine	46.5	53	12.3314	C6H13NO2	114.093	11.0837	C01933	--	LMFA01100042	Fatty Acyls [FA]	Fatty Acids and Conjugates [FA01]	Amino fatty acids [FA0110]	HMDB0001645	327-57-1	Organic compounds	Organic acids and derivatives	Carboxylic acids and derivatives	Amino acids, peptides, and analogues	Microbe,Animals,Plants
pos_2944	Triphenylphosphine oxide	53.7	71.1	0.82923	C18H15OP	279.094	11.0766	--	--	--	--	--	--	--	--	--	--	--	--	--
pos_2945	Salviol	42.9	27.1	-1.10706	C20H30O2	325.213	11.0766	--	--	--	--	--	--	HMDB0302947	--	Organic compounds	Lipids and lipid-like molecules	Prenol lipids	Diterpenoids	Animals
pos_2956	PC(14:1(9Z)/20:3(5Z,8Z,11Z))	40	25.8	15.0131	C42H76NO8P	754.549	11.0766	--	--	--	--	--	--	--	--	--	--	--	--	--
pos_2963	Dronabinol	42	23	2.51684	C21H30O2	297.222	11.1122	C06972	Biosynthesis of various plant secondary metabolites(ko00999);;Metabolic pathways(ko01100);;Biosynthesis of secondary metabolites(ko01110)	LMPK13120004	Polyketides [PK]	Aromatic polyketides [PK13]	Other aromatic polyketides [PK1312]	HMDB0014613	1972-08-03	Organic compounds	Organoheterocyclic compounds	Benzopyrans	1-benzopyrans	Animals
pos_2965	24-Ethylidenelophenol	43.7	27	0.264926	C30H50O	409.383	11.1122	--	--	--	--	--	--	--	--	--	--	--	--	--
pos_2966	Dolichotheline	40.7	17.3	10.9054	C10H17N3O	429.242	11.1122	--	--	--	--	--	--	--	--	--	--	--	--	--
pos_2970	Gambierol	40.9	43.6	-27.4233	C43H64O11	757.431	11.1122	--	--	--	--	--	--	--	--	--	--	--	--	--
pos_2973	4-Formylsalicylic acid	44.9	26.6	-0.674197	C8H6O4	149.023	11.1194	--	--	--	--	--	--	--	--	--	--	--	--	--
pos_2974	Bis(2-ethylhexyl) phthalate	40.9	11.9	2.05263	C24H38O4	413.266	11.1194	C03690	Chemical carcinogenesis - receptor activation(ko05207)	--	--	--	--	HMDB0249243	117-81-7	Organic compounds	Benzenoids	Benzene and substituted derivatives	Benzoic acids and derivatives	Microbe,Animals
pos_2991	24-Hydroxy-beta-amyrin	48.4	53.8	-6.68233	C30H50O2	443.385	11.1479	--	--	--	--	--	--	--	--	--	--	--	--	--
pos_3000	Caprylic Acid (Octanoic Acid)	51	66.5	-6.20276	C8H16O2	109.1	11.1551	--	--	--	--	--	--	--	--	--	--	--	--	--
pos_3004	(????)-Dihydroactinidiolide	45.7	32.9	-0.397066	C11H16O2	145.101	11.1622	--	--	--	--	--	--	--	--	--	--	--	--	--
pos_3008	7,8-Dihydro-.alpha.-ionone	46.8	48.8	-5.31348	C13H22O	177.163	11.1551	--	--	--	--	--	--	--	--	--	--	--	--	--
pos_3012	(+)-Vulgraon B	44.5	27.7	-3.1806	C16H24	217.194	11.1551	--	--	LMPR0103490003	Prenol Lipids [PR]	Isoprenoids [PR01]	C15 isoprenoids (sesquiterpenes) [PR0103]	--	--	--	--	--	--	--
pos_3013	1-(2,6,6-Trimethyl-2-cyclohexen-1-yl)-1,6-heptadien-3-one	40.9	21.4	-8.45757	C16H24O	215.177	11.1551	--	--	--	--	--	--	HMDB0029704	79-78-7	Organic compounds	Lipids and lipid-like molecules	Prenol lipids	Sesquiterpenoids	Animals
pos_3015	Methyl linolenate	45.3	37.7	0.00489206	C19H32O2	257.226	11.1622	--	--	--	--	--	--	--	--	--	--	--	--	--
pos_3017	Pregnanediol	43.6	40.2	8.63061	C21H36O2	285.26	11.1551	--	--	--	--	--	--	HMDB0246874	566-58-5	Organic compounds	Lipids and lipid-like molecules	Steroids and steroid derivatives	Pregnane steroids	Animals
pos_3018	Allylestrenol	40.4	18.2	5.10204	C21H32O	283.244	11.1551	C12811	--	LMST02030125	Sterol Lipids [ST]	Steroids [ST02]	C21 steroids (gluco/mineralocorticoids, progestogins) and derivatives [ST0203]	HMDB0015500	432-60-0	Organic compounds	Lipids and lipid-like molecules	Steroids and steroid derivatives	Estrane steroids	Animals
pos_3019	Oryzalexin E	46.9	45.3	0.954036	C20H32O2	287.237	11.1551	--	--	--	--	--	--	--	--	--	--	--	--	--
pos_3020	9,10-DHOME	46.3	54.2	19.1213	C18H34O4	297.248	11.1551	--	--	--	--	--	--	HMDB0004704	125356-86-7	Organic compounds	Lipids and lipid-like molecules	Fatty Acyls	Fatty acids and conjugates	Animals
pos_3026	Ser Met Ile His	40	23.1	-2.63356	C20H34N6O6S	487.232	11.1622	--	--	--	--	--	--	--	--	--	--	--	--	--
pos_3027	Verruculogen	43.6	46.1	0.604043	C27H33N3O7	534.221	11.1622	C20045	Staurosporine biosynthesis(ko00404);;Metabolic pathways(ko01100);;Biosynthesis of secondary metabolites(ko01110)	--	--	--	--	--	--	--	--	--	--	--
pos_3033	2,2-Dimethyl Succinic acid	41.6	13	1.39517	C6H10O4	147.065	11.1694	--	--	--	--	--	--	--	--	--	--	--	--	--
pos_3035	Tetradecanedioic acid	40.3	11.5	6.18957	C14H26O4	259.187	11.1694	C11002	--	LMFA01170018	Fatty Acyls [FA]	Fatty Acids and Conjugates [FA01]	Dicarboxylic acids [FA0117]	HMDB0000872	821-38-5	Organic compounds	Lipids and lipid-like molecules	Fatty Acyls	Fatty acids and conjugates	Animals,Plants
pos_3039	3-Hydroxyechinenone	46.1	50.5	-5.43714	C40H54O2	531.395	11.1694	--	--	--	--	--	--	--	--	--	--	--	--	--
pos_3054	(3R,2'S)-Myxol 2'-(2,4-di-O-methyl-alpha-L-fucoside)	40.7	32.5	2.71823	C48H70O7	776.548	11.1836	--	--	--	--	--	--	--	--	--	--	--	--	--
pos_3057	Hexylamine	44.1	29.7	-3.23651	C6H15N	102.127	11.1979	C08306	--	--	--	--	--	HMDB0032323	111-26-2	Organic compounds	Organic nitrogen compounds	Organonitrogen compounds	Amines	Animals,Plants
pos_3062	Isometheptene	41.3	17.8	-3.47993	C9H19N	142.159	11.205	--	--	--	--	--	--	HMDB0015651	503-01-5	Organic compounds	Organic nitrogen compounds	Organonitrogen compounds	Amines	Animals
pos_3071	11-Deoxycortisol	40.7	20.5	1.47242	C21H30O4	385.178	11.2193	--	--	--	--	--	--	HMDB0257139	152-58-9	Organic compounds	Lipids and lipid-like molecules	Steroids and steroid derivatives	Hydroxysteroids	Animals
pos_3089	Triethanolamine	44.6	34.5	3.50998	C6H15NO3	114.092	11.2265	C06771	Glycerophospholipid metabolism(ko00564)	--	--	--	--	HMDB0032538	102-71-6	Organic compounds	Organic nitrogen compounds	Organonitrogen compounds	Amines	Animals
pos_3095	1,8-Dimethylnaphthalene	42	33.3	-10.1001	C12H12	157.1	11.2336	--	--	--	--	--	--	--	--	--	--	--	--	--
pos_3097	5-Ethyl-3-methyl-2E,4E,6E-nonatriene	43.4	35	-4.79894	C12H20	165.163	11.2265	--	--	LMFA11000051	Fatty Acyls [FA]	Hydrocarbons [FA11]	-	--	--	--	--	--	--	--
pos_3103	7-Ethyl-5,6-dihydro-1,4-dimethylazulene	46.3	60.8	-23.5168	C14H18	187.144	11.2336	--	--	--	--	--	--	HMDB0035759	18454-89-2	Organic compounds	Hydrocarbons	Unsaturated hydrocarbons	Branched unsaturated hydrocarbons	Animals
pos_3105	1-Isothiocyanato-4-phenylbutane	40.8	28	6.51418	C11H13NS	209.137	11.2336	--	--	--	--	--	--	HMDB0038443	61499-10-3	Organic compounds	Benzenoids	Benzene and substituted derivatives	Phenylbutylamines	Animals
pos_3114	Histidinyl-Lysine	46.7	50.5	2.16682	C12H21N5O3	248.151	11.2336	--	--	--	--	--	--	HMDB0253180	--	Organic compounds	Organic acids and derivatives	Carboxylic acids and derivatives	Amino acids, peptides, and analogues	Animals
pos_3118	1,1,2-Triphenylpropane	41.7	22.3	-4.57064	C21H20	273.163	11.2336	--	--	--	--	--	--	--	--	--	--	--	--	--
pos_3119	Hexahomomethionine	41.6	50.4	-32.7875	C11H23NO2S	275.171	11.2336	--	--	--	--	--	--	--	--	--	--	--	--	--
pos_3120	8,11-Octadecadiynoic acid	44.4	53.6	-27.364	C18H28O2	277.209	11.2336	--	--	LMFA01030537	Fatty Acyls [FA]	Fatty Acids and Conjugates [FA01]	Unsaturated fatty acids [FA0103]	--	--	--	--	--	--	--
pos_3121	11Z-6s-trans-fixed bicyclic retinal	40.7	57.8	-28.843	C20H26O	283.198	11.2336	--	--	LMPR01090042	Prenol Lipids [PR]	Isoprenoids [PR01]	Retinoids [PR0109]	--	--	--	--	--	--	--
pos_3122	Plakortic acid	40.7	8.33	1.92346	C17H30O4	299.222	11.2265	--	--	--	--	--	--	--	--	--	--	--	--	--
pos_3126	(15S)-15-Hydroxy-5,8,11-cis-13-trans-eicosatetraenoate	42	42.8	-15.869	C20H32O3	338.264	11.2265	C04742	Arachidonic acid metabolism(ko00590);;Inflammatory mediator regulation of TRP channels(ko04750)	LMFA03060001	Fatty Acyls [FA]	Eicosanoids [FA03]	Hydroxy/hydroperoxyeicosatetraenoic acids [FA0306]	HMDB0003876	54845-95-3	Organic compounds	Lipids and lipid-like molecules	Fatty Acyls	Eicosanoids	Animals
pos_3131	Cyclooctatin	42.4	33.2	-10.3029	C20H34O3	345.237	11.2265	--	--	--	--	--	--	--	--	--	--	--	--	--
pos_3136	3alpha,7alpha-Dihydroxy-5beta-cholestanate	43.5	45.1	-20.8201	C27H46O4	476.364	11.2336	--	--	LMST04030066	Sterol Lipids [ST]	Bile acids and derivatives [ST04]	C27 bile acids, alcohols, and derivatives [ST0403]	HMDB0000359	17974-66-2	Organic compounds	Lipids and lipid-like molecules	Steroids and steroid derivatives	Bile acids, alcohols and derivatives	Animals
pos_3139	Alisol C monoacetate	46.5	48.7	-8.15198	C32H48O6	551.33	11.2265	--	--	--	--	--	--	--	--	--	--	--	--	--
pos_3141	Okenone	43.3	71.7	-18.9714	C41H54O2	561.398	11.2265	C16280	Carotenoid biosynthesis(ko00906);;Biosynthesis of secondary metabolites(ko01110)	LMPR01070622	Prenol Lipids [PR]	Isoprenoids [PR01]	C40 isoprenoids (tetraterpenes) [PR0107]	--	--	--	--	--	--	--
pos_3142	3'-Hydroxyechinenone	47.1	69.6	4.76462	C40H54O2	549.412	11.2336	--	--	--	--	--	--	--	--	--	--	--	--	--
pos_3144	Lutein	45.2	29	-0.298821	C40H56O2	568.427	11.2336	--	--	--	--	--	--	--	--	--	--	--	--	--
pos_3150	Androstenedione	53	74.3	3.68347	C19H26O2	595.378	11.2336	--	--	--	--	--	--	--	--	--	--	--	--	--
pos_3152	Caloxanthin	50	83.1	-33.0613	C40H56O3	607.393	11.2265	C16282	Carotenoid biosynthesis(ko00906)	LMPR01070134	Prenol Lipids [PR]	Isoprenoids [PR01]	C40 isoprenoids (tetraterpenes) [PR0107]	--	--	--	--	--	--	--
pos_3165	Avermectin B1a	51.9	87	13.9334	C48H72O14	855.501	11.2265	C11983	Biosynthesis of 12-, 14- and 16-membered macrolides(ko00522);;Metabolic pathways(ko01100);;Biosynthesis of secondary metabolites(ko01110)	LMPK04000024	Polyketides [PK]	Macrolides and lactone polyketides [PK04]	-	--	--	--	--	--	--	--
pos_3167	18alpha.-Glycyrrhetinic acid	45.3	53	-7.76079	C30H46O4	979.635	11.2265	--	--	--	--	--	--	--	--	--	--	--	--	--
pos_3193	13Z-Docosenamide	47.2	40.3	-1.69545	C22H43NO	360.323	11.2408	--	--	--	--	--	--	--	--	--	--	--	--	--
pos_3240	Anabasine	41.3	12.2	-1.94549	C10H14N2	163.123	11.2479	C06180	Tropane, piperidine and pyridine alkaloid biosynthesis(ko00960);;Biosynthesis of alkaloids derived from ornithine, lysine and nicotinic acid(ko01064);;Biosynthesis of secondary metabolites(ko01110)	--	--	--	--	HMDB0004350	13078-04-1	Organic compounds	Alkaloids and derivatives	_	_	Animals
pos_338	L-Lysine monohydrochloride	53.3	64.3	1.42194	C6H14N2O2	147.113	0.547117	--	--	--	--	--	--	--	--	--	--	--	--	--
pos_340	Nε,Nε,Nε-Trimethyllysine	40.4	2.29	-0.0728639	C9H20N2O2	189.16	0.55425	--	--	--	--	--	--	--	--	--	--	--	--	--
pos_341	N8-Acetylspermidine	42.8	25.5	-0.592565	C9H21N3O	188.176	0.55425	C01029	--	--	--	--	--	HMDB0002189	13431-24-8	Organic compounds	Organic acids and derivatives	Carboximidic acids and derivatives	Carboximidic acids	Microbe,Animals
pos_3469	gamma-L-Glutamyl-L-propargylglycine	46.7	52.9	-6.30827	C10H14N2O5	281.052	11.8818	--	--	--	--	--	--	--	--	--	--	--	--	--
pos_3471	Cerulenin	42.7	17.5	1.01159	C12H17NO3	224.128	11.8889	C12058	--	--	--	--	--	HMDB0015168	17397-89-6	Organic compounds	Organoheterocyclic compounds	Epoxides	Oxirane carboxylic acids and derivatives	Animals
pos_3476	Deacetylcolchicine	41.8	20.4	-6.24992	C20H23NO5	322.142	2.0006	--	--	--	--	--	--	--	--	--	--	--	--	--
pos_3481	Gluconate (sodium)	45.7	46.4	11.8123	C6H11NaO7	183.029	2.00773	--	--	--	--	--	--	--	--	--	--	--	--	--
pos_3486	Tyramine	41.1	30.8	-12.0563	C8H11NO	176.046	2.04273	C00483	Tyrosine metabolism(ko00350);;Methane metabolism(ko00680);;Isoquinoline alkaloid biosynthesis(ko00950);;Biosynthesis of plant secondary metabolites(ko01060);;Biosynthesis of alkaloids derived from shikimate pathway(ko01063);;Metabolic pathways(ko01100);;Biosynthesis of secondary metabolites(ko01110);;Biosynthesis of cofactors(ko01240);;Neuroactive ligand-receptor interaction(ko04080);;Protein dig…	--	--	--	--	HMDB0000306	51-67-2	Organic compounds	Benzenoids	Benzene and substituted derivatives	Phenethylamines	Microbe,Animals,Plants
pos_3487	Protionamide	46	56.7	-15.7275	C9H12N2S	219.032	2.0356	--	--	--	--	--	--	HMDB0256869	14222-60-7	Organic compounds	Organoheterocyclic compounds	Pyridines and derivatives	_	Animals
pos_3488	Prephenate	47.6	50.4	1.7302	C10H10O6	249.037	2.0356	C00254	Phenylalanine, tyrosine and tryptophan biosynthesis(ko00400);;Novobiocin biosynthesis(ko00401);;Biosynthesis of various alkaloids(ko00996);;Biosynthesis of various antibiotics(ko00998);;Biosynthesis of various plant secondary metabolites(ko00999);;Biosynthesis of plant secondary metabolites(ko01060);;Biosynthesis of phenylpropanoids(ko01061);;Biosynthesis of alkaloids derived from shikimate pathw…	--	--	--	--	HMDB0012283	87664-40-2	Organic compounds	Organic acids and derivatives	Keto acids and derivatives	Gamma-keto acids and derivatives	Animals
pos_3489	2-Hydroxy-6-oxo-6-(2-hydroxyphenoxy)-hexa-2,4-dienoate	43.8	34.8	-7.83001	C12H10O6	501.089	2.0356	--	--	--	--	--	--	--	--	--	--	--	--	--
pos_3490	(3-Methoxy-4-hydroxyphenyl)ethylene glycol sulfate	44.5	56	-9.35082	C9H12O7S	265.035	2.0356	--	--	--	--	--	--	HMDB0000559	3415-67-6	Organic compounds	Organic acids and derivatives	Organic sulfuric acids and derivatives	Arylsulfates	Animals
pos_3495	Hastatoside	48	74.5	-5.08171	C17H24O11	369.116	2.0356	--	--	--	--	--	--	--	--	--	--	--	--	--
pos_35	3-Sulfinylpyruvate	41.2	20.1	-1.22748	C3H4O5S	174.967	0.49715	C05527	Cysteine and methionine metabolism(ko00270);;Metabolic pathways(ko01100)	--	--	--	--	HMDB0001405	88947-38-0	Organic compounds	Organic acids and derivatives	Keto acids and derivatives	Alpha-keto acids and derivatives	Animals
pos_3521	Pentanoyl-CoA	46.3	61.9	-9.90442	C26H44N7O17P3S	890.127	2.06415	C00888	--	--	--	--	--	HMDB0013037	--	Inorganic compounds	Homogeneous metal compounds	Homogeneous transition metal compounds	_	Animals
pos_353	Magnesium salicylate	42.6	34.1	4.35796	C14H10MgO6	299.041	0.547117	C07995	--	--	--	--	--	HMDB0015469	--	Organic compounds	Benzenoids	Benzene and substituted derivatives	Benzoic acids and derivatives	Animals
pos_3531	N-methyl-Aniline	40.9	19.9	-6.95378	C7H9N	108.08	2.08557	--	--	--	--	--	--	--	--	--	--	--	--	--
pos_3536	Acetophenone	50	53.7	-1.87686	C8H8O	103.054	2.11412	C07113	Ethylbenzene degradation(ko00642);;Microbial metabolism in diverse environments(ko01120);;Degradation of aromatic compounds(ko01220)	--	--	--	--	HMDB0033910	98-86-2	Organic compounds	Organic oxygen compounds	Organooxygen compounds	Carbonyl compounds	Microbe,Animals,Plants
pos_3538	4-Methylcatechol	47.2	37.1	0.101696	C7H8O2	125.06	2.10698	C06730	Xylene degradation(ko00622);;Toluene degradation(ko00623);;Naphthalene degradation(ko00626);;Metabolic pathways(ko01100);;Microbial metabolism in diverse environments(ko01120);;Degradation of aromatic compounds(ko01220)	--	--	--	--	HMDB0000873	452-86-8	Organic compounds	Benzenoids	Phenols	Benzenediols	Animals,Plants
pos_3539	3-METHOXYCATECHOL	45.9	34.5	1.61299	C7H8O3	141.055	2.11412	--	--	--	--	--	--	--	--	--	--	--	--	--
pos_3541	4-Hydroxymethyl-3-methoxyphenoxyacetic acid	45.8	42	-1.48476	C10H12O5	213.075	2.11412	--	--	--	--	--	--	--	--	--	--	--	--	--
pos_3542	7-Acetoxy-6-methoxycoumarin	42.3	32.6	19.7565	C12H10O5	235.065	2.11412	--	--	--	--	--	--	HMDB0034345	56795-51-8	Organic compounds	Phenylpropanoids and polyketides	Coumarins and derivatives	_	Animals,Plants
pos_3543	Pantetheine 4'-phosphate	45.7	54	-2.38028	C11H23N2O7PS	376.129	2.10698	C01134	Carbapenem biosynthesis(ko00332);;Pantothenate and CoA biosynthesis(ko00770);;Metabolic pathways(ko01100);;Biosynthesis of secondary metabolites(ko01110);;Biosynthesis of cofactors(ko01240)	--	--	--	--	HMDB0001416	2226-71-3	Organic compounds	Organic acids and derivatives	Carboxylic acids and derivatives	Amino acids, peptides, and analogues	Animals
pos_3545	Auramycinone	46.6	74	-34.3607	C21H18O8	421.076	2.10698	--	--	--	--	--	--	--	--	--	--	--	--	--
pos_3547	Silybin	49.7	62.1	-1.16308	C25H22O10	524.155	2.10698	--	--	--	--	--	--	--	--	--	--	--	--	--
pos_3548	Delphinidin 3-O-(6''-O-malonyl)-beta-D-glucoside	46.4	60.8	-21.3042	C24H23O15+	552.099	2.11412	--	--	--	--	--	--	--	--	--	--	--	--	--
pos_3550	Sinapoyl-CoA	45.1	64.9	-33.4063	C32H46N7O20P3S	956.137	2.10698	--	--	--	--	--	--	--	--	--	--	--	--	--
pos_3563	4-Demethylpremithramycinone	51.4	83.9	-3.96418	C20H16O9	839.119	2.1284	--	--	--	--	--	--	--	--	--	--	--	--	--
pos_3566	4-(Dimethylamino)cinnamaldehyde	43.6	21.1	-0.74785	C11H13NO	176.107	2.13553	--	--	--	--	--	--	--	--	--	--	--	--	--
pos_3567	Stipitatate	42.4	24	2.2368	C8H6O5	183.029	2.13553	--	--	--	--	--	--	--	--	--	--	--	--	--
pos_3568	4-(2-Hydroxyethoxycarbonyl)benzoate	46.6	48.1	-1.14977	C10H10O5	459.033	2.14267	--	--	--	--	--	--	--	--	--	--	--	--	--
pos_3569	bk-MDDMA	42.3	17.9	-0.0890184	C12H15NO3	222.112	2.14267	--	--	--	--	--	--	--	--	--	--	--	--	--
pos_3579	Malvidin 3-glucoside-5-(6'''-malonyl-2'''-sulfatoglucoside)	43.2	55.6	-44.1017	C32H36O23S	821.108	2.13553	--	--	--	--	--	--	--	--	--	--	--	--	--
pos_3585	2-Amino-4-chloro-4-pentenoic acid	42.6	68.4	28.7433	C5H8ClNO2	337.02	2.14982	--	--	--	--	--	--	--	--	--	--	--	--	--
pos_3590	Punicacortein A	42	26	5.71827	C27H22O18	657.097	2.14982	--	--	--	--	--	--	HMDB0039200	103488-35-3	Organic compounds	Phenylpropanoids and polyketides	Tannins	Hydrolyzable tannins	Animals,Plants
pos_3596	6-O-Acetylglycitin	46.6	66.5	31.6672	C24H24O11	453.133	2.15695	--	--	--	--	--	--	--	--	--	--	--	--	--
pos_3617	Amritoside	41.3	20.3	0.548698	C26H26O18	627.12	2.1855	--	--	--	--	--	--	--	--	--	--	--	--	--
pos_3622	N-Acetyl-D-glucosamine	49.6	60.2	1.82903	C8H15NO6	186.076	2.19978	C00140	Amino sugar and nucleotide sugar metabolism(ko00520);;Metabolic pathways(ko01100);;Biosynthesis of nucleotide sugars(ko01250);;ABC transporters(ko02010);;Phosphotransferase system (PTS)(ko02060)	--	--	--	--	HMDB0000215	7512-17-6	Organic compounds	Organic oxygen compounds	Organooxygen compounds	Carbohydrates and carbohydrate conjugates	Animals
pos_3628	Cyclohex-1-ene-1-carboxyl-CoA	48.9	70.2	11.0128	C28H44N7O17P3S	893.216	2.20692	--	--	--	--	--	--	--	--	--	--	--	--	--
pos_3632	Quisqualic acid	48.9	61.4	-10.774	C5H7N3O5	154.023	2.22833	--	--	--	--	--	--	--	--	--	--	--	--	--
pos_3656	2-Methyl-1-[2,4,6-trihydroxy-3-(3-methyl-2-butenyl)phenyl]-1-propanone	42.3	20.4	1.14352	C15H20O4	265.144	2.2426	--	--	--	--	--	--	HMDB0041284	35932-36-6	Organic compounds	Organic oxygen compounds	Organooxygen compounds	Carbonyl compounds	Animals
pos_3657	Diethofencarb	40.4	5.57	1.15107	C14H21NO4	268.155	2.2426	--	--	--	--	--	--	--	--	--	--	--	--	--
pos_3658	5-L-Glutamyl-taurine	44.6	61.2	35.501	C7H14N2O6S	293.029	2.23547	C05844	Taurine and hypotaurine metabolism(ko00430)	--	--	--	--	HMDB0004195	--	Organic compounds	Organic acids and derivatives	Carboxylic acids and derivatives	Amino acids, peptides, and analogues	Animals
pos_3660	Digallate	42.1	14.1	1.39573	C14H10O9	305.03	2.2426	--	--	--	--	--	--	--	--	--	--	--	--	--
pos_3679	dTDP-3-oxo-4,6-dideoxy-D-glucose	42.7	82.6	-20.2721	C16H24N2O14P2	1078.15	2.24975	--	--	--	--	--	--	--	--	--	--	--	--	--
pos_3680	Indole	48.4	52.7	8.48362	C8H7N	159.092	2.24975	--	--	--	--	--	--	--	--	--	--	--	--	--
pos_3682	Indoleacrylic acid	44.6	25.7	0.409885	C11H9NO2	188.071	2.24975	C21283	--	--	--	--	--	HMDB0000734	29953-71-7	Organic compounds	Organoheterocyclic compounds	Indoles and derivatives	Indoles	Animals
pos_3684	3-methyl-2-nitrophenyl acetate	40.6	48.3	-36.1531	C9H9NO4	196.053	2.24975	--	--	--	--	--	--	--	--	--	--	--	--	--
pos_3685	2-Thiocytidine	47.8	68.5	-3.69849	C9H13N3O4S	242.058	2.24975	--	--	--	--	--	--	--	--	--	--	--	--	--
pos_3694	Epimedoside A	47.5	40.1	-0.411305	C32H38O15	701.184	2.24975	--	--	--	--	--	--	--	--	--	--	--	--	--
pos_3702	CMP-3-deoxy-D-manno-octulosonate	40.1	85.9	-48.2846	C17H26N3O15P	1125.13	2.25688	--	--	--	--	--	--	--	--	--	--	--	--	--
pos_3705	6-Methylquinoline	44.2	25.5	-2.67436	C10H9N	144.081	2.25688	--	--	--	--	--	--	HMDB0033115	91-62-3	Organic compounds	Organoheterocyclic compounds	Quinolines and derivatives	_	Animals
pos_3706	4,8-Dihydroxyquinoline	50.9	60.3	-1.12343	C9H7NO2	144.044	2.25688	C05637	Tryptophan metabolism(ko00380)	--	--	--	--	HMDB0060289	--	Organic compounds	Organoheterocyclic compounds	Quinolines and derivatives	Quinolones and derivatives	Animals
pos_3707	Isoquinoline N-oxide	46.4	37.8	0.608345	C9H7NO	146.06	2.25688	--	--	--	--	--	--	--	--	--	--	--	--	--
pos_3715	Isoleucyl-Tryptophan	47	65.2	-19.2942	C17H23N3O3	356.131	2.26402	--	--	--	--	--	--	HMDB0028918	--	Organic compounds	Organic acids and derivatives	Carboxylic acids and derivatives	Amino acids, peptides, and analogues	Animals
pos_3717	Asp Asp Asp	40.2	6.61	-1.00656	C12H17N3O10	346.088	2.25688	--	--	--	--	--	--	--	--	--	--	--	--	--
pos_3723	Palargonidin 3-(6''-ferulylglucoside)-5-(6'''-malonylglucoside)	41.5	35.2	-28.0934	C40H40O21	857.189	2.25688	--	--	--	--	--	--	--	--	--	--	--	--	--
pos_3731	6'-Oxokanamycin X	55	90.6	4.18773	C18H33N3O12	448.195	2.2783	--	--	--	--	--	--	--	--	--	--	--	--	--
pos_3732	AIDS031406	46.1	64	0.391914	C27H35NO12	604.179	2.2783	--	--	--	--	--	--	--	--	--	--	--	--	--
pos_3742	Isotabtoxin	52.6	93	25.6485	C11H19N3O6	307.169	2.29257	--	--	--	--	--	--	--	--	--	--	--	--	--
pos_3747	Grixazone B	43.7	78.3	-21.6697	C18H15N3O7S	852.142	2.28543	C20799	Biosynthesis of various other secondary metabolites(ko00997);;Metabolic pathways(ko01100);;Biosynthesis of secondary metabolites(ko01110)	--	--	--	--	--	--	--	--	--	--	--
pos_3749	3D-3,5/4-Trihydroxycyclohexane-1,2-dione	40.4	41.9	-33.2778	C6H8O5	183.021	2.29972	--	--	--	--	--	--	--	--	--	--	--	--	--
pos_3751	p-CHLOROPHENYLALANINE	48.2	67.2	0.476203	C9H10ClNO2	200.047	2.29972	--	--	--	--	--	--	--	--	--	--	--	--	--
pos_3756	Formononetin	44.1	31.1	1.5029	C16H12O4	554.182	2.29972	C00858	Isoflavonoid biosynthesis(ko00943);;Biosynthesis of phenylpropanoids(ko01061);;Metabolic pathways(ko01100);;Biosynthesis of secondary metabolites(ko01110)	LMPK12050037	Polyketides [PK]	Flavonoids [PK12]	Isoflavonoids [PK1205]	HMDB0005808	485-72-3	Organic compounds	Phenylpropanoids and polyketides	Isoflavonoids	O-methylated isoflavonoids	Animals,Plants
pos_3760	(R)-2-Methylimino-1-phenylpropan-1-ol	41.6	27.5	-12.065	C10H13NO	349.185	2.31398	--	--	--	--	--	--	--	--	--	--	--	--	--
pos_3767	3-Oxodecanoyl-CoA	42.4	55.7	32.8907	C31H52N7O18P3S	936.268	2.30685	C05265	--	--	--	--	--	HMDB0003939	50411-91-1	Organic compounds	Lipids and lipid-like molecules	Fatty Acyls	Fatty acyl thioesters	Animals
pos_3768	Feruloyl-diketide-CoA	46.4	75.9	-13.1308	C33H46N7O20P3S	1008.15	2.32112	--	--	--	--	--	--	--	--	--	--	--	--	--
pos_3776	Nicotinic acid adenine dinucleotide (NAAD)	45.9	44.7	-6.55126	C21H26N6O15P2	682.123	2.32112	--	--	--	--	--	--	--	--	--	--	--	--	--
pos_3791	4-Hydroxyindole	44.1	22.1	0.674068	C8H7NO	156.039	2.32827	--	--	--	--	--	--	--	--	--	--	--	--	--
pos_3803	Aspartyl-Arginine	48.8	56.5	9.57891	C10H19N5O5	331.175	2.32827	--	--	--	--	--	--	HMDB0028747	--	Organic compounds	Organic acids and derivatives	Carboxylic acids and derivatives	Amino acids, peptides, and analogues	Animals
pos_3806	C20823	46.1	47.2	3.66609	C11H16N2O3S	530.212	2.32827	--	--	--	--	--	--	--	--	--	--	--	--	--
pos_3816	cis-2,3-Dihydroxy-2,3-dihydro-p-cumate	52.7	75.4	0.735238	C10H14O4	199.097	2.34253	--	--	--	--	--	--	--	--	--	--	--	--	--
pos_3817	N-Acetyl-L-2-amino-6-oxopimelate	47.8	66.6	10.5816	C9H13NO6	254.066	2.34253	--	--	--	--	--	--	--	--	--	--	--	--	--
pos_3824	Novclobiocin 105	43.2	53.9	-24.1819	C28H30ClNO10	558.139	2.3354	--	--	--	--	--	--	--	--	--	--	--	--	--
pos_3825	Cornuside	50.9	76.2	-9.63145	C24H30O14	560.192	2.34253	--	--	--	--	--	--	--	--	--	--	--	--	--
pos_3826	Alpha-Naphthoflavone	46	55.1	-14.0834	C19H12O2	562.194	2.34253	--	--	--	--	--	--	--	--	--	--	--	--	--
pos_3829	Dihydrostreptomycin 6-phosphate	42.9	41.9	-10.8915	C21H42N7O15P	646.237	2.34253	--	--	--	--	--	--	--	--	--	--	--	--	--
pos_3831	2'''-N-Acetyl-6'''-deamino-6'''-hydroxyneomycin C	43.5	80.1	-43.3622	C25H47N5O15	680.268	2.3354	--	--	--	--	--	--	--	--	--	--	--	--	--
pos_3837	L-2-Aminoadipate adenylate	44	27.3	0.254422	C16H23N6O10P	508.155	2.34968	C05560	--	--	--	--	--	HMDB0006941	--	Organic compounds	Nucleosides, nucleotides, and analogues	Purine nucleotides	Purine ribonucleotides	Animals
pos_3840	Phosphoribosyl-AMP	46.3	64.7	1.26067	C15H23N5O14P2	598.036	2.34968	--	--	--	--	--	--	--	--	--	--	--	--	--
pos_3841	UDP-2-acetamido-4-(D-alanylamino)-2,4,6-trideoxy-alpha-D-glucose	44.7	62.6	5.32809	C20H33N5O16P2	684.132	2.34968	--	--	--	--	--	--	--	--	--	--	--	--	--
pos_3842	(S)-Hydroxyhexanoyl-CoA	44.2	60	10.4289	C27H46N7O18P3S	846.179	2.34968	C05268	Fatty acid elongation(ko00062);;Fatty acid degradation(ko00071);;Metabolic pathways(ko01100);;Fatty acid metabolism(ko01212)	LMFA07050156	Fatty Acyls [FA]	Fatty esters [FA07]	Fatty acyl CoAs [FA0705]	HMDB0003942	79171-47-4	Organic compounds	Lipids and lipid-like molecules	Fatty Acyls	Fatty acyl thioesters	Animals
pos_3844	CMP	55.8	89.2	6.95423	C9H14N3O8P	341.088	2.35682	C05822	Pyrimidine metabolism(ko00240);;Metabolic pathways(ko01100)	--	--	--	--	HMDB0240312	84-52-6	Organic compounds	Organic oxygen compounds	Organooxygen compounds	Carbohydrates and carbohydrate conjugates	Animals
pos_3846	Malonyldaidzin	46.7	64.1	-25.7719	C24H22O12	467.084	2.35682	C16191	--	--	--	--	--	HMDB0041263	124590-31-4	Organic compounds	Phenylpropanoids and polyketides	Coumarins and derivatives	Furanocoumarins	Animals
pos_3850	(2S,3S)-2,3-Dihydro-2,3-dihydroxybenzoate	50.6	54.3	0.0623578	C7H8O4	121.028	2.37038	--	--	--	--	--	--	--	--	--	--	--	--	--
pos_3858	Phaseoloidin	52.7	71.5	-2.70791	C14H18O9	353.086	2.37038	--	--	--	--	--	--	--	--	--	--	--	--	--
pos_3859	10-Hydroxydihydrosanguinarine	46.4	46.1	-4.37009	C20H15NO5	332.09	2.37038	--	--	--	--	--	--	--	--	--	--	--	--	--
pos_3860	7-Methylthioheptyl-desulfoglucosinolate	44.2	59.9	9.84427	C15H29NO6S2	406.137	2.37038	--	--	--	--	--	--	--	--	--	--	--	--	--
pos_3861	Cephamycin C	49.4	66.2	-7.47897	C16H22N4O9S	411.094	2.37038	--	--	--	--	--	--	--	--	--	--	--	--	--
pos_3872	Tannin	42.8	23.7	4.36983	C26H20O18	621.077	2.37038	--	--	--	--	--	--	--	--	--	--	--	--	--
pos_3873	(+)-Sophorol	48.9	69.6	-7.59667	C16H12O6	639.085	2.37038	--	--	--	--	--	--	--	--	--	--	--	--	--
pos_3894	Succinyl-CoA	48.5	70.2	5.38886	C25H40N7O19P3S	890.125	2.38467	C00091	Citrate cycle (TCA cycle)(ko00020);;Valine, leucine and isoleucine degradation(ko00280);;Phenylalanine metabolism(ko00360);;Benzoate degradation(ko00362);;Toluene degradation(ko00623);;Naphthalene degradation(ko00626);;Glyoxylate and dicarboxylate metabolism(ko00630);;Propanoate metabolism(ko00640);;Butanoate metabolism(ko00650);;Carbon fixation pathways in prokaryotes(ko00720);;Biosynthesis of p…	LMFA07050370	Fatty Acyls [FA]	Fatty esters [FA07]	Fatty acyl CoAs [FA0705]	HMDB0001022	604-98-8	Organic compounds	Lipids and lipid-like molecules	Fatty Acyls	Fatty acyl thioesters	Microbe,Animals
pos_3896	5-Hydroxyferulate	41.9	44.9	25.7888	C10H10O5	211.066	2.3918	--	--	--	--	--	--	--	--	--	--	--	--	--
pos_3897	2,3-Epoxysesamone	40.2	14.1	1.14521	C15H14O5	275.092	2.3918	--	--	--	--	--	--	HMDB0033333	111261-12-2	Organic compounds	Lipids and lipid-like molecules	Prenol lipids	Quinone and hydroquinone lipids	Animals,Plants
pos_3914	3,4-Dihydroxystyrene	42.5	23.9	-2.18503	C8H8O2	119.049	2.40608	--	--	--	--	--	--	--	--	--	--	--	--	--
pos_3919	Albuterol	40.5	6.12	-1.21581	C13H21NO3	240.159	2.40608	C11770	--	--	--	--	--	HMDB0001937	18559-94-9	Organic compounds	Benzenoids	Benzene and substituted derivatives	Benzyl alcohols	Animals
pos_3931	Guaifenesin	46.8	47.4	-2.47144	C10H14O4	163.075	2.43463	--	--	--	--	--	--	HMDB0004998	93-14-1	Organic compounds	Benzenoids	Phenol ethers	Anisoles	Animals
pos_3932	Herierin III	42.7	29.4	5.79811	C8H10O4	171.066	2.43463	--	--	--	--	--	--	HMDB0038760	131123-56-3	Organic compounds	Organoheterocyclic compounds	Pyrans	Pyranones and derivatives	Animals,Microbe
pos_3933	HERNIARIN	40.2	17	1.50478	C10H8O3	177.055	2.4275	--	--	--	--	--	--	--	--	--	--	--	--	--
pos_3934	(2S,4S)-4-Hydroxy-2,3,4,5-tetrahydrodipicolinate	41.7	63.5	-25.5223	C7H9NO5	375.094	2.4275	--	--	--	--	--	--	--	--	--	--	--	--	--
pos_3936	Meteloidine	40.2	4.69	0.487583	C13H21NO4	256.154	2.43463	--	--	--	--	--	--	--	--	--	--	--	--	--
pos_3940	Coenzyme F420-0	52.2	65.6	-0.296604	C19H22N3O12P	538.083	2.43463	--	--	--	--	--	--	--	--	--	--	--	--	--
pos_3942	2-Hydroxy-6-oxoocta-2,4,7-trienoate	43.3	25.1	-2.67862	C8H8O4	210.076	2.44177	--	--	--	--	--	--	--	--	--	--	--	--	--
pos_3963	Xanthurenic acid	47.1	51	3.38734	C10H7NO4	170.024	2.45605	C02470	Tryptophan metabolism(ko00380)	--	--	--	--	HMDB0000881	59-00-7	Organic compounds	Organoheterocyclic compounds	Quinolines and derivatives	Quinoline carboxylic acids	Microbe,Animals
pos_3965	Threoninyl-Proline	45.3	47.2	13.6666	C9H16N2O4	199.111	2.46318	--	--	--	--	--	--	--	--	--	--	--	--	--
pos_3967	4-(2-Aminophenyl)-2,4-dioxobutanoate	42.3	38.5	-3.17784	C10H9NO4	190.05	2.45605	C01252	Tryptophan metabolism(ko00380);;Metabolic pathways(ko01100)	--	--	--	--	HMDB0000978	90924-76-8	Organic compounds	Organic oxygen compounds	Organooxygen compounds	Carbonyl compounds	Microbe,Animals
pos_3985	1-Indanone	45.7	56.3	-10.4843	C9H8O	132.056	2.47747	C01504	Polycyclic aromatic hydrocarbon degradation(ko00624);;Microbial metabolism in diverse environments(ko01120)	--	--	--	--	HMDB0059602	83-33-0	Organic compounds	Benzenoids	Indanes	Indanones	Animals,Plants
pos_3987	N-Formimino-L-aspartate	44	45.5	17.443	C5H8N2O4	160.051	2.47747	--	--	--	--	--	--	--	--	--	--	--	--	--
pos_399	Pentanenitrile	43.4	21.9	-3.99132	C5H9N	84.0804	0.547117	--	--	--	--	--	--	HMDB0040173	110-59-8	Organic compounds	Organic nitrogen compounds	Organonitrogen compounds	Organic cyanides	Animals,Plants
pos_3991	Carbendazim	56.6	89	-0.301617	C9H9N3O2	192.077	2.47747	C10897	--	--	--	--	--	HMDB0031769	10605-21-7	Organic compounds	Organoheterocyclic compounds	Benzimidazoles	2-benzimidazolylcarbamic acid esters	Animals
pos_3999	Alphitonin	42.1	20	2.07199	C15H12O7	305.066	2.4846	--	--	--	--	--	--	--	--	--	--	--	--	--
pos_4012	Deacetylepithienamycin F	46.9	69	11.8238	C11H16N2O7S2	317.03	2.49173	--	--	--	--	--	--	--	--	--	--	--	--	--
pos_4014	6-Hydroxyluteolin 3'-methyl ether 7-sulfate	40	16.7	6.7069	C16H12O10S	397.025	2.49173	--	--	LMPK12111256	Polyketides [PK]	Flavonoids [PK12]	Flavones and Flavonols [PK1211]	--	--	--	--	--	--	--
pos_402	4-Aminobutyraldehyde	43.9	25.8	-4.47513	C4H9NO	110.071	0.547117	C02903	Arginine and proline metabolism(ko00330);;beta-Alanine metabolism(ko00410);;Metabolic pathways(ko01100)	--	--	--	--	HMDB0001080	4390-05-0	Organic compounds	Organic oxygen compounds	Organooxygen compounds	Carbonyl compounds	Microbe,Animals,Plants
pos_4032	dIDP	48.3	65.3	-17.1159	C10H14N4O10P2	435.001	2.51315	C01344	Purine metabolism(ko00230);;Nucleotide metabolism(ko01232)	--	--	--	--	HMDB0003536	26575-15-5	Organic compounds	Nucleosides, nucleotides, and analogues	Purine nucleotides	Purine deoxyribonucleotides	Animals
pos_4055	dTDP-4-oxo-2-deoxy-beta-L-xylose	46.9	78.3	43.1777	C15H22N2O14P2	499.074	2.52028	--	--	--	--	--	--	--	--	--	--	--	--	--
pos_4065	Khellin	45.2	28.3	0.2479	C14H12O5	261.076	2.53457	C09010	Biosynthesis of plant secondary metabolites(ko01060)	LMPK13110001	Polyketides [PK]	Aromatic polyketides [PK13]	Benzopyranoids [PK1311]	HMDB0253797	82-02-0	Organic compounds	Organoheterocyclic compounds	Benzopyrans	1-benzopyrans	Animals
pos_4072	Avicularin	46.5	60	3.0422	C20H18O11	476.12	2.53457	--	--	--	--	--	--	HMDB0030860	572-30-5	Organic compounds	Phenylpropanoids and polyketides	Flavonoids	Flavonoid glycosides	Animals
pos_4073	Myricetin 3-glucuronide	41.4	19.5	-3.89904	C21H18O14	495.075	2.53457	--	--	LMPK12112437	Polyketides [PK]	Flavonoids [PK12]	Flavones and Flavonols [PK1211]	--	--	--	--	--	--	--
pos_4087	ε-Caprolactam	40.6	11.3	-1.08853	C6H11NO	114.091	2.5417	--	--	--	--	--	--	--	--	--	--	--	--	--
pos_4088	2-Methyl-1-hydroxypropyl-ThPP	41.3	59.2	37.6529	C16H27N4O8P2S+	520.11	2.5417	C15976	Valine, leucine and isoleucine degradation(ko00280)	--	--	--	--	HMDB0006866	--	Organic compounds	Organoheterocyclic compounds	Diazines	Pyrimidines and pyrimidine derivatives	Animals
pos_4089	20-O-Methyl-19-chloroproansamitocin	47.8	77.1	6.71821	C26H34ClNO6	530.174	2.5417	--	--	--	--	--	--	--	--	--	--	--	--	--
pos_4098	D-Tyrosine t-butyl ester	44.3	29.8	-4.57922	C13H19NO3	238.143	2.54885	--	--	--	--	--	--	--	--	--	--	--	--	--
pos_4100	(S)-Norlaudanosoline	45.5	60	23.9923	C16H17NO4	305.156	2.54885	C02916	Isoquinoline alkaloid biosynthesis(ko00950);;Biosynthesis of secondary metabolites(ko01110)	--	--	--	--	HMDB0012486	57073-15-1	Organic compounds	Organoheterocyclic compounds	Isoquinolines and derivatives	Benzylisoquinolines	Animals
pos_4103	2-Methyl-1-hydroxybutyl-ThPP	46.7	66.4	-8.28886	C17H29N4O8P2S+	529.148	2.54885	C15978	Valine, leucine and isoleucine degradation(ko00280)	--	--	--	--	HMDB0012310	--	Organic compounds	Organoheterocyclic compounds	Diazines	Pyrimidines and pyrimidine derivatives	Animals
pos_4110	Verbenone	40.9	10.2	-0.506025	C10H14O	151.112	2.56312	--	--	--	--	--	--	--	--	--	--	--	--	--
pos_4111	Retronecine	43.3	32	-0.0281307	C8H13NO2	156.102	2.55598	--	--	--	--	--	--	--	--	--	--	--	--	--
pos_4113	3,4-Dihydroxymandelaldehyde	49.5	55.5	-0.383919	C8H8O4	151.039	2.55598	C05577	Tyrosine metabolism(ko00350);;Metabolic pathways(ko01100)	--	--	--	--	HMDB0006242	13023-73-9	Organic compounds	Benzenoids	Benzene and substituted derivatives	Phenylacetaldehydes	Animals
pos_4117	Epicatechin	53.1	69	1.27578	C15H14O6	291.087	2.55598	C06562	Flavonoid biosynthesis(ko00941);;Biosynthesis of phenylpropanoids(ko01061);;Biosynthesis of secondary metabolites(ko01110)	LMPK12020001	Polyketides [PK]	Flavonoids [PK12]	Flavans, Flavanols and Leucoanthocyanidins [PK1202]	HMDB0002780	154-23-4	Organic compounds	Phenylpropanoids and polyketides	Flavonoids	Flavans	Microbe,Animals
pos_4123	dTDP	45.7	47.9	15.2373	C10H16N2O11P2	385.026	2.55598	C00363	Pyrimidine metabolism(ko00240);;Metabolic pathways(ko01100);;Nucleotide metabolism(ko01232)	--	--	--	--	HMDB0001274	491-97-4	Organic compounds	Nucleosides, nucleotides, and analogues	Pyrimidine nucleotides	Pyrimidine deoxyribonucleotides	Microbe,Animals
pos_4126	Tricetin 6-C-arabinoside-8-C-glucoside	41.2	24.3	-5.06309	C26H28O16	597.142	2.56312	--	--	--	--	--	--	--	--	--	--	--	--	--
pos_4131	Anhydrotetracycline	47.6	45.8	4.66627	C22H22N2O7	449.093	2.57025	--	--	--	--	--	--	--	--	--	--	--	--	--
pos_4137	1,2-Cyclohexanedione	47.2	43.2	-4.94498	C6H8O2	77.038	2.57025	C06105	Caprolactam degradation(ko00930);;Microbial metabolism in diverse environments(ko01120)	--	--	--	--	HMDB0031344	765-87-7	Organic compounds	Organic oxygen compounds	ooxygen compounds	Carbonyl compounds	Animals
pos_4141	Gentiodelphin	45.1	75	-38.9328	C51H53O28+	1152.19	2.58453	C08641	Anthocyanin biosynthesis(ko00942);;Biosynthesis of secondary metabolites(ko01110)	LMPK12010277	Polyketides [PK]	Flavonoids [PK12]	Anthocyanidins [PK1201]	--	--	--	--	--	--	--
pos_4142	Lentialexin	45	34	7.37921	C8H8O	121.066	2.5774	--	--	LMFA05000672	Fatty Acyls [FA]	Fatty alcohols [FA05]	-	HMDB0038997	114020-45-0	Organic compounds	Lipids and lipid-like molecules	Fatty Acyls	Fatty alcohols	Animals,Microbe
pos_4143	Guaiacol	46.3	40.3	-4.86715	C7H8O2	125.059	2.5774	C15572	Aminobenzoate degradation(ko00627);;Microbial metabolism in diverse environments(ko01120)	--	--	--	--	HMDB0001398	1990-05-01	Organic compounds	Benzenoids	Phenols	Methoxyphenols	Microbe,Animals,Plants
pos_4150	10-Deoxygeniposidic acid	52	72.7	-1.96388	C16H22O9	381.115	2.5774	--	--	--	--	--	--	--	--	--	--	--	--	--
pos_4152	S-Adenosylmethionine	47.7	77.5	-16.4831	C15H23N6O5S	438.102	2.5774	--	--	--	--	--	--	--	--	--	--	--	--	--
pos_4166	4-Hydroxy-2H-pyran-3-carboxaldehyde	42.8	17.1	-1.09497	C6H6O3	127.039	2.59167	--	--	--	--	--	--	HMDB0031256	26110-68-9	Organic compounds	Organoheterocyclic compounds	Pyrans	_	Animals
pos_4167	4-Hydroxy-2-oxopentanoate	43.9	31.4	-0.798357	C5H8O4	287.056	2.59167	--	--	--	--	--	--	--	--	--	--	--	--	--
pos_4175	1,2'-Di-O-galloylhamamelofuranose	44.8	27.7	1.3323	C20H20O14	485.095	2.59167	--	--	--	--	--	--	--	--	--	--	--	--	--
pos_4185	N-Methylanthraniloyl-CoA	44	71.5	-35.8904	C29H43N8O17P3S	865.122	2.59167	--	--	--	--	--	--	--	--	--	--	--	--	--
pos_4188	Carminomycin	49	55.2	-0.454991	C26H27NO10	555.197	2.59882	--	--	--	--	--	--	--	--	--	--	--	--	--
pos_4192	Malonyl-CoA	47.6	70.7	-16.7803	C24H38N7O19P3S	854.109	2.59882	C03188	Fatty acid biosynthesis(ko00061);;Fatty acid elongation(ko00062);;Tetracycline biosynthesis(ko00253);;Aflatoxin biosynthesis(ko00254);;Carbapenem biosynthesis(ko00332);;Prodigiosin biosynthesis(ko00333);;beta-Alanine metabolism(ko00410);;Biosynthesis of 12-, 14- and 16-membered macrolides(ko00522);;Pyruvate metabolism(ko00620);;Propanoate metabolism(ko00640);;Carbon fixation pathways in prokaryot…	LMFA07050345	Fatty Acyls [FA]	Fatty esters [FA07]	Fatty acyl CoAs [FA0705]	HMDB0001175	524-14-1	Organic compounds	Lipids and lipid-like molecules	Fatty Acyls	Fatty acyl thioesters	Microbe,Animals
pos_4193	2-Benzofurancarboxaldehyde	44.8	33.8	1.02576	C9H6O2	147.044	2.61308	--	--	--	--	--	--	HMDB0033183	4265-16-1	Organic compounds	Organoheterocyclic compounds	Benzofurans	_	Animals
pos_4194	8H-1,3-Dioxolo[4,5-h][1]benzopyran-8-one	47.4	44.1	1.50979	C10H6O4	191.034	2.60595	--	--	--	--	--	--	HMDB0039045	4361-93-7	Organic compounds	Phenylpropanoids and polyketides	Coumarins and derivatives	_	Animals
pos_4196	Pyridoxine 5-phosphate	48.9	54.3	4.54916	C8H12NO6P	249.041	2.61308	C00627	Vitamin B6 metabolism(ko00750);;Metabolic pathways(ko01100);;Biosynthesis of cofactors(ko01240)	--	--	--	--	HMDB0001319	447-05-2	Organic compounds	Organoheterocyclic compounds	Pyridines and derivatives	Pyridoxines	Microbe,Animals,Plants
pos_4198	7,8-Dihydrobiopterin	40.2	18.7	12.3264	C9H13N5O3	257.139	2.61308	--	--	--	--	--	--	HMDB0247294	--	Organic compounds	Organoheterocyclic compounds	Pteridines and derivatives	Pterins and derivatives	Microbe,Animals
pos_4208	Oxalosuccinate	41.9	25.4	-2.75609	C6H6O7	381.029	2.61308	C05379	--	--	--	--	--	HMDB0003974	1948-82-9	Organic compounds	Organic acids and derivatives	Carboxylic acids and derivatives	Tricarboxylic acids and derivatives	Animals
pos_4210	17-Hydroxyisolathyrol	45.2	57.8	-12.3646	C20H30O5	389.168	2.60595	--	--	--	--	--	--	--	--	--	--	--	--	--
pos_4211	(E/Z)-Polydatin	45.5	51.8	4.74865	C20H22O8	432.161	2.61308	--	--	--	--	--	--	--	--	--	--	--	--	--
pos_4217	UDP-2-acetamido-3-amino-2,3-dideoxy-alpha-D-glucuronate	49.3	85.4	-13.3829	C17H26N4O17P2	585.055	2.60595	--	--	--	--	--	--	--	--	--	--	--	--	--
pos_4224	6-Carboxyhex-2-enoyl-CoA	49.9	86.2	-34.3444	C28H44N7O19P3S	872.118	2.61308	--	--	--	--	--	--	--	--	--	--	--	--	--
pos_4225	4-Hydroxybenzoyl-CoA	51.7	88.8	4.85238	C28H40N7O18P3S	910.13	2.60595	C02949	Ubiquinone and other terpenoid-quinone biosynthesis(ko00130);;Benzoate degradation(ko00362);;Fluorobenzoate degradation(ko00364);;Aminobenzoate degradation(ko00627);;Metabolic pathways(ko01100);;Biosynthesis of secondary metabolites(ko01110);;Microbial metabolism in diverse environments(ko01120);;Degradation of aromatic compounds(ko01220)	--	--	--	--	HMDB0060140	--	Organic compounds	Lipids and lipid-like molecules	Fatty Acyls	Fatty acyl thioesters	Microbe,Animals
pos_4238	1-(5'-Phosphoribosyl)-5-amino-4-(N-succinocarboxamide)-imidazole	54.9	88.1	4.63958	C13H19N4O12P	455.083	2.6345	--	--	--	--	--	--	--	--	--	--	--	--	--
pos_4249	alpha-Oxo-benzeneacetic acid	40.5	14.5	0.198743	C8H6O3	150.031	2.64163	--	--	--	--	--	--	--	--	--	--	--	--	--
pos_4250	4-Fluoromuconolactone	40.9	13.2	2.73421	C6H5FO4	161.025	2.64163	--	--	--	--	--	--	--	--	--	--	--	--	--
pos_4251	Isoscopoletin	57.1	89	0.622509	C10H8O4	193.05	2.64163	C18079	Biosynthesis of various plant secondary metabolites(ko00999)	--	--	--	--	--	--	--	--	--	--	--
pos_4261	Sweroside	48.8	69.7	1.67758	C16H22O9	400.161	2.64163	--	--	--	--	--	--	--	--	--	--	--	--	--
pos_4263	Quercetin 7-(6''-tiglylglucoside)	40.6	13.2	0.463007	C26H26O13	547.145	2.64163	--	--	--	--	--	--	--	--	--	--	--	--	--
pos_4273	Apigenin 7-O-beta-D-glucoside	42.4	64.7	15.161	C21H20O10	471.075	2.64878	--	--	--	--	--	--	HMDB0303733	--	Organic compounds	Phenylpropanoids and polyketides	Flavonoids	Flavonoid glycosides	Animals
pos_4291	Malonylgenistin	51.5	86	-27.2875	C24H22O13	483.078	2.65592	--	--	--	--	--	--	--	--	--	--	--	--	--
pos_4294	GDP-beta-L-colitose	50.8	85.6	-9.89776	C16H25N5O14P2	591.115	2.65592	--	--	--	--	--	--	--	--	--	--	--	--	--
pos_4295	UDP-2,4-bis(acetamido)-2,4,6-trideoxy-beta-L-altropyranose	48.7	72.5	4.52033	C19H30N4O16P2	597.102	2.66305	--	--	--	--	--	--	--	--	--	--	--	--	--
pos_4309	CDP-glucose	53.2	70.3	0.160368	C15H25N3O16P2	604.034	2.67018	C00501	Starch and sucrose metabolism(ko00500);;Amino sugar and nucleotide sugar metabolism(ko00520);;O-Antigen nucleotide sugar biosynthesis(ko00541);;Metabolic pathways(ko01100);;Biosynthesis of nucleotide sugars(ko01250)	--	--	--	--	HMDB0003369	2906-23-2	Organic compounds	Nucleosides, nucleotides, and analogues	Pyrimidine nucleotides	Pyrimidine nucleotide sugars	Animals
pos_4316	Propenoyl-CoA	48.3	76.7	-28.3851	C24H38N7O17P3S	786.089	2.67018	C00894	beta-Alanine metabolism(ko00410);;Propanoate metabolism(ko00640);;Styrene degradation(ko00643);;Carbon fixation pathways in prokaryotes(ko00720);;Metabolic pathways(ko01100);;Microbial metabolism in diverse environments(ko01120);;Carbon metabolism(ko01200)	LMFA07050282	Fatty Acyls [FA]	Fatty esters [FA07]	Fatty acyl CoAs [FA0705]	HMDB0002307	5776-58-9	Organic compounds	Lipids and lipid-like molecules	Fatty Acyls	Fatty acyl thioesters	Animals
pos_4330	2-Indanone	40	18.8	-1.04421	C9H8O	133.065	2.68447	--	--	--	--	--	--	--	--	--	--	--	--	--
pos_4331	p-Anisaldehyde	42	11.2	-0.350982	C8H8O2	137.06	2.68447	C10761	--	--	--	--	--	HMDB0029686	123-11-5	Organic compounds	Benzenoids	Benzene and substituted derivatives	Benzoyl derivatives	Animals,Plants,Microbe
pos_4332	1-Naphthylamine	46.4	43.3	-6.05698	C10H9N	144.08	2.67733	C14790	Metabolism of xenobiotics by cytochrome P450(ko00980)	--	--	--	--	HMDB0243964	134-32-7	Organic compounds	Benzenoids	Naphthalenes	_	Animals
pos_4333	(R)-3-((R)-3-Hydroxybutanoyloxy)butanoate	42.1	24.9	-4.32079	C8H14O5	155.069	2.68447	--	--	--	--	--	--	--	--	--	--	--	--	--
pos_4335	4-Hydroxypheoxyacetate	40.7	27.1	7.13066	C8H8O4	169.051	2.67733	--	--	--	--	--	--	--	--	--	--	--	--	--
pos_4336	4-O-Methyl-gallate	48.5	52.3	5.16813	C8H8O5	185.045	2.68447	--	--	--	--	--	--	--	--	--	--	--	--	--
pos_4338	5-(2'-Formylethyl)-4,6-dihydroxypicolinate	43.8	67	46.8609	C9H9NO5	212.065	2.67733	--	--	--	--	--	--	--	--	--	--	--	--	--
pos_4344	Alanyl-Glutamine	46.1	71.8	20.4788	C8H15N3O4	256.074	2.67733	--	--	--	--	--	--	--	--	--	--	--	--	--
pos_4353	dTDP-4-oxo-alpha-D-xylose	50.6	65.8	-3.14975	C15H22N2O15P2	497.034	2.67733	--	--	--	--	--	--	--	--	--	--	--	--	--
pos_4364	2-(Phenylethenyl)-1,3-dioxolane	41.4	15.9	-5.09545	C11H12O2	177.09	2.6916	--	--	--	--	--	--	HMDB0037142	5660-60-6	Organic compounds	Benzenoids	Benzene and substituted derivatives	Styrenes	Animals
pos_4367	Cyanin	46.2	36.4	2.28962	C27H30O16	611.162	2.6916	--	--	--	--	--	--	--	--	--	--	--	--	--
pos_4368	dCDP	47.6	83.5	18.9931	C9H15N3O10P2	797.05	2.6916	C00705	Pyrimidine metabolism(ko00240);;Metabolic pathways(ko01100);;Nucleotide metabolism(ko01232)	--	--	--	--	HMDB0001245	800-73-7	Organic compounds	Organic oxygen compounds	Organic oxoanionic compounds	Organic pyrophosphates	Microbe,Animals
pos_4370	D-Ribose 5-phosphate	42	29.9	14.1132	C5H11O8P	231.03	2.70518	C03736	--	--	--	--	--	HMDB0001548	34980-65-9	Organic compounds	Organic oxygen compounds	Organooxygen compounds	Carbohydrates and carbohydrate conjugates	Microbe,Animals
pos_4371	2H-1-Benzopyran-6-acetic acid, 7-hydroxy-8-methoxy-2-oxo-	40.1	19.2	6.10374	C12H10O6	251.057	2.71232	--	--	--	--	--	--	--	--	--	--	--	--	--
pos_4390	1-Phospho-alpha-D-galacturonate	42.6	31.9	12.5906	C6H11O10P	257.009	2.71945	--	--	--	--	--	--	--	--	--	--	--	--	--
pos_4392	1,7-Diphospho-1-epi-valienol	43.3	60.9	34.5949	C7H14O11P2	337.02	2.71945	--	--	--	--	--	--	--	--	--	--	--	--	--
pos_4393	Sterigmatocystin	47.6	68.6	27.6216	C18H12O6	363.035	2.71945	--	--	--	--	--	--	--	--	--	--	--	--	--
pos_4405	Dihydroferulic acid 4-sulfate	44.5	34.2	-4.44099	C10H12O7S	277.035	2.7266	--	--	--	--	--	--	HMDB0041724	86321-33-7	Organic compounds	Organic acids and derivatives	Organic sulfuric acids and derivatives	Arylsulfates	Animals
pos_4406	(S)-DNPA	42.1	35.8	-0.624118	C16H14O5	309.073	2.73373	--	--	--	--	--	--	--	--	--	--	--	--	--
pos_4407	Erosnin	45.3	66.4	-45.6928	C18H8O6	321.025	2.7266	--	--	LMPK12090021	Polyketides [PK]	Flavonoids [PK12]	Coumestan flavonoids [PK1209]	HMDB0029465	--	Organic compounds	Phenylpropanoids and polyketides	Isoflavonoids	Coumestans	Animals,Plants
pos_4408	Versiconol acetate	43.2	26.3	4.69426	C20H18O9	403.104	2.7266	--	--	--	--	--	--	--	--	--	--	--	--	--
pos_4410	8-Methylthiooctyl glucosinolate	50.3	76.8	-8.38781	C16H31NO9S3	442.098	2.73373	--	--	--	--	--	--	--	--	--	--	--	--	--
pos_4416	Antiarol	42.3	26.9	4.31527	C9H12O4	185.082	2.74087	--	--	--	--	--	--	--	--	--	--	--	--	--
pos_4426	Ionene	41.6	12.8	-3.14506	C13H18	175.148	2.74802	--	--	--	--	--	--	HMDB0059826	475-03-6	Organic compounds	Benzenoids	Tetralins	_	Animals,Plants
pos_4428	Norathyriol	41	23.2	15.6054	C13H8O6	261.043	2.74802	C10086	--	--	--	--	--	HMDB0255722	--	Organic compounds	Organoheterocyclic compounds	Benzopyrans	1-benzopyrans	Animals,Plants
pos_4441	Hulupinic acid	42.6	16.8	1.06218	C15H20O4	265.144	2.75515	--	--	--	--	--	--	HMDB0030102	--	Organic compounds	Organic acids and derivatives	Vinylogous acids	_	Animals,Plants
pos_4444	MAACKIAIN	41.9	29.1	8.06557	C16H12O5	285.078	2.75515	--	--	--	--	--	--	--	--	--	--	--	--	--
pos_4449	4-Amino-anhydrotetracycline	42.3	62.8	25.4129	C20H18N2O7	416.155	2.76228	--	--	--	--	--	--	--	--	--	--	--	--	--
pos_4464	2-O-Feruloyltartronic acid	40.6	9.17	2.07899	C13H12O8	297.061	2.76942	--	--	--	--	--	--	HMDB0032957	95519-25-8	Organic compounds	Phenylpropanoids and polyketides	Cinnamic acids and derivatives	Hydroxycinnamic acids and derivatives	Animals
pos_4468	3-Nitrotyrosine	47.2	50	-1.50074	C9H10N2O5	491.08	2.76942	--	--	--	--	--	--	HMDB0001904	3604-79-3	Organic compounds	Organic acids and derivatives	Carboxylic acids and derivatives	Amino acids, peptides, and analogues	Animals
pos_4471	Mallotinic acid	43.1	21.4	3.67096	C34H26O23	803.097	2.76942	--	--	--	--	--	--	--	--	--	--	--	--	--
pos_4474	3,4-Dihydro-7-methoxy-2-methylene-3-oxo-2H-1,4-benzoxazine-5-carbonyl-CoA	51.8	83.3	-1.22012	C32H43N8O20P3S	1023.11	2.7837	--	--	--	--	--	--	--	--	--	--	--	--	--
pos_4479	dTDP-L-epivancosamine	54.3	88.9	6.44393	C17H29N3O13P2	563.155	2.7837	--	--	--	--	--	--	--	--	--	--	--	--	--
pos_4481	N-(5'-Phospho-D-1'-ribulosylformimino)-5-amino-1-(5''-phospho-D-ribosyl)-4-imidazolecarboxamide	48.8	86.8	24.8497	C15H25N5O15P2	616.06	2.7837	C04916	Histidine metabolism(ko00340);;Metabolic pathways(ko01100);;Biosynthesis of secondary metabolites(ko01110);;Biosynthesis of amino acids(ko01230)	--	--	--	--	HMDB0012278	36244-86-7	Organic compounds	Nucleosides, nucleotides, and analogues	Imidazole ribonucleosides and ribonucleotides	1-ribosyl-imidazolecarboxamides	Microbe,Animals
pos_4484	Calicheamicin alpha1(I)	51	86.4	-23.2989	C48H62IN3O17S4	1172.16	2.79083	--	--	--	--	--	--	--	--	--	--	--	--	--
pos_4487	3-[(1R,2S,5R,6S)-5-Hydroxy-7-oxabicyclo[4.1.0]heptan-2-yl]-2-oxopropanoate	49.9	68.7	15.6446	C9H12O5	223.061	2.79083	--	--	--	--	--	--	--	--	--	--	--	--	--
pos_4493	Gossypetin 8-glucuronide-3-sulfate	40.4	24.8	7.37736	C21H18O17S	575.038	2.79083	--	--	--	--	--	--	--	--	--	--	--	--	--
pos_4509	2-Hydroxy-7-methoxy-5-methyl-1-naphthoate	43.3	56	38.7721	C13H12O4	271.061	2.79798	--	--	--	--	--	--	--	--	--	--	--	--	--
pos_4512	2,3-Dihydro-2,3-dihydroxy-4-(4-hydroxyphenyl)-1H-phenalen-1-one	42	35.1	11.3403	C19H14O4	307.1	2.79798	--	--	--	--	--	--	HMDB0032848	--	Organic compounds	Benzenoids	Naphthalenes	Phenylnaphthalenes	Animals
pos_4527	2-Hydroxy-6-ketononatrienedioate	49.8	56.4	3.02865	C9H8O6	195.029	2.80512	--	--	--	--	--	--	--	--	--	--	--	--	--
pos_4528	Pondaplin	41.9	39.5	19.3697	C14H14O3	231.106	2.81225	--	--	--	--	--	--	HMDB0033184	--	Organic compounds	Organic oxygen compounds	Organooxygen compounds	Ethers	Animals
pos_4529	Cyperaquinone	44	25.3	1.08204	C14H10O4	243.065	2.80512	C10322	--	--	--	--	--	--	--	--	--	--	--	--
pos_4530	Dihydrokaempferol	48.6	48.3	1.29627	C15H12O6	289.071	2.80512	C00974	Flavonoid biosynthesis(ko00941);;Biosynthesis of phenylpropanoids(ko01061);;Metabolic pathways(ko01100);;Biosynthesis of secondary metabolites(ko01110)	LMPK12140720	Polyketides [PK]	Flavonoids [PK12]	Flavanones [PK1214]	HMDB0030847	480-20-6	Organic compounds	Phenylpropanoids and polyketides	Flavonoids	Flavans	Animals
pos_4533	SC-57666	41.6	20.1	-3.64938	C18H17FO2S	317.099	2.81225	--	--	--	--	--	--	--	--	--	--	--	--	--
pos_4536	Isocarthamidin 8-glucoside	42.1	15.9	4.33616	C21H22O11	451.123	2.80512	--	--	LMPK12140665	Polyketides [PK]	Flavonoids [PK12]	Flavanones [PK1214]	--	--	--	--	--	--	--
pos_4539	6''-O-Acetylglycitin	45.8	87.1	39.999	C24H24O11	511.141	2.80512	--	--	--	--	--	--	HMDB0039489	134859-96-4	Organic compounds	Phenylpropanoids and polyketides	Isoflavonoids	Isoflavonoid O-glycosides	Animals
pos_4540	dTDP-3,4-dioxo-2,6-dideoxy-D-glucose	42.5	73.8	17.3587	C16H22N2O14P2	1074.16	2.81225	--	--	--	--	--	--	--	--	--	--	--	--	--
pos_4552	5-Phosphoribosylamine	49.4	57.2	2.29779	C5H12NO7P	194.022	2.8194	--	--	--	--	--	--	--	--	--	--	--	--	--
pos_4555	Myricetin 3-(6-acetylgalactoside)	42.3	20.1	-4.03156	C23H22O14	523.111	2.8194	--	--	--	--	--	--	HMDB0035462	--	Organic compounds	Phenylpropanoids and polyketides	Flavonoids	Flavonoid glycosides	Animals
pos_4556	Delphinidin 3-O-(6''-O-malonyl)-beta-glucoside-3'-O-beta-glucoside	46.7	74.7	-49.5946	C30H33O20+	731.155	2.8194	--	--	--	--	--	--	--	--	--	--	--	--	--
pos_4558	3,4-Dihydroxyphenylacetaldehyde	45.5	45.7	11.1791	C8H8O3	117.035	2.82653	C04043	Tyrosine metabolism(ko00350);;Isoquinoline alkaloid biosynthesis(ko00950);;Metabolic pathways(ko01100);;Biosynthesis of secondary metabolites(ko01110);;Parkinson disease(ko05012)	--	--	--	--	HMDB0003791	5707-55-1	Organic compounds	Benzenoids	Benzene and substituted derivatives	Phenylacetaldehydes	Animals
pos_4559	Salicylaldehyde	42.2	28.9	-3.78744	C7H6O2	145.03	2.82653	C06202	Naphthalene degradation(ko00626);;Biosynthesis of phenylpropanoids(ko01061);;Metabolic pathways(ko01100);;Microbial metabolism in diverse environments(ko01120);;Degradation of aromatic compounds(ko01220)	--	--	--	--	HMDB0034170	1990-02-08	Organic compounds	Organic oxygen compounds	Organooxygen compounds	Carbonyl compounds	Animals,Plants
pos_4562	Homomethionine	46.8	49.7	-3.14339	C6H13NO2S	186.055	2.82653	C17213	Glucosinolate biosynthesis(ko00966);;Biosynthesis of secondary metabolites(ko01110);;2-Oxocarboxylic acid metabolism(ko01210)	--	--	--	--	HMDB0030406	25148-30-5	Organic compounds	Organic acids and derivatives	Carboxylic acids and derivatives	Amino acids, peptides, and analogues	Animals
pos_4564	3-Methylindolepyruvate	44.4	46.4	10.0904	C12H11NO3	218.083	2.82653	--	--	--	--	--	--	--	--	--	--	--	--	--
pos_4567	Ellagic acid	52.1	68.6	4.87596	C14H6O8	303.014	2.83367	--	--	--	--	--	--	--	--	--	--	--	--	--
pos_4572	Asperuloside	48.5	54.6	2.3032	C18H22O11	379.103	2.82653	--	--	--	--	--	--	--	--	--	--	--	--	--
pos_4575	13-Dihydrodaunorubicin	47	63.5	17.6372	C27H31NO10	568.167	2.82653	--	--	--	--	--	--	HMDB0244506	--	Organic compounds	Phenylpropanoids and polyketides	Anthracyclines	_	Animals
pos_4578	UDP-kanosamine	49.9	82.7	-13.2539	C15H25N3O16P2	607.097	2.82653	--	--	--	--	--	--	--	--	--	--	--	--	--
pos_4580	AminoDAHP	45.9	40.1	-4.74101	C7H14NO9P	613.042	2.83367	--	--	--	--	--	--	--	--	--	--	--	--	--
pos_4581	UDP-2-acetamido-4-dehydro-2,6-dideoxyglucose	49.5	79.4	-18.6885	C17H25N3O16P2	631.094	2.82653	--	--	--	--	--	--	--	--	--	--	--	--	--
pos_4585	4-Chlorobenzoyl-CoA	44.9	36.1	-1.95585	C28H39ClN7O17P3S	947.135	2.83367	--	--	--	--	--	--	--	--	--	--	--	--	--
pos_4588	5-Methylcytidine	48.7	70.2	4.39743	C10H15N3O5	222.088	2.8408	--	--	--	--	--	--	HMDB0000982	2140-61-6	Organic compounds	Nucleosides, nucleotides, and analogues	Pyrimidine nucleosides	_	Animals
pos_4589	4-Methylumbelliferyl sulfate	40.4	22.5	-12.711	C10H8O6S	257.008	2.8408	C11585	--	--	--	--	--	HMDB0240465	--	Organic compounds	Phenylpropanoids and polyketides	Coumarins and derivatives	_	Animals
pos_4590	dGDP	44.7	42.1	5.90637	C10H15N5O10P2	427.031	2.8408	C00361	Purine metabolism(ko00230);;Metabolic pathways(ko01100);;Nucleotide metabolism(ko01232)	--	--	--	--	HMDB0000960	3493-09-02	Organic compounds	Phenylpropanoids and polyketides	Cinnamic acids and derivatives	Hydroxycinnamic acids and derivatives	Microbe,Animals
pos_4597	Methylsuccinic acid	41.7	37.2	1.67381	C5H8O4	133.064	2.84795	--	--	--	--	--	--	HMDB0001844	2174-58-5	Organic compounds	Lipids and lipid-like molecules	Fatty Acyls	Fatty acids and conjugates	Animals
pos_4604	UDP-L-rhamnose	52.6	72.4	3.69258	C15H24N2O16P2	589.025	2.84795	C02199	--	--	--	--	--	HMDB0012305	1955-26-6	Organic compounds	Nucleosides, nucleotides, and analogues	Pyrimidine nucleotides	Pyrimidine nucleotide sugars	Animals
pos_4610	cis-3-(3-Carboxyethenyl)-3,5-cyclohexadiene-1,2-diol	51.3	62.9	0.324185	C9H10O4	147.044	2.86222	--	--	--	--	--	--	--	--	--	--	--	--	--
pos_4612	Methyl cinnamate	46.2	45.6	-3.03946	C10H10O2	163.075	2.85508	--	--	--	--	--	--	HMDB0033833	103-26-4	Organic compounds	Phenylpropanoids and polyketides	Cinnamic acids and derivatives	Cinnamic acid esters	Animals
pos_4615	Sapidolide A	46.9	44.5	-0.448065	C14H18O5	267.123	2.86222	--	--	--	--	--	--	HMDB0041582	182191-87-3	Organic compounds	Organoheterocyclic compounds	Lactones	Gamma butyrolactones	Animals
pos_4616	2-[(L-Alanin-3-ylcarbamoyl)methyl]-3-(2-aminoethylcarbamoyl)-2-hydroxypropanoate	49.1	52.1	3.26025	C11H20N4O7	285.12	2.85508	--	--	--	--	--	--	--	--	--	--	--	--	--
pos_4617	Angelicain	46.6	44	-0.917086	C15H16O6	293.116	2.86222	--	--	--	--	--	--	--	--	--	--	--	--	--
pos_4618	Bilobalide	45.6	47.3	0.827442	C15H18O8	309.097	2.86222	--	--	--	--	--	--	--	--	--	--	--	--	--
pos_4623	Sanguisorbic acid dilactone	49.2	50.9	2.63855	C21H10O13	471.021	2.85508	--	--	--	--	--	--	HMDB0029274	--	Organic compounds	Phenylpropanoids and polyketides	Tannins	Hydrolyzable tannins	Animals
pos_4632	P1,P3-Bis(5'-adenosyl) triphosphate	42	40.5	10.3356	C20H27N10O16P3	721.076	2.85508	C06197	--	--	--	--	--	HMDB0001155	56432-02-1	Organic compounds	Lipids and lipid-like molecules	Fatty Acyls	Fatty acids and conjugates	Microbe,Animals
pos_4634	3-Methylcrotonyl-CoA	43	73.4	26.473	C26H42N7O17P3S	867.213	2.85508	C03069	Valine, leucine and isoleucine degradation(ko00280);;Geraniol degradation(ko00281);;Metabolic pathways(ko01100);;Biosynthesis of secondary metabolites(ko01110)	LMFA07050232	Fatty Acyls [FA]	Fatty esters [FA07]	Fatty acyl CoAs [FA0705]	HMDB0001493	6712-03-04	Organic compounds	Lipids and lipid-like molecules	Fatty Acyls	Fatty acyl thioesters	Animals
pos_4635	Thiamin diphosphate	46.5	72	2.75395	C12H19N4O7P2S+	868.126	2.86222	C00068	Glycolysis / Gluconeogenesis(ko00010);;Citrate cycle (TCA cycle)(ko00020);;Valine, leucine and isoleucine degradation(ko00280);;Pyruvate metabolism(ko00620);;Propanoate metabolism(ko00640);;Thiamine metabolism(ko00730);;Metabolic pathways(ko01100);;Biosynthesis of cofactors(ko01240);;Vitamin digestion and absorption(ko04977)	--	--	--	--	HMDB0001372	136-09-4	Organic compounds	Organoheterocyclic compounds	Diazines	Pyrimidines and pyrimidine derivatives	Microbe,Animals
pos_4636	3-Hydroxypimeloyl-CoA	46.9	87.6	-39.0034	C28H46N7O20P3S	967.097	2.85508	C06714	--	--	--	--	--	HMDB0012155	--	Organic compounds	Lipids and lipid-like molecules	Fatty Acyls	Fatty acyl thioesters	Animals
pos_4641	GTP	42.7	32.3	-13.3156	C10H16N5O14P3	541.018	2.86937	--	--	--	--	--	--	--	--	--	--	--	--	--
pos_4655	3-Dimethylallyl-4-hydroxymandelic acid	47	41.3	0.0680363	C13H16O4	219.102	2.88363	--	--	--	--	--	--	--	--	--	--	--	--	--
pos_4664	ADP-5-ethyl-4-methylthiazole-2-carboxylate	48.2	60.6	-9.80279	C17H22N6O12P2S	561.029	2.8765	--	--	--	--	--	--	--	--	--	--	--	--	--
pos_4666	Diosmin	53	77.3	-2.45218	C28H32O15	573.159	2.88363	C10039	--	--	--	--	--	HMDB0029548	520-27-4	Organic compounds	Phenylpropanoids and polyketides	Flavonoids	Flavonoid glycosides	Animals
pos_4674	5,7-Dihydroxychromone	50.4	58	3.0261	C9H6O4	179.034	2.89077	--	--	--	--	--	--	--	--	--	--	--	--	--
pos_4676	Pentahydroxyflavanone	47	57	3.46352	C15H12O7	305.067	2.89077	--	--	--	--	--	--	--	--	--	--	--	--	--
pos_4677	Carmine	40.6	14	2.85889	C22H20O13	493.099	2.89077	--	--	--	--	--	--	HMDB0030658	1260-17-9	Organic compounds	Benzenoids	Anthracenes	Anthracenecarboxylic acids and derivatives	Animals
pos_4682	Genistein	43.1	34.5	2.50636	C15H10O5	271.061	2.89792	C06563	Isoflavonoid biosynthesis(ko00943);;Biosynthesis of phenylpropanoids(ko01061);;Metabolic pathways(ko01100);;Biosynthesis of secondary metabolites(ko01110)	LMPK12050218	Polyketides [PK]	Flavonoids [PK12]	Isoflavonoids [PK1205]	HMDB0003217	446-72-0	Organic compounds	Phenylpropanoids and polyketides	Isoflavonoids	Isoflav-2-enes	Microbe,Animals,Plants
pos_4683	Mono-trans-p-coumaroylmesotartaric acid	42	19.6	2.4017	C13H12O8	297.061	2.89792	--	--	--	--	--	--	--	--	--	--	--	--	--
pos_4688	Myricetin	40.8	38.4	31.6277	C15H10O8	654.129	2.89792	C10107	Flavonoid biosynthesis(ko00941);;Flavone and flavonol biosynthesis(ko00944);;Biosynthesis of secondary metabolites(ko01110)	LMPK12110001	Polyketides [PK]	Flavonoids [PK12]	Flavones and Flavonols [PK1211]	HMDB0002755	529-44-2	Organic compounds	Phenylpropanoids and polyketides	Flavonoids	Flavones	Microbe,Animals,Plants
pos_4690	Sanguiin H7	45.6	34.4	3.01227	C34H26O23	803.096	2.89792	--	--	--	--	--	--	HMDB0039261	98917-86-3	Organic compounds	Phenylpropanoids and polyketides	Tannins	Hydrolyzable tannins	Animals
pos_4698	CDP-ribitol	45.5	59.3	-15.0718	C14H25N3O15P2	1092.17	2.91218	C00789	Pentose and glucuronate interconversions(ko00040);;Mannose type O-glycan biosynthesis(ko00515);;Teichoic acid biosynthesis(ko00552);;Metabolic pathways(ko01100)	--	--	--	--	--	--	--	--	--	--	--
pos_4699	Choline phosphate	44	56.4	-0.408153	C5H15NO4P+	167.071	2.91218	C00588	Teichoic acid biosynthesis(ko00552);;Glycerophospholipid metabolism(ko00564);;Metabolic pathways(ko01100);;Choline metabolism in cancer(ko05231)	--	--	--	--	HMDB0001565	3616-04-04	Organic compounds	Organic nitrogen compounds	Organonitrogen compounds	Quaternary ammonium salts	Microbe,Animals,Plants
pos_4702	7-Deoxyloganetin	47.9	56.4	-8.77294	C11H16O4	195.1	2.91218	--	--	--	--	--	--	--	--	--	--	--	--	--
pos_4703	Threoninyl-Glutamate	45.6	65.6	23.4753	C10H20N2O3S	213.111	2.91218	--	--	--	--	--	--	--	--	--	--	--	--	--
pos_4704	3,4-Dihydroxy-3,4-dihydro-9-fluorenone	45.3	35.6	1.50844	C13H10O3	215.071	2.90505	--	--	--	--	--	--	--	--	--	--	--	--	--
pos_4708	2,4',5,7-Tetrahydroxyflavanone	46.5	40.4	-1.74058	C15H12O6	289.07	2.91218	--	--	--	--	--	--	HMDB0040314	58124-18-8	Organic compounds	Phenylpropanoids and polyketides	Flavonoids	Hydroxyflavonoids	Animals,Plants
pos_4714	20-Hydroxyleukotriene E4	41.8	30.7	4.18392	C23H37NO6S	420.222	2.91218	--	--	--	--	--	--	--	--	--	--	--	--	--
pos_4720	GDP-mannose	44.7	39	4.57133	C16H25N5O16P2	623.114	2.90505	C00096	Fructose and mannose metabolism(ko00051);;Ascorbate and aldarate metabolism(ko00053);;N-Glycan biosynthesis(ko00510);;Amino sugar and nucleotide sugar metabolism(ko00520);;O-Antigen nucleotide sugar biosynthesis(ko00541);;Metabolic pathways(ko01100);;Biosynthesis of secondary metabolites(ko01110);;Biosynthesis of cofactors(ko01240);;Biosynthesis of nucleotide sugars(ko01250)	--	--	--	--	HMDB0001163	3123-67-9	Organic compounds	Nucleosides, nucleotides, and analogues	Purine nucleotides	Purine nucleotide sugars	Microbe,Animals
pos_4721	Tetracenomycin D3	44.7	43.6	-3.88607	C20H12O8	799.067	2.90505	C12368	Biosynthesis of type II polyketide products(ko01057);;Metabolic pathways(ko01100);;Biosynthesis of secondary metabolites(ko01110)	--	--	--	--	--	--	--	--	--	--	--
pos_4723	Caffeoyl-CoA	45.6	67.6	-23.3244	C30H42N7O19P3S	929.125	2.91218	--	--	--	--	--	--	--	--	--	--	--	--	--
pos_4726	xi-8,9-Dehydrotheaspirone	42.3	18	2.15828	C13H18O2	207.137	2.91938	--	--	--	--	--	--	HMDB0035181	--	Organic compounds	Organic oxygen compounds	Organooxygen compounds	Carbonyl compounds	Animals
pos_4727	Brevifolincarboxylic acid	46.4	58.8	9.62887	C13H8O8	257.011	2.91938	--	--	--	--	--	--	--	--	--	--	--	--	--
pos_4733	FMN	42.6	54.2	33.7356	C17H21N4O9P	479.109	2.91938	C00061	Oxidative phosphorylation(ko00190);;Riboflavin metabolism(ko00740);;Biosynthesis of various antibiotics(ko00998);;Biosynthesis of type II polyketide products(ko01057);;Metabolic pathways(ko01100);;Biosynthesis of secondary metabolites(ko01110);;Biosynthesis of cofactors(ko01240);;Vitamin digestion and absorption(ko04977)	--	--	--	--	HMDB0001520	146-17-8	Organic compounds	Nucleosides, nucleotides, and analogues	Flavin nucleotides	_	Microbe,Animals
pos_4743	1-(2-Methoxy-3,4-methylenedioxyphenyl)-1-propanone	41.9	16.5	1.59268	C11H12O4	209.081	2.93367	--	--	--	--	--	--	HMDB0037308	--	Organic compounds	Organoheterocyclic compounds	Benzodioxoles	_	Animals
pos_4744	5,7,8,2',4'-Pentahydroxyisoflavone	41.6	25.2	4.52646	C15H10O7	627.157	2.93367	--	--	LMPK12050441	Polyketides [PK]	Flavonoids [PK12]	Isoflavonoids [PK1205]	HMDB0033264	104363-16-8	Organic compounds	Phenylpropanoids and polyketides	Isoflavonoids	Isoflav-2-enes	Animals,Plants
pos_4749	Delphinidin 3-glucoside 5-caffoyl-glucoside	45.7	73.7	-33.8312	C36H37O20+	754.147	2.92653	--	--	--	--	--	--	--	--	--	--	--	--	--
pos_4750	Crotonoyl-CoA	47.7	70.8	-26.5319	C25H40N7O17P3S	835.119	2.93367	C00877	Fatty acid degradation(ko00071);;Lysine degradation(ko00310);;Benzoate degradation(ko00362);;Tryptophan metabolism(ko00380);;Aminobenzoate degradation(ko00627);;Glyoxylate and dicarboxylate metabolism(ko00630);;Butanoate metabolism(ko00650);;Carbon fixation pathways in prokaryotes(ko00720);;Metabolic pathways(ko01100);;Biosynthesis of secondary metabolites(ko01110);;Microbial metabolism in divers…	LMFA07050307	Fatty Acyls [FA]	Fatty esters [FA07]	Fatty acyl CoAs [FA0705]	HMDB0002009	38795-21-0	Organic compounds	Lipids and lipid-like molecules	Fatty Acyls	Fatty acyl thioesters	Animals
pos_4751	S-(5-Hydroxy-2-furoyl)-CoA	52.3	89.9	5.46039	C26H38N7O19P3S	842.107	2.93367	C03724	--	LMFA07050366	Fatty Acyls [FA]	Fatty esters [FA07]	Fatty acyl CoAs [FA0705]	--	--	--	--	--	--	--
pos_4757	Caffeic acid	50.9	24	11.8626	C9H8O4	145.031	2.9408	C01481	--	--	--	--	--	HMDB0003501	4361-87-9	Organic compounds	Phenylpropanoids and polyketides	Cinnamic acids and derivatives	Hydroxycinnamic acids and derivatives	Animals
pos_4758	3-[(4R)-4-Hydroxycyclohexa-1,5-dien-1-yl]-2-oxopropanoate	48	44.9	-0.127806	C9H10O4	147.044	2.9408	--	--	--	--	--	--	--	--	--	--	--	--	--
pos_4766	104-2	43.1	61.1	36.7695	C25H24O9	433.145	2.9408	--	--	--	--	--	--	--	--	--	--	--	--	--
pos_4774	Kaempferol 3-sophorotrioside	41	51.8	-46.5738	C33H40O21	795.159	2.9408	--	--	--	--	--	--	--	--	--	--	--	--	--
pos_4778	2-(5'-Methylthio)pentylmalic acid	42.3	59.5	7.09994	C10H18O5S	233.086	2.94793	--	--	--	--	--	--	--	--	--	--	--	--	--
pos_4786	1,3,4,5-Tetra-O-galloylquinic acid	42	54.5	-41.9931	C35H28O22	801.081	2.94793	--	--	--	--	--	--	HMDB0039343	123166-70-1	Organic compounds	Organic oxygen compounds	Organooxygen compounds	Alcohols and polyols	Animals
pos_4789	UDP-glucuronate	45.2	51.5	9.98466	C15H22N2O18P2	1199.04	2.96222	--	--	--	--	--	--	--	--	--	--	--	--	--
pos_4793	1-(2,5-dihydro-6,8-dihydroxy-3-methyl-1-benzoxepin-7-yl)-3-phenyl-1-propanone	40.8	20.2	-12.0523	C20H20O4	325.14	2.95508	--	--	LMPK12120501	Polyketides [PK]	Flavonoids [PK12]	Chalcones and dihydrochalcones [PK1212]	--	--	--	--	--	--	--
pos_4812	Benzene	49.3	60.5	-6.76773	C6H6	79.0537	2.96935	C01407	Chlorocyclohexane and chlorobenzene degradation(ko00361);;Benzoate degradation(ko00362);;Metabolic pathways(ko01100);;Microbial metabolism in diverse environments(ko01120);;Degradation of aromatic compounds(ko01220);;Chemical carcinogenesis - reactive oxygen species(ko05208)	--	--	--	--	HMDB0001505	71-43-2	Organic compounds	Benzenoids	Benzene and substituted derivatives	_	Animals
pos_4815	(S)-2-Aceto-2-hydroxybutanoate	45.3	31.1	-1.22103	C6H10O4	111.044	2.9765	C06006	Valine, leucine and isoleucine biosynthesis(ko00290);;Metabolic pathways(ko01100);;Biosynthesis of secondary metabolites(ko01110);;2-Oxocarboxylic acid metabolism(ko01210);;Biosynthesis of amino acids(ko01230)	LMFA01050383	Fatty Acyls [FA]	Fatty Acids and Conjugates [FA01]	Hydroxy fatty acids [FA0105]	HMDB0006900	113919-07-6	Organic compounds	Organic acids and derivatives	Keto acids and derivatives	Short-chain keto acids and derivatives	Microbe,Animals
pos_4818	N(alpha)-Acetyl-L-2,4-diaminobutyrate	43.2	44.8	20.3147	C6H12N2O3	143.085	2.9765	--	--	--	--	--	--	--	--	--	--	--	--	--
pos_4820	Adipamide	42	37	27.0145	C6H12N2O2	145.101	2.9765	--	--	LMFA08010017	Fatty Acyls [FA]	Fatty amides [FA08]	Primary amides [FA0801]	HMDB0304762	628-94-4	Organic compounds	Lipids and lipid-like molecules	Fatty Acyls	Fatty amides	Animals
pos_4824	(S)-Limonene	40.5	20.8	16.1603	C10H16	159.117	2.9765	C00521	Monoterpenoid biosynthesis(ko00902);;Limonene and pinene degradation(ko00903);;Biosynthesis of terpenoids and steroids(ko01062);;Metabolic pathways(ko01100);;Biosynthesis of secondary metabolites(ko01110)	LMPR0102090002	Prenol Lipids [PR]	Isoprenoids [PR01]	C10 isoprenoids (monoterpenes) [PR0102]	HMDB0004321	5989-54-8	Organic compounds	Lipids and lipid-like molecules	Prenol lipids	Monoterpenoids	Animals
pos_4825	DL-Vanillylmandelic acid	45.5	32.2	1.70037	C9H10O5	163.039	2.9765	C05584	--	--	--	--	--	HMDB0000291	13244-77-4	Organic compounds	Benzenoids	Phenols	Methoxyphenols	Animals
pos_4826	1,4,6-Trimethylnaphthalene	46.1	47.7	-3.34847	C13H14	171.116	2.9765	--	--	--	--	--	--	--	--	--	--	--	--	--
pos_4829	Sinapyl alcohol	44.2	23.6	0.349855	C11H14O4	193.086	2.9765	C02325	Phenylpropanoid biosynthesis(ko00940);;Biosynthesis of phenylpropanoids(ko01061);;Metabolic pathways(ko01100);;Biosynthesis of secondary metabolites(ko01110)	--	--	--	--	HMDB0013070	537-33-7	Organic compounds	Benzenoids	Phenols	Methoxyphenols	Animals,Plants
pos_4830	D-Lysopine	47.2	62.5	15.2397	C9H18N2O4	201.127	2.9765	--	--	--	--	--	--	--	--	--	--	--	--	--
pos_4831	Alanyl-Isoleucine	50.3	59.1	0.686242	C9H18N2O3	203.104	2.9765	--	--	--	--	--	--	--	--	--	--	--	--	--
pos_4835	Bisphenol A	44	30.7	2.04977	C15H16O2	229.123	2.9765	C13624	Bisphenol degradation(ko00363);;Metabolic pathways(ko01100);;Microbial metabolism in diverse environments(ko01120);;Chemical carcinogenesis - receptor activation(ko05207)	--	--	--	--	HMDB0032133	1980-05-07	Organic compounds	Benzenoids	Benzene and substituted derivatives	Diphenylmethanes	Animals
pos_4836	Pterosin N	42.2	26.1	1.3459	C14H18O3	217.122	2.9765	--	--	--	--	--	--	--	--	--	--	--	--	--
pos_4837	D-Lombricine	41.6	22.8	5.23359	C6H15N4O6P	235.06	2.9765	--	--	--	--	--	--	--	--	--	--	--	--	--
pos_4845	Artemisinin	44.9	26.8	0.663314	C15H22O5	265.144	2.9765	--	--	--	--	--	--	--	--	--	--	--	--	--
pos_4847	L-Homophenylalanine	42.1	17	-4.3821	C10H13NO2	376.222	2.98363	--	--	--	--	--	--	--	--	--	--	--	--	--
pos_4849	Wushanicaritin	50.7	71.4	-6.11832	C21H22O7	409.123	2.98363	--	--	LMPK12110561	Polyketides [PK]	Flavonoids [PK12]	Flavones and Flavonols [PK1211]	HMDB0257872	--	Organic compounds	Phenylpropanoids and polyketides	Flavonoids	Flavones	Animals,Plants
pos_4852	Cynaroside A	45.4	37.9	1.11811	C21H32O10	445.207	2.9765	--	--	--	--	--	--	HMDB0040532	117804-06-5	Organic compounds	Lipids and lipid-like molecules	Prenol lipids	Terpene lactones	Animals,Plants
pos_4856	Pro Gln Phe Val	41.9	14.2	-1.9168	C24H35N5O6	490.265	2.9765	--	--	--	--	--	--	--	--	--	--	--	--	--
pos_4871	15-Demethylaclacinomycin T	45.7	65.2	6.80119	C29H33NO10	538.211	2.99077	--	--	--	--	--	--	--	--	--	--	--	--	--
pos_4874	N-Phospho-D-lombricine	43.1	54.9	8.58378	C6H16N4O9P2	718.118	2.99077	--	--	--	--	--	--	--	--	--	--	--	--	--
pos_4883	3-Hydroxy-4-methoxycinnamic acid	45.6	61	25.9752	C10H10O4	427.089	2.99792	C10470	--	--	--	--	--	HMDB0000955	25522-33-2	Organic compounds	Phenylpropanoids and polyketides	Cinnamic acids and derivatives	Hydroxycinnamic acids and derivatives	Animals,Plants
pos_4885	Bisnorbadioquinone A	40.9	23	11.1786	C34H18O14	615.063	2.99792	--	--	--	--	--	--	HMDB0033267	90295-70-8	Organic compounds	Lipids and lipid-like molecules	Prenol lipids	Terpene lactones	Animals
pos_4886	ent-Epicatechin-(4alpha->8)-ent-epicatechin 3-gallate	40.7	8.74	-1.94959	C37H30O16	731.159	2.99792	--	--	--	--	--	--	--	--	--	--	--	--	--
pos_4891	Anisole	40.6	32.9	0.724507	C7H8O	109.065	3.00505	C01403	--	--	--	--	--	HMDB0033895	100-66-3	Organic compounds	Benzenoids	Phenol ethers	Anisoles	Microbe,Animals,Plants
pos_4893	4-Isopropylphenylacetaldehyde	41.2	12	1.7299	C11H14O	163.112	3.01218	--	--	--	--	--	--	HMDB0041493	4395-92-0	Organic compounds	Lipids and lipid-like molecules	Prenol lipids	Monoterpenoids	Animals
pos_4905	dTDP-4-oxo-2,3,6-trideoxy-D-glucose	51	79.4	-12.1018	C16H24N2O13P2	556.077	3.00505	--	--	--	--	--	--	--	--	--	--	--	--	--
pos_4907	UDP-L-Ara4O	45.6	59.7	21.805	C14H20N2O16P2	517.037	3.01218	--	--	--	--	--	--	--	--	--	--	--	--	--
pos_4911	Malonylapiin	51.4	75.3	6.20665	C29H30O17	689.115	3.01218	--	--	--	--	--	--	--	--	--	--	--	--	--
pos_4912	UDP-N-acetylmuramate	45.3	74	-44.813	C20H31N3O19P2	697.106	3.01218	--	--	--	--	--	--	--	--	--	--	--	--	--
pos_4914	Emblicanin A	41.3	21.7	4.3742	C34H22O22	783.07	3.00505	--	--	--	--	--	--	HMDB0030437	180465-44-5	Organic compounds	Phenylpropanoids and polyketides	Tannins	Hydrolyzable tannins	Animals
pos_4920	Coenzyme M 7-mercaptoheptanoylthreonine-phosphate heterodisulfide	44.6	59.4	0.440038	C13H26NO10PS3	967.099	3.00505	--	--	--	--	--	--	--	--	--	--	--	--	--
pos_4923	(R)-Mevalonate	40.9	15.5	-2.4615	C6H12O4	149.096	3.01932	C00418	Terpenoid backbone biosynthesis(ko00900);;Biosynthesis of plant secondary metabolites(ko01060);;Biosynthesis of terpenoids and steroids(ko01062);;Biosynthesis of plant hormones(ko01070);;Metabolic pathways(ko01100);;Biosynthesis of secondary metabolites(ko01110);;Ferroptosis(ko04216)	LMFA01050352	Fatty Acyls [FA]	Fatty Acids and Conjugates [FA01]	Hydroxy fatty acids [FA0105]	HMDB0000227	17817-88-8	Organic compounds	Lipids and lipid-like molecules	Fatty Acyls	Fatty acids and conjugates	Microbe,Animals
pos_4927	Pimpinellin	42	15.8	-1.24942	C13H10O5	247.06	3.01932	C09285	--	--	--	--	--	HMDB0301764	131-12-4	Organic compounds	Phenylpropanoids and polyketides	Coumarins and derivatives	Furanocoumarins	Animals,Plants
pos_4930	Kanamycin D	45	34.5	4.01087	C18H35N3O12	450.21	3.01932	--	--	--	--	--	--	--	--	--	--	--	--	--
pos_4931	Pelargonidin 3-(6-p-coumaroyl)glucoside	45.1	28.7	-0.509717	C30H27O12+	579.153	3.01932	--	--	--	--	--	--	--	--	--	--	--	--	--
pos_4933	Flavin adenine dinucleotide (FAD)	46.9	77.9	-19.3711	C27H33N9O15P2	768.139	3.01932	--	--	--	--	--	--	--	--	--	--	--	--	--
pos_4934	1-Methyl-1,3-cyclohexadiene	42.1	20.7	-5.54608	C7H10	95.085	3.01932	--	--	--	--	--	--	HMDB0031532	1489-56-1	Organic compounds	Hydrocarbons	Unsaturated hydrocarbons	Branched unsaturated hydrocarbons	Animals
pos_4936	Cyclic dehypoxanthine futalosine	49.8	71.6	-17.6917	C14H14O7	259.055	3.02647	--	--	--	--	--	--	--	--	--	--	--	--	--
pos_4937	2-[(2R,5Z)-2-Carboxy-4-methylthiazol-5(2H)-ylidene]ethyl phosphate	48.7	52.1	1.07077	C7H10NO6PS	309.031	3.02647	--	--	--	--	--	--	--	--	--	--	--	--	--
pos_4941	L-Histidine	47.6	50.4	-0.320773	C6H9N3O2	120.056	3.04003	C00135	Histidine metabolism(ko00340);;Staurosporine biosynthesis(ko00404);;beta-Alanine metabolism(ko00410);;D-Amino acid metabolism(ko00470);;Aminoacyl-tRNA biosynthesis(ko00970);;Biosynthesis of plant secondary metabolites(ko01060);;Biosynthesis of alkaloids derived from histidine and purine(ko01065);;Metabolic pathways(ko01100);;Biosynthesis of secondary metabolites(ko01110);;Biosynthesis of amino ac…	--	--	--	--	HMDB0000177	71-00-1	Organic compounds	Organic acids and derivatives	Carboxylic acids and derivatives	Amino acids, peptides, and analogues	Microbe,Animals
pos_4944	C20818	40.4	74.8	24.1619	C10H16N2O3S	209.08	3.04003	--	--	--	--	--	--	--	--	--	--	--	--	--
pos_4945	2-Propenyl 1-(2-propenylsulfinyl)propyl disulfide	40.4	22.9	-5.17596	C9H16OS3	237.042	3.04003	--	--	--	--	--	--	HMDB0033062	--	Organic compounds	Organosulfur compounds	Sulfoxides	_	Animals
pos_4946	3,4,5-Trimethoxycinnamic acid	41.2	22.5	0.526607	C12H14O5	239.092	3.04003	--	--	--	--	--	--	HMDB0002511	90-50-6	Organic compounds	Phenylpropanoids and polyketides	Cinnamic acids and derivatives	Hydroxycinnamic acids and derivatives	Animals
pos_4949	Daphnoretin	45.1	66	-41.7752	C19H12O7	317.03	3.04003	C09216	--	--	--	--	--	HMDB0250858	2034-69-7	Organic compounds	Phenylpropanoids and polyketides	Coumarins and derivatives	Hydroxycoumarins	Animals,Plants
pos_4953	dTDP-L-oleandrose	48.8	78.4	19.658	C17H28N2O14P2	585.055	3.04003	--	--	--	--	--	--	--	--	--	--	--	--	--
pos_4956	dTDP-6-deoxy-beta-L-talose	46.6	60.9	7.91246	C16H26N2O15P2	587.048	3.04003	--	--	--	--	--	--	--	--	--	--	--	--	--
pos_4962	2-Oxoglutaryl-CoA	44.6	57.7	-3.87076	C26H40N7O20P3S	878.119	3.04003	--	--	--	--	--	--	--	--	--	--	--	--	--
pos_4963	trans-Hex-2-enoyl-CoA	43.8	90	-39.3606	C27H44N7O17P3S	886.128	3.04003	C05271	--	--	--	--	--	HMDB0003944	10018-93-6	Organic compounds	Lipids and lipid-like molecules	Fatty Acyls	Fatty acyl thioesters	Animals
pos_4971	[5-(Aminomethyl)furan-3-yl]methyl diphosphate	46.1	40.2	-4.57974	C6H11NO8P2	305.029	3.04717	--	--	--	--	--	--	--	--	--	--	--	--	--
pos_4972	Sophoraflavanone B	46.7	50.1	-7.04003	C20H20O5	323.125	3.04717	--	--	LMPK12140279	Polyketides [PK]	Flavonoids [PK12]	Flavanones [PK1214]	HMDB0247465	--	Organic compounds	Phenylpropanoids and polyketides	Flavonoids	Flavans	Animals
pos_4979	dTDP-D-forosamine	46.3	65.9	26.5971	C18H31N3O12P2	561.187	3.04717	--	--	--	--	--	--	--	--	--	--	--	--	--
pos_4990	L-Glutamyl 5-phosphate	40.2	33.5	-33.7954	C5H10NO7P	265.975	3.06145	C03287	Arginine and proline metabolism(ko00330);;Carbapenem biosynthesis(ko00332);;Metabolic pathways(ko01100);;Biosynthesis of secondary metabolites(ko01110);;Biosynthesis of amino acids(ko01230)	--	--	--	--	HMDB0001228	13254-53-0	Organic compounds	Organic acids and derivatives	Carboxylic acids and derivatives	Amino acids, peptides, and analogues	Microbe,Animals
pos_4993	dTDP-4-oxo-2-deoxy-alpha-D-pentos-2-ene	47.4	49.6	-7.57626	C15H20N2O14P2	497.032	3.06145	--	--	--	--	--	--	--	--	--	--	--	--	--
pos_5022	3-Hydroxy-3-methylglutarate	46.1	44.5	5.87907	C6H8O5-2	125.024	3.07573	--	--	--	--	--	--	--	--	--	--	--	--	--
pos_5026	Esculetin	47.7	43.9	2.0294	C9H6O4	178.026	3.07573	C09263	Biosynthesis of various plant secondary metabolites(ko00999);;Biosynthesis of phenylpropanoids(ko01061);;Biosynthesis of secondary metabolites(ko01110)	--	--	--	--	HMDB0030819	305-01-1	Organic compounds	Phenylpropanoids and polyketides	Coumarins and derivatives	Hydroxycoumarins	Animals,Plants
pos_5034	Sulfamethoxazole	46.7	53.1	5.83538	C10H11N3O3S	507.114	3.07573	C07315	--	--	--	--	--	HMDB0015150	723-46-6	Organic compounds	Benzenoids	Benzene and substituted derivatives	Benzenesulfonamides	Animals
pos_5035	2-Amino-3-hydroxy-5-nitrobenzophenone	44	35.4	11.623	C13H10N2O4	259.074	3.08297	--	--	--	--	--	--	--	--	--	--	--	--	--
pos_5039	Norbergenin	46	36.2	2.39903	C13H14O9	315.072	3.07573	--	--	--	--	--	--	--	--	--	--	--	--	--
pos_5041	Sulfadoxin	45.2	65.4	21.047	C12H14N4O4S	352.114	3.08297	--	--	--	--	--	--	--	--	--	--	--	--	--
pos_5047	O-Phosphotyrosine	46.3	48	1.44139	C9H12NO6P	545.07	3.08297	C06501	--	--	--	--	--	HMDB0006049	--	Organic compounds	Organic acids and derivatives	Carboxylic acids and derivatives	Amino acids, peptides, and analogues	Animals
pos_5048	Validamycin B	46.1	55.9	6.39676	C20H35NO14	552.172	3.07573	--	--	--	--	--	--	HMDB0036593	102583-47-1	Organic compounds	Organic oxygen compounds	Organooxygen compounds	Carbohydrates and carbohydrate conjugates	Animals
pos_5049	NADH	51.4	82.5	11.6772	C21H29N7O14P2	688.122	3.07573	C00004	Oxidative phosphorylation(ko00190);;Metabolic pathways(ko01100);;Calcium signaling pathway(ko04020);;Thermogenesis(ko04714);;Aldosterone synthesis and secretion(ko04925)	--	--	--	--	HMDB0001487	58-68-4	Organic compounds	Nucleosides, nucleotides, and analogues	(5'-5')-dinucleotides	_	Animals
pos_5052	dTDP-acarviose-7-phosphate	47.8	86.9	-25.6729	C23H38N3O21P3	750.087	3.07573	--	--	--	--	--	--	--	--	--	--	--	--	--
pos_5056	(±)-Taxifolin	40.5	14.6	-3.84403	C15H12O7	305.064	3.0901	--	--	--	--	--	--	--	--	--	--	--	--	--
pos_5059	CMP-N-trimethyl-2-aminoethylphosphonate	47.4	65.7	10.2745	C14H27N4O10P2+	438.111	3.0901	C05674	Phosphonate and phosphinate metabolism(ko00440);;Metabolic pathways(ko01100)	--	--	--	--	HMDB0060072	--	Organic compounds	Organic oxygen compounds	Organooxygen compounds	Carbohydrates and carbohydrate conjugates	Animals
pos_5062	UDP-2-acetamido-2,6-dideoxy-beta-L-talose	50	73.1	7.66216	C17H27N3O16P2	556.077	3.0901	--	--	--	--	--	--	--	--	--	--	--	--	--
pos_5065	Nicotinamide D-ribonucleotide	45.3	77.6	-36.5953	C11H15N2O8P	691.078	3.0901	C00455	Nicotinate and nicotinamide metabolism(ko00760);;Metabolic pathways(ko01100)	--	--	--	--	--	--	--	--	--	--	--
pos_5068	Benzyl alcohol	50.4	72.1	-1.45283	C7H8O	109.065	3.09723	C03485	Toluene degradation(ko00623);;Metabolic pathways(ko01100);;Microbial metabolism in diverse environments(ko01120);;Degradation of aromatic compounds(ko01220)	--	--	--	--	HMDB0003119	100-51-6	Organic compounds	Benzenoids	Benzene and substituted derivatives	Benzyl alcohols	Microbe,Animals,Plants
pos_5072	N-Methylethanolamine phosphate	44.2	51.6	-20.081	C3H10NO4P	156.039	3.10437	--	--	--	--	--	--	--	--	--	--	--	--	--
pos_5073	Butyl ethyl malonate	40.4	3.44	0.225541	C9H16O4	189.127	3.09723	--	--	--	--	--	--	HMDB0036233	17373-84-1	Organic compounds	Organic acids and derivatives	Carboxylic acids and derivatives	Dicarboxylic acids and derivatives	Animals
pos_5074	cis-3-(Carboxy-ethyl)-3,5-cyclo-hexadiene-1,2-diol	46.2	43	-6.81733	C9H12O4	202.106	3.10437	--	--	--	--	--	--	--	--	--	--	--	--	--
pos_5077	sn-Glycero-3-phosphoethanolamine	46.4	66	-12.9745	C5H14NO6P	216.06	3.10437	C01233	--	--	--	--	--	HMDB0000114	1190-00-7	Organic compounds	Lipids and lipid-like molecules	Glycerophospholipids	Glycerophosphoethanolamines	Microbe,Animals,Plants
pos_5080	5-Amino-6-(5'-phosphoribosylamino)uracil	50	63.3	4.36403	C9H15N4O9P	319.045	3.09723	C01268	Riboflavin metabolism(ko00740);;Metabolic pathways(ko01100);;Biosynthesis of secondary metabolites(ko01110);;Biosynthesis of cofactors(ko01240)	--	--	--	--	--	--	--	--	--	--	--
pos_5090	Calicheamicin T0	51.8	82.5	3.20193	C24H28N2O9S3	607.087	3.10437	--	--	--	--	--	--	--	--	--	--	--	--	--
pos_5092	7,8-Dihydroneopterin 2',3'-cyclic phosphate	43.6	38.2	-0.690062	C9H12N5O6P	673.068	3.09723	--	--	--	--	--	--	--	--	--	--	--	--	--
pos_5101	5-(3'-Carboxy-3'-oxopropenyl)-4,6-dihydroxypicolinate	48.4	54.6	-6.59518	C10H7NO7	291.984	3.11865	--	--	--	--	--	--	--	--	--	--	--	--	--
pos_5103	Adenylated molybdopterin	43	61.7	-27.4386	C20H26N10O12P2S2	707.042	3.11865	C19848	Folate biosynthesis(ko00790);;Metabolic pathways(ko01100);;Biosynthesis of cofactors(ko01240)	--	--	--	--	HMDB0059628	220456-66-6	Organic compounds	Nucleosides, nucleotides, and analogues	Molybdopterin dinucleotides	_	Animals
pos_5105	4-(Cytidine 5'-diphospho)-2-C-methyl-D-erythritol	46.6	70.7	-6.01532	C14H25N3O14P2	1081.12	3.12578	--	--	--	--	--	--	--	--	--	--	--	--	--
pos_5108	Demeton-S-methyl	42.3	31.1	12.8082	C6H15O3PS2	231.03	3.12578	C18655	--	--	--	--	--	HMDB0250995	--	Organic compounds	Organophosphorus compounds	Organothiophosphorus compounds	_	Animals
pos_5111	2-Carboxyarabinitol 5-phosphate	40.1	29.2	17.1973	C6H13O10P	277.035	3.12578	--	--	--	--	--	--	HMDB0040924	112160-91-5	Organic compounds	Organic oxygen compounds	Organooxygen compounds	Carbohydrates and carbohydrate conjugates	Animals
pos_5112	6-Hydroxyindole	49.6	51.8	-0.217834	C8H6NO	303.053	3.12578	--	--	--	--	--	--	--	--	--	--	--	--	--
pos_5118	D-Galactaro-1,4-lactone	44.9	50.8	-6.39664	C6H8O7	385.059	3.12578	--	--	--	--	--	--	--	--	--	--	--	--	--
pos_5123	dADP	42.9	42.8	16.2973	C10H15N5O9P2	429.046	3.12578	C00206	Purine metabolism(ko00230);;Metabolic pathways(ko01100);;Nucleotide metabolism(ko01232)	--	--	--	--	HMDB0001508	2793-06-08	Organic compounds	Nucleosides, nucleotides, and analogues	Purine nucleotides	Purine deoxyribonucleotides	Animals
pos_5125	Cefuroxime sodium	42.2	22	0.438817	C16H15N4NaO8S	447.058	3.12578	--	--	--	--	--	--	--	--	--	--	--	--	--
pos_5126	S-Methyl-5-thio-D-ribose 1-phosphate	40.7	23.4	-10.1685	C6H13O7PS	521.026	3.13293	C04188	Cysteine and methionine metabolism(ko00270);;Biosynthesis of plant secondary metabolites(ko01060);;Metabolic pathways(ko01100)	--	--	--	--	HMDB0000963	68134-74-7	Organic compounds	Organic oxygen compounds	Organooxygen compounds	Carbohydrates and carbohydrate conjugates	Microbe,Animals
pos_5128	Delphinidin 3-O-beta-D-sambubioside	50.3	67.2	1.13481	C26H29O16+	597.146	3.12578	--	--	--	--	--	--	--	--	--	--	--	--	--
pos_5129	dTDP-4-oxo-5-C-methyl-L-rhamnose	42.1	62.7	46.3934	C17H26N2O15P2	599.07	3.12578	--	--	--	--	--	--	--	--	--	--	--	--	--
pos_5135	Luteolin 7-O-[beta-D-glucuronosyl-(1->2)-beta-D-glucuronide]-4'-O-beta-D-glucuronide	49.1	85	32.6238	C33H34O24	779.157	3.13293	--	--	--	--	--	--	--	--	--	--	--	--	--
pos_5143	(S)-Flurbiprofen	41.7	16.8	0.0477564	C15H13FO2	245.097	3.14007	--	--	--	--	--	--	--	--	--	--	--	--	--
pos_5144	7-DESHYDROXYPYROGALLIN-4-CARBOXYLIC ACID	49	50.2	0.731343	C12H8O6	249.04	3.14007	--	--	--	--	--	--	--	--	--	--	--	--	--
pos_5146	GMP	43	51.7	18.8556	C10H14N5O8P	749.119	3.14007	--	--	--	--	--	--	--	--	--	--	--	--	--
pos_5147	4-Keto-anhydrotetracycline	42.2	53.7	-22.8173	C20H15NO8	833.105	3.14007	--	--	--	--	--	--	--	--	--	--	--	--	--
pos_5149	4'-Methoxyacetophenone	40.5	30.2	-2.48694	C9H10O2	151.075	3.1472	--	--	--	--	--	--	HMDB0032570	100-06-1	Organic compounds	Organic oxygen compounds	Organooxygen compounds	Carbonyl compounds	Animals,Plants
pos_5151	Coniferol	46.8	47.7	-2.54267	C10H12O3	163.075	3.1472	C00590	Phenylpropanoid biosynthesis(ko00940);;Biosynthesis of various plant secondary metabolites(ko00999);;Biosynthesis of phenylpropanoids(ko01061);;Metabolic pathways(ko01100);;Biosynthesis of secondary metabolites(ko01110)	--	--	--	--	HMDB0012915	32811-40-8	Organic compounds	Benzenoids	Phenols	Methoxyphenols	Microbe,Animals,Plants
pos_5152	Allyl cinnamate	44	29.3	-2.57343	C12H12O2	189.091	3.1472	--	--	--	--	--	--	HMDB0041219	56289-56-6	Organic compounds	Phenylpropanoids and polyketides	Cinnamic acids and derivatives	Cinnamic acid esters	Animals
pos_5153	7-Methoxy-5-prenyloxycoumarin	41.8	18.7	0.216886	C15H16O4	261.112	3.1472	--	--	--	--	--	--	HMDB0032953	35590-41-1	Organic compounds	Phenylpropanoids and polyketides	Coumarins and derivatives	_	Animals,Plants
pos_5157	6-Phospho-2-dehydro-D-gluconate	42.8	42.1	10.5204	C6H11O10P	275.02	3.15433	--	--	--	--	--	--	--	--	--	--	--	--	--
pos_5158	Afzelechin	41.8	30.2	4.37704	C15H14O5	257.082	3.1472	--	--	--	--	--	--	--	--	--	--	--	--	--
pos_5180	(R)-Phenyllactyl-CoA	40.7	69.8	-33.3978	C30H44N7O18P3S	954.1	3.15433	--	--	--	--	--	--	--	--	--	--	--	--	--
pos_5190	Coenzyme F420	43.8	57.5	-19.4499	C29H36N5O18P	796.153	3.16148	--	--	--	--	--	--	--	--	--	--	--	--	--
pos_5196	Umbelliferone	47.8	43.7	1.29472	C9H6O3	163.039	3.16862	C09315	Biosynthesis of various plant secondary metabolites(ko00999);;Biosynthesis of phenylpropanoids(ko01061);;Biosynthesis of secondary metabolites(ko01110)	--	--	--	--	HMDB0029865	93-35-6	Organic compounds	Phenylpropanoids and polyketides	Coumarins and derivatives	Hydroxycoumarins	Animals,Plants
pos_5208	2-Hydroxy-3-carboxybenzalpyruvate	54.7	77.8	2.35266	C11H8O6	237.04	3.17575	--	--	--	--	--	--	--	--	--	--	--	--	--
pos_5209	Demethylbellidifolin	43.2	27	5.71113	C13H8O6	261.041	3.17575	C10056	--	--	--	--	--	HMDB0251055	2980-32-7	Organic compounds	Organoheterocyclic compounds	Benzopyrans	1-benzopyrans	Animals,Plants
pos_5210	5,7-Dihydroxy-3-(3-hydroxy-4-methoxybenzyl)-4-chromanone	41.4	25.9	-5.99121	C17H16O6	317.1	3.17575	--	--	--	--	--	--	HMDB0037477	107585-75-1	Organic compounds	Phenylpropanoids and polyketides	Homoisoflavonoids	Homoisoflavans	Animals,Plants
pos_5211	Glucovanillin	49.1	73.3	4.33131	C14H18O8	337.091	3.1829	--	--	--	--	--	--	HMDB0029664	494-08-6	Organic compounds	Organic oxygen compounds	Organooxygen compounds	Carbohydrates and carbohydrate conjugates	Animals
pos_5214	2-Methylpropyl glucosinolate	43.7	54.3	13.2557	C11H21NO9S2	414.034	3.1829	--	--	--	--	--	--	HMDB0038421	38226-91-4	Organic compounds	Organic oxygen compounds	Organooxygen compounds	Carbohydrates and carbohydrate conjugates	Animals
pos_5217	Cytidine 5'-{[hydroxy(2-hydroxyethyl)phosphonoyl]phosphate}	48.6	61.4	-9.50905	C11H19N3O11P2	449.079	3.17575	--	--	--	--	--	--	--	--	--	--	--	--	--
pos_5223	4-Hydroxy-2-quinolinecarboxylic acid	48	75.2	-32.4249	C10H7NO3	154.023	3.19003	C01717	Tryptophan metabolism(ko00380);;Metabolic pathways(ko01100)	--	--	--	--	HMDB0000715	492-27-3	Organic compounds	Organoheterocyclic compounds	Quinolines and derivatives	Quinoline carboxylic acids	Microbe,Animals,Plants
pos_5224	Isochorismate	55	79.7	1.5976	C10H10O6	191.034	3.19003	--	--	--	--	--	--	--	--	--	--	--	--	--
pos_5226	Theophylline	47.8	52.1	9.41485	C7H8N4O2	219.03	3.19003	C07130	Caffeine metabolism(ko00232);;Biosynthesis of plant secondary metabolites(ko01060);;Biosynthesis of alkaloids derived from histidine and purine(ko01065);;Metabolic pathways(ko01100);;Biosynthesis of secondary metabolites(ko01110);;Microbial metabolism in diverse environments(ko01120)	--	--	--	--	HMDB0001889	58-55-9	Organic compounds	Organoheterocyclic compounds	Imidazopyrimidines	Purines and purine derivatives	Animals,Plants
pos_5239	6-Methoxymellein	40.2	10.6	-0.84812	C11H12O4	209.081	3.2043	--	--	--	--	--	--	--	--	--	--	--	--	--
pos_5240	Flavidin	41.5	13.1	-2.25027	C15H12O3	279.05	3.2043	C10258	--	--	--	--	--	--	--	--	--	--	--	--
pos_5243	Quercetin 3,4'-dimethyl ether	41.8	21.5	-5.17107	C17H14O7	331.08	3.19717	--	--	LMPK12112761	Polyketides [PK]	Flavonoids [PK12]	Flavones and Flavonols [PK1211]	--	--	--	--	--	--	--
pos_5252	Apigenin 7-(6''-E-Caffeoylglucoside)	41.5	25.8	10.2937	C30H26O13	595.151	3.2043	--	--	LMPK12110371	Polyketides [PK]	Flavonoids [PK12]	Flavones and Flavonols [PK1211]	--	--	--	--	--	--	--
pos_5254	Sciadopitysin	49.8	64.6	-10.3108	C33H24O10	619.094	3.2043	--	--	--	--	--	--	--	--	--	--	--	--	--
pos_5263	2,4-Dichlorobenzoyl-CoA	48.5	76.1	-8.12853	C28H38Cl2N7O17P3S	981.09	3.2043	--	--	--	--	--	--	--	--	--	--	--	--	--
pos_5266	N6-(L-1,3-Dicarboxypropyl)-L-lysine	42.2	23.8	-9.89461	C11H20N2O6	299.119	3.21145	C00449	Lysine biosynthesis(ko00300);;Lysine degradation(ko00310);;Metabolic pathways(ko01100);;Biosynthesis of secondary metabolites(ko01110);;Biosynthesis of amino acids(ko01230)	--	--	--	--	HMDB0000279	997-68-2	Organic compounds	Organic acids and derivatives	Carboxylic acids and derivatives	Amino acids, peptides, and analogues	Microbe,Animals
pos_5271	8-Demethylnovobiocic acid	46.4	50.4	-0.151531	C21H19NO6	423.155	3.21145	--	--	--	--	--	--	--	--	--	--	--	--	--
pos_5278	5'-Butyrylphosphoinosine	50.9	77	10.5374	C14H19N4O9P	383.08	3.21858	--	--	--	--	--	--	--	--	--	--	--	--	--
pos_5281	2-Furoyl-CoA	43.2	65.6	-27.5525	C26H38N7O18P3S	884.086	3.21858	--	--	--	--	--	--	--	--	--	--	--	--	--
pos_5284	3-Hydroxy-beta-ionone	42.3	27.8	-6.36542	C13H20O2	209.152	3.22572	--	--	--	--	--	--	--	--	--	--	--	--	--
pos_5291	Urdamycinone B	41.5	55.3	19.0572	C25H24O8	417.142	3.22572	--	--	--	--	--	--	--	--	--	--	--	--	--
pos_5293	dTDP-L-megosamine	50.6	81.1	17.7041	C18H31N3O13P2	577.177	3.22572	--	--	--	--	--	--	--	--	--	--	--	--	--
pos_5294	Amarogentin	49.3	73.4	5.91548	C29H30O13	625.135	3.22572	--	--	--	--	--	--	--	--	--	--	--	--	--
pos_5295	Syzyginin B	43.4	23.4	2.38436	C33H24O21	757.09	3.22572	--	--	--	--	--	--	HMDB0030237	185424-97-9	Organic compounds	Phenylpropanoids and polyketides	Tannins	Hydrolyzable tannins	Animals
pos_5305	Didymocalyxin B	40.1	15.8	-5.55901	C28H22O7	471.141	3.24	--	--	LMPK12120331	Polyketides [PK]	Flavonoids [PK12]	Chalcones and dihydrochalcones [PK1212]	--	--	--	--	--	--	--
pos_5306	Isoetin 7-glucoside-2'-xyloside	42.7	32.6	-2.30398	C26H28O16	597.144	3.24	--	--	--	--	--	--	--	--	--	--	--	--	--
pos_5314	2,3',4,6-Tetrahydroxybenzophenone	49.5	59	-1.08495	C13H10O5	285.038	3.25427	--	--	--	--	--	--	--	--	--	--	--	--	--
pos_5315	Cytidine	52.1	75.8	5.97397	C9H13N3O5	285.121	3.24713	--	--	--	--	--	--	--	--	--	--	--	--	--
pos_5329	Gossypetin 8-methyl ether 3-xylosyl-(1->2)-rhamnoside	40.2	21	3.04706	C27H30O16	611.163	3.25427	--	--	LMPK12113217	Polyketides [PK]	Flavonoids [PK12]	Flavones and Flavonols [PK1211]	--	--	--	--	--	--	--
pos_5335	3-Oxo-5,6-dehydrosuberyl-CoA	47.7	85.9	-5.20837	C29H44N7O20P3S	900.139	3.25427	--	--	--	--	--	--	--	--	--	--	--	--	--
pos_5336	Protoanemonin	42.9	22.2	1.49462	C5H4O2	97.0285	3.25427	C07090	Chlorocyclohexane and chlorobenzene degradation(ko00361);;Microbial metabolism in diverse environments(ko01120)	--	--	--	--	HMDB0060503	--	Organic compounds	Organoheterocyclic compounds	Dihydrofurans	Furanones	Animals,Plants
pos_5338	3-Dehydroshikimic acid	47.1	59.4	19.6344	C7H8O5	195.03	3.26142	--	--	--	--	--	--	--	--	--	--	--	--	--
pos_5339	Phlorisovalerophenone	46.6	57.9	1.78692	C11H14O4	211.097	3.26142	C07350	--	--	--	--	--	HMDB0033798	26103-97-9	Organic compounds	Organic oxygen compounds	Organooxygen compounds	Carbonyl compounds	Animals
pos_5340	cis-3,4-Leucopelargonidin	42.5	58	-48.8634	C15H14O6	255.051	3.26142	--	--	--	--	--	--	--	--	--	--	--	--	--
pos_5341	5-epi-Valiolol 7-phosphate	46.8	64.3	7.70936	C7H15O9P	257.044	3.26142	--	--	--	--	--	--	--	--	--	--	--	--	--
pos_5342	5'-Phosphoribosyl-5-amino-4-imidazolecarboxamide (AICAR)	54.3	87	4.37366	C9H15N4O8P	303.05	3.26142	--	--	--	--	--	--	--	--	--	--	--	--	--
pos_5349	6''-O-Galloylquercimeritrin	49.3	57.4	1.78646	C28H24O16	617.115	3.26142	--	--	--	--	--	--	HMDB0033593	--	Organic compounds	Phenylpropanoids and polyketides	Flavonoids	Flavonoid glycosides	Animals
pos_5350	Paromomycin	41.2	35.1	-13.2006	C23H45N5O14	616.295	3.26142	C00832	Neomycin, kanamycin and gentamicin biosynthesis(ko00524);;Biosynthesis of secondary metabolites(ko01110)	--	--	--	--	HMDB0015490	1263-89-4	Organic compounds	Organic oxygen compounds	Organooxygen compounds	Carbohydrates and carbohydrate conjugates	Animals
pos_5362	p-Tolualdehyde	48.9	49.3	-3.16749	C8H8O	121.064	3.27568	--	--	--	--	--	--	--	--	--	--	--	--	--
pos_5365	6E-Octene-2,4-diynoic acid	41.7	23.7	-5.49701	C8H6O2	135.043	3.28283	--	--	LMFA01030743	Fatty Acyls [FA]	Fatty Acids and Conjugates [FA01]	Unsaturated fatty acids [FA0103]	--	--	--	--	--	--	--
pos_5367	3-{[(2E)-4-Amino-4-oxobut-2-enoyl]amino}-L-alanine	41.3	49.5	36.2061	C7H11N3O4	403.148	3.27568	--	--	--	--	--	--	--	--	--	--	--	--	--
pos_5373	Carbenicillin	45.8	54.8	11.5952	C17H18N2O6S	396.127	3.27568	C06869	--	--	--	--	--	HMDB0014717	4697-36-3	Organic compounds	Organic acids and derivatives	Carboxylic acids and derivatives	Amino acids, peptides, and analogues	Animals
pos_5384	Coriandrin	41.9	13.4	1.55427	C13H10O4	231.066	3.28997	--	--	--	--	--	--	HMDB0033329	116408-80-1	Organic compounds	Phenylpropanoids and polyketides	Isocoumarins and derivatives	_	Animals,Plants
pos_5391	Estragole	47.3	43.4	-4.61664	C10H12O	149.095	3.29712	C10452	Phenylpropanoid biosynthesis(ko00940);;Biosynthesis of secondary metabolites(ko01110)	--	--	--	--	HMDB0034121	140-67-0	Organic compounds	Benzenoids	Phenol ethers	Anisoles	Animals,Plants
pos_5395	Hercynine	44.7	28.3	0.0312002	C9H16N3O2+	181.121	3.30427	--	--	--	--	--	--	--	--	--	--	--	--	--
pos_5398	Methaqualone	47.3	46.8	6.23042	C16H14N2O	273.076	3.30427	--	--	--	--	--	--	--	--	--	--	--	--	--
pos_5400	(+)-2,5-epi Goniothalesdiol	43.6	31.2	-4.77297	C14H18O5	249.111	3.29712	--	--	--	--	--	--	--	--	--	--	--	--	--
pos_5402	N2,N2-Dimethylguanosine	48.7	59	-1.76988	C12H17N5O5	353.156	3.30427	--	--	--	--	--	--	HMDB0004824	2140-67-2	Organic compounds	Nucleosides, nucleotides, and analogues	Purine nucleosides	_	Animals
pos_5407	Malvidin 3-O-glucoside	44.7	49.5	-12.7574	C23H25O12+	458.114	3.30427	--	--	--	--	--	--	--	--	--	--	--	--	--
pos_5409	Isolariciresinol 9-O-beta-D-glucoside	42.8	24.8	-2.84972	C26H34O11	545.199	3.30427	--	--	--	--	--	--	HMDB0032907	63358-11-2	Organic compounds	Lignans, neolignans and related compounds	Lignan glycosides	_	Animals
pos_5411	Etoposide	46.7	47.2	-1.70848	C29H32O13	627.146	3.30427	C01576	Bile secretion(ko04976)	--	--	--	--	HMDB0014911	33419-42-0	Organic compounds	Organoheterocyclic compounds	Tetrahydroisoquinolines	_	Animals
pos_5421	Carboxyibuprofen	44.4	28.6	-0.0810223	C13H16O4	219.102	3.3114	--	--	--	--	--	--	HMDB0060564	--	Organic compounds	Phenylpropanoids and polyketides	Phenylpropanoic acids	_	Animals
pos_5427	O-beta-D-Xylosylzeatin	42.2	37.2	-3.28563	C15H21N5O5	334.15	3.3114	--	--	--	--	--	--	--	--	--	--	--	--	--
pos_5436	trans,trans-Farnesyl phosphate	41.1	17.1	3.77136	C15H27O4P	267.152	3.31853	--	--	--	--	--	--	--	--	--	--	--	--	--
pos_5439	Kaempferol 7,4'-dirhamnoside	42.2	17.1	0.192165	C27H30O14	579.171	3.31853	--	--	--	--	--	--	--	--	--	--	--	--	--
pos_5448	DIMETHYLCAFFEIC ACID	47.6	45.9	2.80898	C11H12O4	209.081	3.33282	--	--	--	--	--	--	--	--	--	--	--	--	--
pos_5449	S-Ribosyl-L-homocysteine	43.6	50.9	-13.0835	C9H17NO6S	285.108	3.33282	--	--	--	--	--	--	--	--	--	--	--	--	--
pos_545	D-Erythrose 4-phosphate	42.4	23.3	4.58604	C4H9O7P	218.043	0.5828	--	--	--	--	--	--	--	--	--	--	--	--	--
pos_5450	S-(Phenylacetothiohydroximoyl)-L-cysteine	40	34.8	-17.772	C11H14N2O3S	293.031	3.32567	--	--	--	--	--	--	--	--	--	--	--	--	--
pos_5462	Isonocardicin A	46.2	46.3	9.07452	C23H24N4O9	523.148	3.33282	--	--	--	--	--	--	--	--	--	--	--	--	--
pos_5470	10-hydroxy-2E-decenoic acid	40.6	12.4	-3.03431	C10H18O3	187.132	3.33995	--	--	LMFA01050157	Fatty Acyls [FA]	Fatty Acids and Conjugates [FA01]	Hydroxy fatty acids [FA0105]	--	--	--	--	--	--	--
pos_5472	Amorphigenin	44.2	32	-4.16081	C23H22O7	411.142	3.33995	--	--	LMPK12060012	Polyketides [PK]	Flavonoids [PK12]	Rotenoid flavonoids [PK1206]	--	--	--	--	--	--	--
pos_5473	(9R,10S)-rel-(-)-9,10-bis(Acetyloxy)-9,10-dihydro-5-methoxy-8,8-dimethyl-2-phenyl-4H,8H-benzo[1,2-b:3,4-b']dipyran-4-one	41.5	21.2	0.970559	C25H24O8	453.155	3.33995	--	--	--	--	--	--	--	--	--	--	--	--	--
pos_5481	(R)-Campholenic aldehyde	40.9	8.46	0.494115	C10H16O	153.127	3.34708	--	--	--	--	--	--	HMDB0034973	4501-58-0	Organic compounds	Lipids and lipid-like molecules	Prenol lipids	Monoterpenoids	Animals
pos_549	6-Hydroxymelatonin	41.4	51.5	41.026	C13H16N2O3	266.16	0.575667	C05643	Tryptophan metabolism(ko00380)	--	--	--	--	HMDB0004081	2208-41-5	Organic compounds	Organoheterocyclic compounds	Indoles and derivatives	Hydroxyindoles	Animals
pos_5497	2-methyl-1,3-Cyclohexanedione	43.6	27	0.876466	C7H10O2	127.075	3.36142	--	--	--	--	--	--	--	--	--	--	--	--	--
pos_5500	Coniferin	44.5	38.8	-4.46714	C16H22O8	307.116	3.36142	C00761	Phenylpropanoid biosynthesis(ko00940);;Biosynthesis of secondary metabolites(ko01110)	--	--	--	--	HMDB0013682	124151-33-3	Organic compounds	Organic oxygen compounds	Organooxygen compounds	Carbohydrates and carbohydrate conjugates	Animals,Plants
pos_5504	exo-2-Methyl-3-methylenebicyclo[2.2.1]heptan-2-ol	40.4	12.1	-0.609492	C9H14O	139.112	3.375	--	--	--	--	--	--	HMDB0036092	59300-40-2	Organic compounds	Lipids and lipid-like molecules	Prenol lipids	Monoterpenoids	Animals
pos_5506	N-[(2S)-2-Amino-2-carboxyethyl]-L-glutamate	42.5	48.7	27.9011	C8H14N2O6	273.076	3.375	--	--	--	--	--	--	--	--	--	--	--	--	--
pos_5507	Asparaginyl-Proline	45.1	66.6	-29.8512	C9H15N3O4	252.089	3.375	--	--	--	--	--	--	HMDB0028739	--	Organic compounds	Organic acids and derivatives	Carboxylic acids and derivatives	Amino acids, peptides, and analogues	Animals
pos_5511	5a,11a-Dehydrooxytetracycline	45.6	76.2	19.4763	C22H22N2O9	423.128	3.375	--	--	--	--	--	--	--	--	--	--	--	--	--
pos_5517	8-C-Glucosylnaringenin	50.7	64.1	4.03668	C21H22O10	457.112	3.38213	--	--	--	--	--	--	--	--	--	--	--	--	--
pos_5525	GDP-valienol	42.2	55.2	-17.9403	C17H25N5O15P2	643.105	3.375	--	--	--	--	--	--	--	--	--	--	--	--	--
pos_5526	Corilagin	52.9	77.8	5.27123	C27H22O18	657.073	3.375	--	--	--	--	--	--	--	--	--	--	--	--	--
pos_5528	Castanin	45.2	35.9	3.04736	C34H24O22	785.086	3.375	--	--	--	--	--	--	HMDB0039245	115406-24-1	Organic compounds	Phenylpropanoids and polyketides	Tannins	Hydrolyzable tannins	Animals
pos_5535	5'-Benzoylphosphoadenosine	44.7	55.4	-26.6371	C17H18N5O8P	490.04	3.38927	--	--	--	--	--	--	--	--	--	--	--	--	--
pos_5537	(2S)-Lactyl-2-diphospho-5'-guanosine	44.6	63.1	-31.5988	C13H19N5O13P2	498.026	3.38927	--	--	--	--	--	--	--	--	--	--	--	--	--
pos_5549	Orotidine 5'-phosphate	47.8	74.3	36.1057	C10H13N2O11P	333.025	3.3964	--	--	--	--	--	--	--	--	--	--	--	--	--
pos_5553	Chlorobiocic acid	48.5	55.7	-1.34217	C21H18ClNO6	433.116	3.40355	--	--	--	--	--	--	--	--	--	--	--	--	--
pos_5554	5-Carboxymethyl-2-hydroxymuconate	44.7	64	-40.4975	C8H8O7	455.026	3.40355	--	--	--	--	--	--	--	--	--	--	--	--	--
pos_5560	Cyanidin-3-O-(6''-O-malonyl-2''-O-glucuronyl)glucoside	51.6	84.3	-10.1136	C30H31O20+	734.123	3.3964	--	--	--	--	--	--	--	--	--	--	--	--	--
pos_5566	Urolithin A	45.3	67.6	-36.7133	C13H8O4	229.086	3.41068	--	--	--	--	--	--	HMDB0013695	1143-70-0	Organic compounds	Phenylpropanoids and polyketides	Coumarins and derivatives	_	Animals,Plants
pos_5567	6-Demethylsterigmatocystin	50.5	75	15.2988	C17H10O6	275.039	3.41068	C03683	--	--	--	--	--	HMDB0033657	30461-65-5	Organic compounds	Phenylpropanoids and polyketides	Sterigmatocystins	_	Animals
pos_5576	NADP+	51.4	76.3	4.36979	C21H29N7O17P3+	767.076	3.41068	C00006	Photosynthesis(ko00195);;Glutathione metabolism(ko00480);;Nicotinate and nicotinamide metabolism(ko00760);;Drug metabolism - other enzymes(ko00983);;Metabolic pathways(ko01100);;Biosynthesis of cofactors(ko01240);;Thyroid hormone synthesis(ko04918);;Aldosterone synthesis and secretion(ko04925);;Alcoholic liver disease(ko04936);;Chemical carcinogenesis - reactive oxygen species(ko05208);;Diabetic …	--	--	--	--	HMDB0304435	--	Organic compounds	Nucleosides, nucleotides, and analogues	(5'-5')-dinucleotides	_	Microbe,Animals
pos_5579	5-Methylangelicin	43	47.7	4.92294	C12H8O3	201.056	3.41782	--	--	--	--	--	--	--	--	--	--	--	--	--
pos_5581	Lamivudine	53.5	82.6	-7.73546	C8H11N3O3S	229.05	3.41782	C07065	Bile secretion(ko04976)	--	--	--	--	HMDB0014847	134678-17-4	Organic compounds	Nucleosides, nucleotides, and analogues	Nucleoside and nucleotide analogues	3'-thia pyrimidine nucleosides	Animals
pos_5583	Urolithin C	40.1	23.6	3.5924	C13H8O5	245.045	3.41782	--	--	--	--	--	--	HMDB0029218	--	Organic compounds	Phenylpropanoids and polyketides	Coumarins and derivatives	_	Animals,Plants
pos_5585	Anthragallol	45.4	47.4	9.16584	C14H8O5	257.044	3.42497	C10297	--	--	--	--	--	--	--	--	--	--	--	--
pos_5588	Quercetin	53.8	73.2	1.15802	C15H10O7	303.05	3.41782	C00389	Flavonoid biosynthesis(ko00941);;Flavone and flavonol biosynthesis(ko00944);;Metabolic pathways(ko01100);;Biosynthesis of secondary metabolites(ko01110);;AMPK signaling pathway(ko04152)	LMPK12110004	Polyketides [PK]	Flavonoids [PK12]	Flavones and Flavonols [PK1211]	HMDB0005794	117-39-5	Organic compounds	Phenylpropanoids and polyketides	Flavonoids	Flavones	Microbe,Animals,Plants
pos_5595	Dihydromyricetin	44.5	56.9	8.90521	C15H12O8	362.09	3.41782	--	--	--	--	--	--	--	--	--	--	--	--	--
pos_5598	UDP	48.7	67.2	10.0823	C9H14N2O12P2	387.003	3.42497	C00015	Pyrimidine metabolism(ko00240);;Zeatin biosynthesis(ko00908);;Metabolic pathways(ko01100);;Nucleotide metabolism(ko01232);;Biosynthesis of cofactors(ko01240);;Neuroactive ligand-receptor interaction(ko04080)	--	--	--	--	HMDB0000295	58-98-0	Organic compounds	Nucleosides, nucleotides, and analogues	Pyrimidine nucleotides	Pyrimidine ribonucleotides	Microbe,Animals
pos_5601	Angelicin	42.7	44	-17.662	C11H6O3	411.02	3.42497	C09060	Biosynthesis of various plant secondary metabolites(ko00999);;Biosynthesis of phenylpropanoids(ko01061);;Biosynthesis of secondary metabolites(ko01110)	--	--	--	--	HMDB0033930	523-50-2	Organic compounds	Phenylpropanoids and polyketides	Coumarins and derivatives	Furanocoumarins	Animals,Plants
pos_5605	Quercetin 3-β-D-glucoside	51.8	88.2	-28.4217	C21H20O12	465.09	3.41782	--	--	--	--	--	--	HMDB0247252	482-36-0	Organic compounds	Phenylpropanoids and polyketides	Flavonoids	Flavonoid glycosides	Animals
pos_5617	UDP-2,6-dideoxy-2-acetamidino-beta-L-galactose	48.6	72.3	-21.7386	C17H28N4O15P2	629.053	3.42497	--	--	--	--	--	--	--	--	--	--	--	--	--
pos_5623	Psychosine	45	43	-5.91332	C24H47NO7	961.628	3.41782	--	--	--	--	--	--	HMDB0242640	--	Organic compounds	Lipids and lipid-like molecules	Sphingolipids	Glycosphingolipids	Animals
pos_5631	Acronycine	40.4	16.1	2.76183	C20H19NO3	321.117	3.43923	C10632	Biosynthesis of various alkaloids(ko00996);;Biosynthesis of alkaloids derived from shikimate pathway(ko01063);;Biosynthesis of secondary metabolites(ko01110)	--	--	--	--	--	--	--	--	--	--	--
pos_5633	Pro Ser Ser Thr	45.3	60.5	-20.028	C15H26N4O8	391.175	3.43923	--	--	--	--	--	--	--	--	--	--	--	--	--
pos_5639	6'''-Deamino-6'''-hydroxyneomycin C	41.2	37.2	-16.8574	C23H45N5O14	616.293	3.43923	--	--	--	--	--	--	--	--	--	--	--	--	--
pos_5641	2,6-Dimethyl-2,4E,6E-octatriene	44.5	33.2	-6.21864	C10H16	137.132	3.45352	--	--	LMFA11000042	Fatty Acyls [FA]	Hydrocarbons [FA11]	-	HMDB0302253	673-84-7	Organic compounds	Lipids and lipid-like molecules	Prenol lipids	Monoterpenoids	Animals,Plants
pos_5643	3,5-Dihydroxy-6-methyl-2,3-dihydro-4H-pyran-4-one	42.5	33.4	3.61587	C6H8O4	145.05	3.45352	--	--	--	--	--	--	--	--	--	--	--	--	--
pos_5645	Jasmone	52.5	75.3	0.938955	C11H16O	147.117	3.44637	C08490	--	LMFA02020009	Fatty Acyls [FA]	Octadecanoids [FA02]	Jasmonic acids [FA0202]	HMDB0035601	488-10-8	Organic compounds	Organic oxygen compounds	Organooxygen compounds	Carbonyl compounds	Animals,Plants
pos_5647	(S)-4-(4-Methylphenyl)-2-pentanone	46.1	40.1	-5.79386	C12H16O	159.116	3.44637	--	--	--	--	--	--	HMDB0034177	69657-27-8	Organic compounds	Lipids and lipid-like molecules	Prenol lipids	Monoterpenoids	Animals
pos_5653	D-Glucono-1,5-lactone 6-phosphate	46.5	44.3	-8.15097	C6H11O9P	281.001	3.44637	C01236	Pentose phosphate pathway(ko00030);;Metabolic pathways(ko01100);;Biosynthesis of secondary metabolites(ko01110);;Microbial metabolism in diverse environments(ko01120);;Carbon metabolism(ko01200)	--	--	--	--	HMDB0001127	2641-81-8	Organic compounds	Organic oxygen compounds	Organooxygen compounds	Carbohydrates and carbohydrate conjugates	Microbe,Animals
pos_5656	all-trans-4-Hydroxyretinoic acid	40.6	21.6	9.2615	C20H28O3	339.196	3.45352	C16677	Retinol metabolism(ko00830);;Metabolic pathways(ko01100)	LMPR01090025	Prenol Lipids [PR]	Isoprenoids [PR01]	Retinoids [PR0109]	HMDB0006254	66592-72-1	Organic compounds	Lipids and lipid-like molecules	Prenol lipids	Retinoids	Animals
pos_5661	Swertiamarin	45.8	39.7	-2.14722	C16H22O10	357.117	3.45352	--	--	--	--	--	--	--	--	--	--	--	--	--
pos_5664	Ile Met Leu	41.4	35.7	14.0122	C17H33N3O4S	376.232	3.45352	--	--	--	--	--	--	--	--	--	--	--	--	--
pos_5668	Tobramycin	40.8	40.1	24.8162	C18H37N5O9	450.267	3.45352	--	--	--	--	--	--	--	--	--	--	--	--	--
pos_5684	Thujone	48.5	45.9	1.43013	C10H16O	153.128	3.46065	C20260	--	LMPR0102120039	Prenol Lipids [PR]	Isoprenoids [PR01]	C10 isoprenoids (monoterpenes) [PR0102]	HMDB0036113	471-15-8	Organic compounds	Lipids and lipid-like molecules	Prenol lipids	Monoterpenoids	Microbe,Animals
pos_5686	Tetrahydrofolate	41.9	55.1	2.15111	C19H23N7O6	446.179	3.46065	C00101	--	--	--	--	--	HMDB0001846	135-16-0	Organic compounds	Organoheterocyclic compounds	Imidazopyrimidines	Purines and purine derivatives	Animals
pos_5695	4-Coumaryl alcohol	45.3	31.5	-0.802421	C9H10O2	151.075	3.47493	C02646	Phenylpropanoid biosynthesis(ko00940);;Biosynthesis of phenylpropanoids(ko01061);;Metabolic pathways(ko01100);;Biosynthesis of secondary metabolites(ko01110)	--	--	--	--	HMDB0003654	20649-40-5	Organic compounds	Phenylpropanoids and polyketides	Cinnamyl alcohols	_	Animals,Plants
pos_5698	5-Acetylamino-6-amino-3-methyluracil	44.4	53.2	6.9385	C7H10N4O3	181.073	3.47493	C16366	Caffeine metabolism(ko00232)	--	--	--	--	HMDB0004400	19893-78-8	Organic compounds	Organic nitrogen compounds	Organonitrogen compounds	N-arylamides	Animals
pos_5699	Methyl 3-(4-methoxyphenyl)-2-oxopropanoate	40.2	11.3	7.50937	C11H12O4	209.082	3.47493	--	--	--	--	--	--	--	--	--	--	--	--	--
pos_5700	Dhelwangin	43.5	33.7	-2.96797	C12H16O4	189.09	3.47493	--	--	--	--	--	--	HMDB0030703	23800-56-8	Organic compounds	Organic oxygen compounds	Organooxygen compounds	Carbonyl compounds	Animals,Plants
pos_5701	Ergothioneine	47.5	58.4	3.9198	C9H16N3O2S+	195.083	3.47493	--	--	--	--	--	--	--	--	--	--	--	--	--
pos_5704	Bacilysin	47.4	84.9	41.5223	C12H18N2O5	253.129	3.47493	--	--	--	--	--	--	--	--	--	--	--	--	--
pos_5705	5-METHYL-7-METHOXYISOFLAVONE	43.2	24.7	-2.27217	C17H14O3	267.101	3.47493	--	--	--	--	--	--	--	--	--	--	--	--	--
pos_5707	Norbaeocystin	43.4	26.6	-1.20605	C10H13N2O4P	279.05	3.47493	--	--	--	--	--	--	--	--	--	--	--	--	--
pos_5711	Nopaline	41.1	37.3	-22.792	C11H20N4O6	287.128	3.47493	--	--	--	--	--	--	--	--	--	--	--	--	--
pos_5712	Fragransol B	42.2	16.3	0.0528539	C19H22O5	331.153	3.47493	--	--	--	--	--	--	HMDB0033538	114394-20-6	Organic compounds	Phenylpropanoids and polyketides	2-arylbenzofuran flavonoids	_	Animals
pos_5713	Loganate	49.2	82.6	-33.7601	C16H24O10	415.087	3.47493	--	--	--	--	--	--	--	--	--	--	--	--	--
pos_5718	Kaempferol 3-neohesperidoside	45.5	65.2	-26.3022	C27H30O15	577.14	3.47493	--	--	--	--	--	--	--	--	--	--	--	--	--
pos_5722	2-Methyl-1,3-cyclohexadiene	41.1	18.3	-8.26638	C7H10	95.0847	3.46778	--	--	--	--	--	--	HMDB0032395	1489-57-2	Organic compounds	Hydrocarbons	Unsaturated hydrocarbons	Branched unsaturated hydrocarbons	Animals
pos_5726	2'-Deamino-2'-hydroxyparomamine	53.9	78.9	1.923	C12H24N2O8	347.143	3.48207	--	--	--	--	--	--	--	--	--	--	--	--	--
pos_5728	(-)-Catechin 3-O-gallate	46.4	49	-2.80979	C22H18O10	443.096	3.48207	--	--	LMPK12020091	Polyketides [PK]	Flavonoids [PK12]	Flavans, Flavanols and Leucoanthocyanidins [PK1202]	HMDB0029255	--	Organic compounds	Phenylpropanoids and polyketides	Linear 1,3-diarylpropanoids	Chalcones and dihydrochalcones	Animals,Plants
pos_5729	Strictosamide	48.6	70.6	13.3056	C26H30N2O8	521.196	3.48207	--	--	--	--	--	--	--	--	--	--	--	--	--
pos_5732	dTDP-4-amino-4,6-dideoxy-D-glucose	48.1	60.7	2.92004	C16H27N3O14P2	589.132	3.48207	--	--	--	--	--	--	--	--	--	--	--	--	--
pos_5736	Quinone	40.7	10.8	-0.4081	C6H4O2	109.028	3.4892	C00472	Aminobenzoate degradation(ko00627);;Microbial metabolism in diverse environments(ko01120);;Chemical carcinogenesis - reactive oxygen species(ko05208)	--	--	--	--	HMDB0003364	106-51-4	Organic compounds	Organic oxygen compounds	Organooxygen compounds	Carbonyl compounds	Microbe,Animals
pos_5742	Dihydroclavaminic acid	46.6	67.6	19.4815	C8H12N2O4	201.091	3.4892	--	--	--	--	--	--	--	--	--	--	--	--	--
pos_5747	L-phenylalanyl-L-proline	46.4	60.6	24.5326	C14H18N2O3	245.135	3.4892	--	--	--	--	--	--	--	--	--	--	--	--	--
pos_5751	Dantrolene	45.4	34	-2.07486	C14H10N4O5	315.072	3.4892	C06939	--	--	--	--	--	HMDB0015350	7261-97-4	Organic compounds	Organoheterocyclic compounds	Azolidines	Imidazolidines	Animals
pos_5763	2,5-Furandicarboxaldehyde	42.2	18.3	0.199222	C6H4O3	125.023	3.49633	C20899	--	--	--	--	--	--	--	--	--	--	--	--
pos_5766	N-Carbamyl-L-glutamate	44.8	41	-11.923	C6H10N2O5	229.02	3.49633	C05829	Histidine metabolism(ko00340)	--	--	--	--	HMDB0015673	1188-38-1	Organic compounds	Organic acids and derivatives	Carboxylic acids and derivatives	Amino acids, peptides, and analogues	Animals
pos_5770	7-Oxoheptanoic acid	40.5	3.77	0.038428	C7H12O3	289.165	3.49633	--	--	--	--	--	--	--	--	--	--	--	--	--
pos_5774	Isopongaflavone	43.1	25.3	-0.536688	C21H18O4	335.128	3.50348	--	--	LMPK12110181	Polyketides [PK]	Flavonoids [PK12]	Flavones and Flavonols [PK1211]	--	--	--	--	--	--	--
pos_5776	N-Acetylneuraminate 9-phosphate	46.8	60.9	11.6777	C11H20NO12P	389.076	3.49633	C06241	--	--	--	--	--	HMDB0006268	--	Organic compounds	Organic oxygen compounds	Organooxygen compounds	Carbohydrates and carbohydrate conjugates	Animals
pos_5777	RHODOMYRTOXIN	43.7	33.2	8.88083	C24H28O7	429.195	3.49633	--	--	--	--	--	--	--	--	--	--	--	--	--
pos_5779	Toringin	45.6	60.6	-31.8437	C21H20O9	455.061	3.50348	--	--	--	--	--	--	--	--	--	--	--	--	--
pos_5782	Dihydrofolate	46.4	54.1	11.8927	C19H21N7O6	485.194	3.49633	C00415	One carbon pool by folate(ko00670);;Folate biosynthesis(ko00790);;Biosynthesis of phenylpropanoids(ko01061);;Metabolic pathways(ko01100);;Biosynthesis of cofactors(ko01240);;Antifolate resistance(ko01523)	--	--	--	--	HMDB0001056	4033-27-6	Organic compounds	Organic acids and derivatives	Carboxylic acids and derivatives	Amino acids, peptides, and analogues	Microbe,Animals
pos_5796	Arbutin 6-phosphate	46.7	66.7	-25.1506	C12H17O10P	317.033	3.51062	--	--	--	--	--	--	--	--	--	--	--	--	--
pos_5802	cyclo-Dopa-glucuronylglucoside	47.9	68.7	-2.87238	C21H27NO15	556.126	3.51062	--	--	--	--	--	--	--	--	--	--	--	--	--
pos_5805	Acetyl adenylate	40.9	32.6	0.553039	C12H16N5O8P	817.111	3.51062	C05993	Purine metabolism(ko00230);;Pyruvate metabolism(ko00620);;Metabolic pathways(ko01100)	--	--	--	--	HMDB0006880	13015-87-7	Organic compounds	Organic oxygen compounds	Organooxygen compounds	Carbohydrates and carbohydrate conjugates	Animals
pos_5806	Casuarinin	41.8	27.5	4.23196	C41H28O26	937.098	3.51062	--	--	--	--	--	--	--	--	--	--	--	--	--
pos_5808	3,4-Dihydroxyhydrocinnamic acid	50.3	53	-0.0543146	C9H10O4	147.044	3.51775	C10447	Tyrosine metabolism(ko00350)	--	--	--	--	HMDB0000423	1078-61-1	Organic compounds	Phenylpropanoids and polyketides	Phenylpropanoic acids	_	Animals,Plants
pos_5809	1-(5-Phospho-D-ribosyl)-5-amino-4-imidazolecarboxylate	46.5	84.1	-38.3942	C9H14N3O9P	304.02	3.5249	C04751	Purine metabolism(ko00230);;Metabolic pathways(ko01100);;Biosynthesis of secondary metabolites(ko01110)	--	--	--	--	HMDB0006273	6001-14-5	Organic compounds	Organic oxygen compounds	Organooxygen compounds	Carbohydrates and carbohydrate conjugates	Microbe,Animals
pos_5810	Methionyl-Histidine	47.7	51.6	-0.889857	C11H18N4O3S	309.099	3.51775	--	--	--	--	--	--	HMDB0028975	--	Organic compounds	Organic acids and derivatives	Carboxylic acids and derivatives	Amino acids, peptides, and analogues	Animals
pos_5817	dTDP-3-acetamido-3,6-dideoxy-alpha-D-galactopyranose	48.8	72.2	-1.09846	C18H29N3O15P2	572.103	3.5249	--	--	--	--	--	--	--	--	--	--	--	--	--
pos_5824	3,4-Dihydroxyphenyl ethanol	41.4	38	7.26988	C8H10O3	155.071	3.53203	--	--	--	--	--	--	--	--	--	--	--	--	--
pos_5827	Doxycycline	49.6	75.6	-21.4468	C22H24N2O8	409.13	3.53203	--	--	--	--	--	--	--	--	--	--	--	--	--
pos_5828	DiosMetin 7-O-????-D-Glucuronide	49.9	75	20.185	C22H20O12	499.094	3.53203	--	--	--	--	--	--	--	--	--	--	--	--	--
pos_5833	Kaempferide	48.1	56.4	0.618616	C16H12O6	318.097	3.53917	C10098	Flavone and flavonol biosynthesis(ko00944)	LMPK12110563	Polyketides [PK]	Flavonoids [PK12]	Flavones and Flavonols [PK1211]	HMDB0037441	491-54-3	Organic compounds	Phenylpropanoids and polyketides	Flavonoids	Flavones	Animals,Plants
pos_5841	Ecgonine methyl ester	42.8	28.2	-2.85211	C10H17NO3	199.142	3.5463	C12448	Tropane, piperidine and pyridine alkaloid biosynthesis(ko00960);;Biosynthesis of alkaloids derived from ornithine, lysine and nicotinic acid(ko01064);;Metabolic pathways(ko01100);;Biosynthesis of secondary metabolites(ko01110)	--	--	--	--	HMDB0006406	7143-09-01	Organic compounds	Alkaloids and derivatives	Tropane alkaloids	_	Animals
pos_5845	Kaempferol 3-O-glucoside	49.5	83.6	20.0632	C21H20O11	471.099	3.5463	C12249	Flavone and flavonol biosynthesis(ko00944);;Biosynthesis of secondary metabolites(ko01110)	LMPK12111725	Polyketides [PK]	Flavonoids [PK12]	Flavones and Flavonols [PK1211]	HMDB0037429	480-10-4	Organic compounds	Phenylpropanoids and polyketides	Flavonoids	Flavonoid glycosides	Animals
pos_5846	5-O-Methylvisammioside	46.1	59.8	-18.6297	C22H28O10	491.123	3.5463	--	--	--	--	--	--	--	--	--	--	--	--	--
pos_5849	L-Malyl-CoA	41.6	67	-16.3714	C25H40N7O20P3S	866.108	3.55345	C04348	--	LMFA07050348	Fatty Acyls [FA]	Fatty esters [FA07]	Fatty acyl CoAs [FA0705]	HMDB0001021	2043-93-8	Organic compounds	Lipids and lipid-like molecules	Fatty Acyls	Fatty acyl thioesters	Animals
pos_5850	(+)-alpha-thujene	42.2	25.6	-9.63762	C10H16	137.131	3.56058	--	--	LMPR0102120037	Prenol Lipids [PR]	Isoprenoids [PR01]	C10 isoprenoids (monoterpenes) [PR0102]	--	--	--	--	--	--	--
pos_5852	(-)-trans-Carveol	45.9	31.7	-0.964869	C10H16O	135.117	3.56058	--	--	--	--	--	--	--	--	--	--	--	--	--
pos_5859	L-Arginine phosphate	43.1	49.9	-39.9278	C6H15N4O5P	293.031	3.56058	C05945	--	--	--	--	--	HMDB0029438	1189-11-3	Organic compounds	Organic acids and derivatives	Carboxylic acids and derivatives	Amino acids, peptides, and analogues	Animals
pos_5860	Betulalbuside A	40.3	6.09	1.77526	C16H28O7	355.172	3.56058	--	--	--	--	--	--	--	--	--	--	--	--	--
pos_5861	6'-Dehydro-6'-oxoparomamine	43.8	44.3	20.9179	C12H23N3O7	339.194	3.56058	--	--	--	--	--	--	--	--	--	--	--	--	--
pos_5869	Aclacinomycin T	48	76.7	2.92384	C30H35NO10	552.224	3.56058	--	--	--	--	--	--	--	--	--	--	--	--	--
pos_5874	2-Methyleneglutarate	42	18.4	1.06656	C6H8O4	109.029	3.56772	--	--	--	--	--	--	--	--	--	--	--	--	--
pos_5875	N-Acetylputrescine	42.1	20.3	-1.9785	C6H14N2O	113.107	3.57487	C02714	Arginine and proline metabolism(ko00330);;Metabolic pathways(ko01100)	--	--	--	--	HMDB0002064	18233-70-0	Organic compounds	Organic acids and derivatives	Carboximidic acids and derivatives	Carboximidic acids	Microbe,Animals,Plants
pos_5879	3-Nonyl-1H-pyrazole	40	1.57	-0.607383	C12H22N2	195.185	3.57487	--	--	--	--	--	--	HMDB0034210	72738-01-3	Organic compounds	Organoheterocyclic compounds	Azoles	Pyrazoles	Animals
pos_5885	8-Demethyl-8-alpha-L-rhamnosyltetracenomycin C	43.4	37.2	4.1678	C28H28O15	569.131	3.57487	--	--	--	--	--	--	--	--	--	--	--	--	--
pos_5887	Quercetin 3-(2G-xylosylrutinoside)	45.9	53.2	12.6967	C32H38O20	725.202	3.57487	--	--	--	--	--	--	--	--	--	--	--	--	--
pos_5889	2-Methylcyclopentane-1,3-dione	49	49.8	-3.27721	C6H8O2	77.0382	3.56772	--	--	--	--	--	--	--	--	--	--	--	--	--
pos_5893	Haematopodin	40.4	13.3	-0.137402	C13H12N2O3	245.092	3.582	--	--	--	--	--	--	HMDB0040734	151964-21-5	Organic compounds	Organoheterocyclic compounds	Quinolines and derivatives	Pyrroloquinolines	Animals
pos_5895	dTDP-3-O-methyl-beta-L-rhamnose	47.4	56.5	10.7899	C17H28N2O15P2	585.092	3.582	--	--	--	--	--	--	--	--	--	--	--	--	--
pos_5906	Biliverdin-IX-delta	42.9	32	-0.663887	C33H34N4O6	621.211	3.58913	--	--	--	--	--	--	--	--	--	--	--	--	--
pos_5908	3-Oxoadipyl-CoA	44.5	41.9	4.15623	C27H42N7O20P3S	874.132	3.58913	C02232	Phenylalanine metabolism(ko00360);;Benzoate degradation(ko00362);;Caprolactam degradation(ko00930);;Metabolic pathways(ko01100);;Microbial metabolism in diverse environments(ko01120)	LMFA07050237	Fatty Acyls [FA]	Fatty esters [FA07]	Fatty acyl CoAs [FA0705]	HMDB0060378	--	Organic compounds	Lipids and lipid-like molecules	Fatty Acyls	Fatty acyl thioesters	Animals
pos_5910	Caprylic acid	47.2	43.1	-2.63823	C8H16O2	109.101	3.60342	--	--	--	--	--	--	--	--	--	--	--	--	--
pos_5912	Phthalide	46.9	52.6	1.01904	C8H6O2	307.091	3.60342	--	--	--	--	--	--	HMDB0032469	87-41-2	Organic compounds	Organoheterocyclic compounds	Isocoumarans	Isobenzofuranones	Animals
pos_5913	(S)-Ureidoglycine	40.2	14.4	7.83791	C3H7N3O3	156.039	3.60342	--	--	--	--	--	--	--	--	--	--	--	--	--
pos_5915	Deoxyuridine	48.3	76.2	23.1389	C9H12N2O5	228.079	3.60342	C00526	Pyrimidine metabolism(ko00240);;Metabolic pathways(ko01100);;Nucleotide metabolism(ko01232);;ABC transporters(ko02010)	--	--	--	--	HMDB0000012	951-78-0	Organic compounds	Nucleosides, nucleotides, and analogues	Pyrimidine nucleosides	Pyrimidine 2'-deoxyribonucleosides	Animals
pos_5916	Ginkgolide J	46	72.8	42.034	C20H24O10	407.151	3.60342	--	--	--	--	--	--	--	--	--	--	--	--	--
pos_5921	Myricetin 3-(4''-malonylrhamnoside)	43	23.4	3.0637	C24H22O15	551.105	3.60342	--	--	LMPK12112459	Polyketides [PK]	Flavonoids [PK12]	Flavones and Flavonols [PK1211]	--	--	--	--	--	--	--
pos_5926	Tetracenomycin B3	43.8	39.7	-5.56576	C21H14O8	811.123	3.59628	C12369	Biosynthesis of type II polyketide products(ko01057);;Metabolic pathways(ko01100);;Biosynthesis of secondary metabolites(ko01110)	--	--	--	--	--	--	--	--	--	--	--
pos_5927	Protoviolaceinic acid	42.6	23.7	-0.803394	C21H15N3O3	753.129	3.61055	--	--	--	--	--	--	--	--	--	--	--	--	--
pos_5933	1-Fluorocyclohexadiene-cis,cis-1,2-diol	40.1	15.3	-6.05697	C6H7FO2	131.049	3.61768	--	--	--	--	--	--	--	--	--	--	--	--	--
pos_5937	Gibberellin A5	43.9	31.3	-7.32835	C19H22O5	295.13	3.61768	--	--	--	--	--	--	HMDB0303484	--	Organic compounds	Lipids and lipid-like molecules	Prenol lipids	Diterpenoids	Animals
pos_5938	5'-Methylthioadenosine	42.9	57.5	35.8082	C11H15N5O3S	315.134	3.62483	C00170	Cysteine and methionine metabolism(ko00270);;Zeatin biosynthesis(ko00908);;Biosynthesis of plant secondary metabolites(ko01060);;Metabolic pathways(ko01100)	--	--	--	--	HMDB0001173	2457-80-9	Organic compounds	Nucleosides, nucleotides, and analogues	5'-deoxyribonucleosides	5'-deoxy-5'-thionucleosides	Microbe,Animals
pos_5940	1-(4-Hydroxy-3-methoxyphenyl)-7-phenyl-3,5-heptanedione	40.7	13.2	-5.5026	C20H22O4	327.157	3.61768	--	--	--	--	--	--	HMDB0033710	83161-94-8	Organic compounds	Phenylpropanoids and polyketides	Diarylheptanoids	Linear diarylheptanoids	Animals
[truncated: 1,381 more rows]
