# Supplementary material for: Transcriptomic and Metabolomic Analysis Reveals the Potential Roles of Polyphenols and Flavonoids in Response to Sunburn Stress in Chinese Olive (Canarium album)
Source: Plants (Basel). 2024 Aug 25;13(17):2369. doi: 10.3390/plants13172369 (PMC11397064; doi:10.3390/plants13172369)
Supplement: Supplementary file 1 [file plants-13-02369-s001.zip › Table S6 DAMs identification.xlsx]

## Sheet: Table S6 800 DAMs 
name	ID	M-CK1	M-CK2	M-CK3	M-SSI2	M-SSI3	M-SSI1	M-MSI2	M-MSI3	M-MSI1	QC-1	QC-2	QC-3	KEGG_annotation	KEGG_pathway_annotation	LM_ID(lipidmaps)	CATEGORY(lipidmaps)	MAIN_CLASS(lipidmaps)	SUB_CLASS	HMDB_ID	CAS	kingdom(HMDB)	super_class(HMDB)	HMDB_taxonomy	sub_class(HMDB)
6-Amino-2-oxohexanoate	neg_1255	135.112	115.044	54.6583	590.583	533.778	631.707	230.941	141.164	101.312	342.273	339.372	317.068	C03239	Lysine degradation(ko00310);;D-Amino acid metabolism(ko00470);;Tropane, piperidine and pyridine alkaloid biosynthesis(ko00960);;Metabolic pathways(ko01100)	--	--	--	--	HMDB0012151	--	Organic compounds	Organic acids and derivatives	Keto acids and derivatives	Medium-chain keto acids and derivatives
N-Acetyl-L-glutamic acid	neg_1258	1128.12	992.097	1179.24	8558.87	8913.64	9715.59	2969.32	2251.68	1867.78	5071.74	5050.64	4866.57	C00624	Arginine biosynthesis(ko00220);;Metabolic pathways(ko01100);;Biosynthesis of secondary metabolites(ko01110);;2-Oxocarboxylic acid metabolism(ko01210);;Biosynthesis of amino acids(ko01230)	--	--	--	--	HMDB0001138	1188-37-0	Organic compounds	Organic acids and derivatives	Carboxylic acids and derivatives	Amino acids, peptides, and analogues
L-Proline	neg_1271	9.81817	8.94083	6.27038	45.7439	55.3222	66.5804	12.9112	9.81086	10.8861	35.2955	33.9767	30.7806	C00148	Arginine and proline metabolism(ko00330);;Carbapenem biosynthesis(ko00332);;D-Amino acid metabolism(ko00470);;Aminoacyl-tRNA biosynthesis(ko00970);;Metabolic pathways(ko01100);;Biosynthesis of secondary metabolites(ko01110);;Biosynthesis of amino acids(ko01230);;ABC transporters(ko02010)	--	--	--	--	HMDB0000162	147-85-3	Organic compounds	Organic acids and derivatives	Carboxylic acids and derivatives	Amino acids, peptides, and analogues
Propanoate	neg_1575	18.3618	25.3427	26.5006	95.7333	86.7387	99.9703	49.3919	29.6974	35.0356	47.9351	43.5163	47.815	C00163	Propanoate metabolism(ko00640);;Nicotinate and nicotinamide metabolism(ko00760);;Metabolic pathways(ko01100)	--	--	--	--	HMDB0000237	79-09-4	Organic compounds	Organic acids and derivatives	Carboxylic acids and derivatives	Carboxylic acids
2-Hydroxy-5-carboxymethylmuconate semialdehyde	neg_1616	166.397	136.338	184.513	814.456	876.546	685.922	363.988	317.141	341.967	396.211	395.878	375.644	C04642	Tyrosine metabolism(ko00350);;Metabolic pathways(ko01100)	--	--	--	--	--	--	--	--	--	--
5-Aminosalicylic Acid	neg_2857	2.6297	27.9734	18.0667	35.2663	9.2082	37.5059	68.5505	69.2527	53.333	32.9586	33.5742	27.8774	--	--	--	--	--	--	HMDB0014389	89-57-6	Organic compounds	Benzenoids	Benzene and substituted derivatives	Benzoic acids and derivatives
L-Uridine	neg_3018	103.884	42.8663	370.874	195.31	177.23	272.42	446.181	562.998	513.535	303.956	302.312	289.037	--	--	--	--	--	--	--	--	--	--	--	--
Licoflavone A	neg_3057	72767.3	75996.1	157825	14071.2	14557.8	12015.6	35736	40101.8	32757.1	44576.5	44241.7	43725	--	--	LMPK12110032	Polyketides [PK]	Flavonoids [PK12]	Flavones and Flavonols [PK1211]	--	--	--	--	--	--
Serinyl-Aspartate	neg_3715	222.049	290.408	242.53	626.329	455.361	511.375	239.071	151.078	154	283.035	325.79	292.944	--	--	--	--	--	--	HMDB0029035	2543-31-9	Organic compounds	Organic acids and derivatives	Carboxylic acids and derivatives	Amino acids, peptides, and analogues
Deoxyloganin	neg_3805	1509.03	1046.01	1051.99	4179.27	6592.56	6771.05	1489.06	1214.27	1354.89	2141.06	2066.29	2087.72	C06071	Monoterpenoid biosynthesis(ko00902);;Metabolic pathways(ko01100);;Biosynthesis of secondary metabolites(ko01110)	LMPR0102070005	Prenol Lipids [PR]	Isoprenoids [PR01]	C10 isoprenoids (monoterpenes) [PR0102]	HMDB0251007	--	Organic compounds	Lipids and lipid-like molecules	Prenol lipids	Terpene glycosides
3,6-Dihydronicotinic acid	neg_3860	49.009	55.308	34.5811	111.454	101.948	108.265	35.6009	39.0626	58.6191	101.371	93.9017	99.857	C16671	Tropane, piperidine and pyridine alkaloid biosynthesis(ko00960);;Biosynthesis of secondary metabolites(ko01110)	--	--	--	--	--	--	--	--	--	--
CDP-4-dehydro-6-deoxy-D-glucose	neg_4158	3372.35	3977.91	5670.74	2398.76	2408.74	2139.66	8615.83	9549.03	8699.68	4804.12	4714.93	4939.8	C01219	Amino sugar and nucleotide sugar metabolism(ko00520);;Metabolic pathways(ko01100);;Biosynthesis of nucleotide sugars(ko01250)	--	--	--	--	--	--	--	--	--	--
2-(alpha-D-Mannosyl)-3-phosphoglycerate	neg_4201	1394.97	1407.54	1522.64	2999.07	1683.92	3256.14	6892.95	5882.99	4946.31	1536.9	1476.54	1526.2	C11516	Fructose and mannose metabolism(ko00051);;Metabolic pathways(ko01100)	--	--	--	--	--	--	--	--	--	--
N2-Succinyl-L-arginine	neg_4294	2.86218	12.5223	4.17567	185.585	119.198	149.676	94.5043	54.8689	36.2969	59.6967	65.0785	65.8524	C03296	Arginine and proline metabolism(ko00330);;Metabolic pathways(ko01100)	--	--	--	--	--	--	--	--	--	--
Pentagalloylglucose	neg_4567	22049	23319.5	26944.3	10823.1	15444.6	10866.2	45498.3	41309.8	39403.9	27620.1	27449.1	27862.3	C04576	Biosynthesis of various plant secondary metabolites(ko00999)	--	--	--	--	--	--	--	--	--	--
Miquelianin	neg_4935	27060.9	21176.5	27929.1	39780.9	53752.3	37274.5	24696.3	18616.3	17620.8	29763.3	29350.8	29390.7	--	--	LMPK12112173	Polyketides [PK]	Flavonoids [PK12]	Flavones and Flavonols [PK1211]	HMDB0029212	22688-79-5	Organic compounds	Phenylpropanoids and polyketides	Flavonoids	Flavonoid glycosides
CDP-abequose	neg_5056	697.782	1132.43	1346.54	117.369	315.622	92.3022	939.008	1160.81	1382.25	805.541	801.224	811.179	C01788	Amino sugar and nucleotide sugar metabolism(ko00520);;Metabolic pathways(ko01100);;Biosynthesis of nucleotide sugars(ko01250)	--	--	--	--	--	--	--	--	--	--
Salbostatin	neg_5170	26.9971	2.30938e-07	3.87773	389.588	534.223	763.781	109.971	111.359	30.9259	135.56	133.73	113.34	C17698	Biosynthesis of secondary metabolites(ko01110)	--	--	--	--	--	--	--	--	--	--
Arg Gly Asp	neg_5204	2176.23	1738.65	1790.47	4935.49	4572.61	5767.53	2277.79	2673.56	2454.27	3047.73	3055.83	2966.65	--	--	--	--	--	--	--	--	--	--	--	--
CDP-glycerol	neg_5284	2328.46	4052.4	2451.17	865.474	988.099	497.28	6852.25	4874.73	4486.65	3393.22	3300.5	3373.44	C00513	Glycerophospholipid metabolism(ko00564)	--	--	--	--	HMDB0059599	--	Organic compounds	Lipids and lipid-like molecules	Glycerophospholipids	CDP-glycerols
D-Neopterin	neg_5662	28.3026	163.14	46.2071	67.6099	49.9159	40.1242	34.182	9.36313	19.4414	92.0938	89.3547	78.2431	C05926	Folate biosynthesis(ko00790)	--	--	--	--	HMDB0000845	2009-64-5	Organic compounds	Organoheterocyclic compounds	Pteridines and derivatives	Pterins and derivatives
trans-Zeatin riboside monophosphate	neg_5985	48.4332	114.769	190.094	38.2056	58.6299	158.797	308.904	354.817	315.25	71.0235	73.2841	76.4999	C16430	Zeatin biosynthesis(ko00908);;Biosynthesis of secondary metabolites(ko01110)	--	--	--	--	HMDB0304508	--	Organic compounds	Nucleosides, nucleotides, and analogues	Purine nucleotides	Purine ribonucleotides
dTDP-4-oxo-2,6-dideoxy-D-glucose	neg_6039	925.635	2592.07	1597.98	1524.62	1106.95	2639.84	3844.44	4484.99	5721.18	911.401	883.466	921.284	C11922	Polyketide sugar unit biosynthesis(ko00523);;Metabolic pathways(ko01100);;Biosynthesis of secondary metabolites(ko01110);;Biosynthesis of nucleotide sugars(ko01250)	--	--	--	--	--	--	--	--	--	--
L-Rhamnulose	neg_6187	220.093	271.479	280.028	16.1552	4.45345	10.5356	141.859	120.765	164.164	118.04	115.096	106.377	C00861	Fructose and mannose metabolism(ko00051);;Metabolic pathways(ko01100)	--	--	--	--	HMDB0010207	470-21-3	Organic compounds	Organic oxygen compounds	Organooxygen compounds	Carbohydrates and carbohydrate conjugates
Quercetin 3-O-glucoside	neg_6286	1.93037	183.228	85.3108	19.2728	39.4649	3.41612	1152.73	745.638	1005.12	77.3197	71.4871	5.66984	C05623	Flavone and flavonol biosynthesis(ko00944);;Metabolic pathways(ko01100);;Biosynthesis of secondary metabolites(ko01110)	--	--	--	--	HMDB0037362	482-35-9	Organic compounds	Phenylpropanoids and polyketides	Flavonoids	Flavonoid glycosides
Abscisic acid glucose ester	neg_6400	108.44	139.379	94.2607	99.458	89.0668	75.1031	15.6542	9.97847	26.7996	81.2611	86.504	71.8688	C15970	Carotenoid biosynthesis(ko00906);;Metabolic pathways(ko01100);;Biosynthesis of secondary metabolites(ko01110)	--	--	--	--	--	--	--	--	--	--
dTDP-L-dihydrostreptose	neg_6477	440.518	647.212	742.043	7949.99	9526.41	7036.25	3416.26	2142.03	1734.87	3976.51	3963.45	3959.35	C03442	Metabolic pathways(ko01100);;Biosynthesis of secondary metabolites(ko01110);;Biosynthesis of nucleotide sugars(ko01250)	--	--	--	--	--	--	--	--	--	--
dTDP-3-amino-2,3,6-trideoxy-4-keto-D-glucose	neg_6603	14257.4	8944.18	10264.6	3625.17	8028.25	7453.89	14652.3	16002.3	14008.9	9958.98	9895.45	10058.7	C12318	Polyketide sugar unit biosynthesis(ko00523);;Metabolic pathways(ko01100);;Biosynthesis of secondary metabolites(ko01110);;Biosynthesis of nucleotide sugars(ko01250)	--	--	--	--	--	--	--	--	--	--
Cytidine 5'-diphosphocholine (CDP-choline)	neg_6633	1007.5	1724.21	1850.22	1785.97	2712.99	1954.05	5514.08	3757.64	5768.9	2660.52	2666.91	2604.72	--	--	--	--	--	--	--	--	--	--	--	--
Hydroxymethylbilane	neg_6879	627.065	758.879	1090.13	288.23	425.28	316.005	684.485	845.184	1154.16	479.353	463.278	497.429	C01024	Porphyrin metabolism(ko00860);;Metabolic pathways(ko01100);;Biosynthesis of secondary metabolites(ko01110);;Biosynthesis of cofactors(ko01240)	--	--	--	--	HMDB0001137	71861-60-4	Organic compounds	Organoheterocyclic compounds	Tetrapyrroles and derivatives	--
4-Hydroxy-3-methoxyphenyl-beta-hydroxypropanoyl-CoA	neg_6880	14.8653	97.2921	58.527	11.1777	7.67805	8.37552	173.083	140.883	139.026	65.6311	96.0516	68.131	C07303	Biosynthesis of various alkaloids(ko00996);;Metabolic pathways(ko01100);;Biosynthesis of secondary metabolites(ko01110)	--	--	--	--	--	--	--	--	--	--
Red chlorophyll catabolite	neg_6937	319.927	225.616	240.702	100.818	306.025	184.523	343.928	437.621	546.58	226.605	207.767	227.929	C18022	Porphyrin metabolism(ko00860);;Biosynthesis of secondary metabolites(ko01110)	--	--	--	--	--	--	--	--	--	--
Lithospermic acid	neg_7005	1355.52	2305.2	13364.5	14371.3	22301	22173.5	60556.1	67119.2	42480.9	26180.8	26016.2	25774.4	C08745	--	--	--	--	--	--	--	--	--	--	--
4'''-Demalonylsalvianin	neg_7021	431.343	931.892	488.845	43.8175	162.173	99.2143	1231.79	1079.87	804.278	629.069	681.57	602.61	C12641	Anthocyanin biosynthesis(ko00942);;Biosynthesis of secondary metabolites(ko01110)	--	--	--	--	--	--	--	--	--	--
2-[(2-Aminoethylcarbamoyl)methyl]-2-hydroxybutanedioate	neg_7067	85.1874	65.7048	196.061	379.174	354.952	338.152	1087	692.943	964.022	430.527	425.673	416.281	C22073	Metabolic pathways(ko01100);;Biosynthesis of secondary metabolites(ko01110)	--	--	--	--	--	--	--	--	--	--
Pseudouridine	neg_7103	26.7157	19.8419	129.138	36.1826	38.1191	46.5	1119.86	1077.69	959.021	274.578	261.095	264.642	C02067	Pyrimidine metabolism(ko00240);;Metabolic pathways(ko01100)	--	--	--	--	HMDB0000767	1445-07-4	Organic compounds	Nucleosides, nucleotides, and analogues	Nucleoside and nucleotide analogues	--
104086-76-2	neg_7196	126.318	109.646	481.268	293.082	185.356	474.945	1126.55	1596.71	1329.32	377.968	371.642	352.848	--	--	--	--	--	--	--	--	--	--	--	--
Miraxanthin-V	neg_7262	38.3772	37.5958	47.7066	168.74	46.7059	53.1648	1505.52	1484.19	775.043	370.526	393.992	362.605	C08557	Betalain biosynthesis(ko00965);;Biosynthesis of secondary metabolites(ko01110)	--	--	--	--	--	--	--	--	--	--
Tubulosine	neg_7911	525.643	427.462	622.088	1099.43	1037.12	1249.3	547.798	467.317	406.507	925.055	859.886	886.795	C09248	Isoquinoline alkaloid biosynthesis(ko00950)	--	--	--	--	--	--	--	--	--	--
5-O-beta-D-Mycaminosyltylonolide	neg_7974	144.093	214.993	414.953	941.912	988.693	1357.79	486.198	542.559	611.027	600.337	625.04	612.887	C12002	Metabolic pathways(ko01100);;Biosynthesis of secondary metabolites(ko01110)	--	--	--	--	--	--	--	--	--	--
Geldanamycin Analog	neg_8106	4.02761	15.1053	32.2843	313.52	283.654	354.589	23.4714	15.44	113.575	119.062	134.556	130.873	--	--	--	--	--	--	--	--	--	--	--	--
1-Palmitoyl Lysophosphatidic Acid	neg_8153	921.964	587.434	476.983	2352.86	2207.61	1921.01	906.606	834.722	870.928	1038.19	1055.99	1079.54	--	--	--	--	--	--	--	--	--	--	--	--
1-Stearoyl-sn-glycerol 3-phosphocholine	neg_8303	1028.09	980.656	1751.17	6127.54	9523.54	9035.21	2630.65	3047.93	3308.5	4180.62	4020.1	4207.05	--	--	--	--	--	--	--	--	--	--	--	--
all-trans-4-Oxoretinoic acid	neg_8751	671.302	745.049	780.35	491.502	178.404	184.067	632.507	641.34	868.175	557.786	568.005	620.721	C16678	Metabolic pathways(ko01100)	LMPR01090026	Prenol Lipids [PR]	Isoprenoids [PR01]	Retinoids [PR0109]	HMDB0006280	64907-22-8	Organic compounds	Lipids and lipid-like molecules	Prenol lipids	Retinoids
9R,10S-EpOME	pos_10029	71.0734	162.276	72.6799	177.639	286.523	271.095	104.46	89.3726	134.904	159.526	159.578	165.659	--	--	LMFA02000283	Fatty Acyls [FA]	Octadecanoids [FA02]	Other Octadecanoids [FA0200]	--	--	--	--	--	--
Estrone	pos_10647	172.365	97.9701	169.092	135.861	71.2932	27.0949	261.286	166.603	216.316	146.385	114.384	146.059	C00468	Metabolic pathways(ko01100)	LMST02010004	Sterol Lipids [ST]	Steroids [ST02]	C18 steroids (estrogens) and derivatives [ST0201]	HMDB0000145	53-16-7	Organic compounds	Lipids and lipid-like molecules	Steroids and steroid derivatives	Estrane steroids
2-Pyrrolidinone	pos_1161	51.209	54.1339	42.2128	19.5839	13.9388	12.356	64.0927	62.6111	70.1886	41.7043	37.0593	42.3527	--	--	--	--	--	--	HMDB0002039	616-45-5	Organic compounds	Organoheterocyclic compounds	Pyrrolidines	Pyrrolidones
Delphinidin-3-(p-coumaroyl)-rutinoside-5-glucoside	pos_1281	393.52	632.449	211.192	1409.87	1063.5	809.812	397.424	292.952	222.054	511.031	519.438	529.437	C16294	Anthocyanin biosynthesis(ko00942)	--	--	--	--	--	--	--	--	--	--
Methyl beta-D-galactoside	pos_1576	140.117	97.2788	114.444	14.0755	3.8505	11.0309	92.8217	113.701	103.121	34.3811	50.3201	45.4417	C03619	ABC transporters(ko02010)	--	--	--	--	HMDB0246173	--	Organic compounds	Organic oxygen compounds	Organooxygen compounds	Carbohydrates and carbohydrate conjugates
alpha-1,5-L-Arabinobiose	pos_1586	182.987	183.192	346.429	25.2	3.46545	0.709806	79.5149	78.1873	39.8811	54.9607	53.9331	58.9832	C20570	ABC transporters(ko02010)	--	--	--	--	--	--	--	--	--	--
Sphingosine 1-phosphate	pos_1660	2.30938e-07	2.30938e-07	2.30938e-07	324.799	337.58	208.141	100.796	135.965	53.4755	64.7665	66.5494	74.41	C06124	Sphingolipid metabolism(ko00600);;Metabolic pathways(ko01100)	--	--	--	--	HMDB0000277	26993-30-6	Organic compounds	Lipids and lipid-like molecules	Sphingolipids	Phosphosphingolipids
Lancerin	pos_1806	203.593	179.03	217.264	115.049	133.367	119.25	530.387	419.022	395.976	254.132	257.034	244.38	C10075	--	--	--	--	--	--	--	--	--	--	--
S-Adenosyl-L-homocysteine	pos_1906	434.778	378.835	387.622	318.678	291.675	320.878	1470.56	1087.55	819.23	594.77	593.933	586.812	C00021	Cysteine and methionine metabolism(ko00270);;Metabolic pathways(ko01100);;Biosynthesis of amino acids(ko01230);;Biosynthesis of cofactors(ko01240)	--	--	--	--	HMDB0000939	979-92-0	Organic compounds	Organoheterocyclic compounds	Lactones	Gamma butyrolactones
Naringenin 7-O-beta-D-glucoside	pos_1907	31.9408	17.3771	61.2778	134.055	72.2721	138.841	242.204	230.466	262.791	94.8783	105.417	103.014	C09099	Flavonoid biosynthesis(ko00941)	--	--	--	--	--	--	--	--	--	--
D-Glucono-1,5-lactone	pos_1926	75.9696	64.563	91.7988	369.947	366.312	318.537	95.6028	124.868	120.55	152.722	152.751	151.834	C00198	Pentose phosphate pathway(ko00030);;Metabolic pathways(ko01100);;Biosynthesis of secondary metabolites(ko01110);;Carbon metabolism(ko01200)	--	--	--	--	HMDB0000150	90-80-2	Organic compounds	Organic oxygen compounds	Organooxygen compounds	Carbohydrates and carbohydrate conjugates
N8-Acetylspermidine	pos_341	22.9526	6.9894	17.4047	20.1394	30.2573	11.4252	55.3684	59.9652	43.3527	45.6992	39.9631	41.3633	C01029	--	--	--	--	--	HMDB0002189	13431-24-8	Organic compounds	Organic acids and derivatives	Carboximidic acids and derivatives	Carboximidic acids
Pantetheine 4'-phosphate	pos_3543	905.03	885.78	664.847	1508.35	1283.13	996.058	3179.79	2175.98	2732.35	1456.3	1448.66	1474.12	C01134	Carbapenem biosynthesis(ko00332);;Pantothenate and CoA biosynthesis(ko00770);;Metabolic pathways(ko01100);;Biosynthesis of secondary metabolites(ko01110);;Biosynthesis of cofactors(ko01240)	--	--	--	--	HMDB0001416	2226-71-3	Organic compounds	Organic acids and derivatives	Carboxylic acids and derivatives	Amino acids, peptides, and analogues
Silybin	pos_3547	11.6483	224.498	75.0481	6.11933	5.69629	13.6715	412.878	261.878	224.384	109.383	126.24	124.174	C07610	--	LMPK12140712	Polyketides [PK]	Flavonoids [PK12]	Flavanones [PK1214]	HMDB0030583	22888-70-6	Organic compounds	Lignans, neolignans and related compounds	Flavonolignans	--
N-Acetyl-D-glucosamine	pos_3622	19.0114	37.7477	18.178	5.79717	10.8262	9.25488	82.5493	59.2712	56.7408	65.864	64.5092	67.7664	C00140	Amino sugar and nucleotide sugar metabolism(ko00520);;Metabolic pathways(ko01100);;Biosynthesis of nucleotide sugars(ko01250);;ABC transporters(ko02010)	--	--	--	--	HMDB0000215	7512-17-6	Organic compounds	Organic oxygen compounds	Organooxygen compounds	Carbohydrates and carbohydrate conjugates
3-Oxodecanoyl-CoA	pos_3767	4.16811	14.1615	161.318	132.247	76.5109	106.942	605.652	627.153	720.46	223.634	202.674	229.841	C05265	Fatty acid elongation(ko00062);;Fatty acid degradation(ko00071);;Metabolic pathways(ko01100);;Fatty acid metabolism(ko01212)	LMFA07050239	Fatty Acyls [FA]	Fatty esters [FA07]	Fatty acyl CoAs [FA0705]	HMDB0003939	50411-91-1	Organic compounds	Lipids and lipid-like molecules	Fatty Acyls	Fatty acyl thioesters
Feruloyl-diketide-CoA	pos_3768	37552.8	37782.7	35197.3	29597.1	29838.6	45101.7	64071	71092.9	73975.8	46926.8	46078.7	46833.9	C17741	Stilbenoid, diarylheptanoid and gingerol biosynthesis(ko00945);;Biosynthesis of secondary metabolites(ko01110)	--	--	--	--	--	--	--	--	--	--
Novclobiocin 105	pos_3824	15222.8	10926	32371.9	1468.81	1388.66	1122.58	4975.77	6748.85	5490.25	7430.63	7189.95	7451.1	C12472	Biosynthesis of secondary metabolites(ko01110)	--	--	--	--	--	--	--	--	--	--
10-Hydroxydihydrosanguinarine	pos_3859	892.207	2565.99	1280.37	1178.75	1143.02	1869.8	4220.83	3496.74	2901.07	2406.29	2434.43	2410.26	C05247	Isoquinoline alkaloid biosynthesis(ko00950);;Metabolic pathways(ko01100);;Biosynthesis of secondary metabolites(ko01110)	--	--	--	--	--	--	--	--	--	--
(+)-Sophorol	pos_3873	25927.6	23164.1	24270	16590.8	18349.6	24625.8	38352.7	43278.9	49441.1	29227.9	29259	29110.9	C16227	Isoflavonoid biosynthesis(ko00943);;Biosynthesis of secondary metabolites(ko01110)	--	--	--	--	--	--	--	--	--	--
Oxalosuccinate	pos_4208	36.1099	352.693	16.5058	168.216	159.377	204.512	85.4979	57.3651	45.5956	125.59	141.202	124.181	C05379	Citrate cycle (TCA cycle)(ko00020);;Metabolic pathways(ko01100);;Biosynthesis of secondary metabolites(ko01110);;2-Oxocarboxylic acid metabolism(ko01210)	--	--	--	--	HMDB0304444	--	Organic compounds	Organic acids and derivatives	Carboxylic acids and derivatives	Tricarboxylic acids and derivatives
dTDP-L-epivancosamine	pos_4479	61.615	28.7732	192.708	113.185	57.1621	125.051	257.408	346.671	189.645	128.555	120.017	128.835	C12321	Metabolic pathways(ko01100);;Biosynthesis of secondary metabolites(ko01110);;Biosynthesis of nucleotide sugars(ko01250)	--	--	--	--	--	--	--	--	--	--
4-Methylumbelliferyl sulfate	pos_4589	89.9203	90.4127	88.3033	242.348	257.548	156.259	71.965	71.6178	91.1214	123.121	107.633	113.317	C11585	--	--	--	--	--	HMDB0240465	--	Organic compounds	Phenylpropanoids and polyketides	Coumarins and derivatives	--
dGDP	pos_4590	111.836	159.63	193.54	177.309	253.42	488.952	741.821	662.532	554.251	377.19	340.32	375.275	C00361	Purine metabolism(ko00230);;Metabolic pathways(ko01100);;Nucleotide metabolism(ko01232)	--	--	--	--	HMDB0000960	3493-09-2	Organic compounds	Phenylpropanoids and polyketides	Cinnamic acids and derivatives	Hydroxycinnamic acids and derivatives
3-Methylcrotonyl-CoA	pos_4634	823.096	1280.32	3561.64	1099.23	568.62	1735.11	3803.01	4713.7	4835.58	2212.91	2188.35	2260.82	C03069	Valine, leucine and isoleucine degradation(ko00280);;Metabolic pathways(ko01100);;Biosynthesis of secondary metabolites(ko01110)	--	--	--	--	HMDB0001493	6712-03-4	Organic compounds	Lipids and lipid-like molecules	Fatty Acyls	Fatty acyl thioesters
Diosmin	pos_4666	16.247	33.8279	43.722	147.144	85.0177	37.3371	604.968	444.81	300.412	128.671	117.315	150.091	C10039	--	--	--	--	--	HMDB0029548	520-27-4	Organic compounds	Phenylpropanoids and polyketides	Flavonoids	Flavonoid glycosides
Pentahydroxyflavanone	pos_4676	10.685	7.93918	30.7257	11.4414	6.197	14.0772	33.5697	51.7741	57.7468	27.1995	28.2438	27.6913	C05911	Flavonoid biosynthesis(ko00941);;Biosynthesis of secondary metabolites(ko01110)	--	--	--	--	--	--	--	--	--	--
GDP-mannose	pos_4720	191.491	234.092	273.627	176.086	174.747	154.689	378.49	347.837	316.233	229.274	214.137	242.97	C00096	Fructose and mannose metabolism(ko00051);;Ascorbate and aldarate metabolism(ko00053);;N-Glycan biosynthesis(ko00510);;Amino sugar and nucleotide sugar metabolism(ko00520);;Metabolic pathways(ko01100);;Biosynthesis of secondary metabolites(ko01110);;Biosynthesis of cofactors(ko01240);;Biosynthesis of nucleotide sugars(ko01250)	--	--	--	--	HMDB0001163	3123-67-9	Organic compounds	Nucleosides, nucleotides, and analogues	Purine nucleotides	Purine nucleotide sugars
Brevifolincarboxylic acid	pos_4727	21.3086	33.106	38.4887	116.562	165.662	104.052	41.1899	62.9882	46.8252	57.0056	50.6529	64.3703	--	--	--	--	--	--	HMDB0303676	--	Organic compounds	Phenylpropanoids and polyketides	Isocoumarins and derivatives	--
Crotonoyl-CoA	pos_4750	19734.2	25443.9	22656.6	5346.83	7688.9	4243.88	25590.2	25338.6	23960.8	18319.1	18382.1	18527.8	C00877	Fatty acid degradation(ko00071);;Lysine degradation(ko00310);;Tryptophan metabolism(ko00380);;Glyoxylate and dicarboxylate metabolism(ko00630);;Butanoate metabolism(ko00650);;Metabolic pathways(ko01100);;Biosynthesis of secondary metabolites(ko01110);;Carbon metabolism(ko01200);;Fatty acid metabolism(ko01212)	LMFA07050307	Fatty Acyls [FA]	Fatty esters [FA07]	Fatty acyl CoAs [FA0705]	HMDB0002009	38795-21-0	Organic compounds	Lipids and lipid-like molecules	Fatty Acyls	Fatty acyl thioesters
Coenzyme M 7-mercaptoheptanoylthreonine-phosphate heterodisulfide	pos_4920	2265.24	1997.15	2462.25	1059.07	1367.61	942.46	2316.31	2659.21	2339.29	1750.73	1774.89	1869.67	C04832	Metabolic pathways(ko01100);;Carbon metabolism(ko01200)	--	--	--	--	--	--	--	--	--	--
Daphnoretin	pos_4949	157.017	172.868	262.029	1128.34	1603.34	1149.04	716.611	422.15	521.285	569.069	559.859	579.725	C09216	--	--	--	--	--	HMDB0250858	--	Organic compounds	Phenylpropanoids and polyketides	Coumarins and derivatives	Hydroxycoumarins
dTDP-6-deoxy-beta-L-talose	pos_4956	39.753	250.423	41.3887	548.63	597.295	785.307	174.986	110.464	109.469	237.122	215.078	253.244	C03187	Polyketide sugar unit biosynthesis(ko00523);;Metabolic pathways(ko01100);;Biosynthesis of secondary metabolites(ko01110);;Biosynthesis of nucleotide sugars(ko01250)	--	--	--	--	--	--	--	--	--	--
N-Methylethanolamine phosphate	pos_5072	2926.78	3674.64	4357.35	814.587	855.502	685.084	2484.5	2482.91	2088.58	2120.58	2127.81	2140.07	C01210	Glycerophospholipid metabolism(ko00564)	--	--	--	--	HMDB0304429	--	Organic compounds	Organic acids and derivatives	Organic phosphoric acids and derivatives	Phosphate esters
sn-Glycero-3-phosphoethanolamine	pos_5077	2288.38	2880.67	3252.36	415.425	485.725	358.759	1308.65	1472.81	1231.49	1459.87	1462.25	1448.74	C01233	Glycerophospholipid metabolism(ko00564);;Ether lipid metabolism(ko00565);;Metabolic pathways(ko01100)	--	--	--	--	HMDB0059660	--	Organic compounds	Lipids and lipid-like molecules	Glycerophospholipids	Glycerophosphoethanolamines
S-Methyl-5-thio-D-ribose 1-phosphate	pos_5126	27.3221	99.4459	30.8576	8.83092	11.6478	2.62619	70.5473	55.6952	34.2544	58.4844	58.135	61.4017	C04188	Cysteine and methionine metabolism(ko00270);;Metabolic pathways(ko01100)	--	--	--	--	HMDB0000963	68134-74-7	Organic compounds	Organic oxygen compounds	Organooxygen compounds	Carbohydrates and carbohydrate conjugates
4-Keto-anhydrotetracycline	pos_5147	5501.78	9636.88	5847.46	1496.62	1764.83	1019.65	8051.31	6269.75	5426.64	5395.65	5281.16	5373.65	C06627	Metabolic pathways(ko01100);;Biosynthesis of secondary metabolites(ko01110)	--	--	--	--	--	--	--	--	--	--
5,7-Dihydroxy-3-(3-hydroxy-4-methoxybenzyl)-4-chromanone	pos_5210	398.63	464	576.953	481.113	380.727	312.298	2816.47	2019.12	1827.9	954.158	946.01	965.004	--	--	--	--	--	--	HMDB0037477	107585-75-1	Organic compounds	Phenylpropanoids and polyketides	Homoisoflavonoids	Homoisoflavans
Malvidin 3-O-glucoside	pos_5407	37.7721	9.38548	22.2751	49.3095	20.1863	12.1548	92.3425	64.7084	64.0417	28.2708	32.105	26.0453	C12140	Anthocyanin biosynthesis(ko00942)	--	--	--	--	HMDB0030777	7228-78-6	Organic compounds	Phenylpropanoids and polyketides	Flavonoids	Flavonoid glycosides
6-Demethylsterigmatocystin	pos_5567	690.593	774.221	791.873	969.202	852.882	915.919	2186.09	1918.89	1845.28	1134.01	1078.08	1124.85	C03683	Aflatoxin biosynthesis(ko00254);;Metabolic pathways(ko01100);;Biosynthesis of secondary metabolites(ko01110)	LMPK10000002	Polyketides [PK]	Aflatoxins and related substances [PK10]	--	HMDB0033657	30461-65-5	Organic compounds	Phenylpropanoids and polyketides	Sterigmatocystins	--
D-Glucono-1,5-lactone 6-phosphate	pos_5653	14.1491	26.166	2.37941	46.8158	43.0008	59.6532	11.2573	11.2003	16.0675	35.2412	38.2027	40.6539	C01236	Pentose phosphate pathway(ko00030);;Metabolic pathways(ko01100);;Biosynthesis of secondary metabolites(ko01110);;Carbon metabolism(ko01200)	--	--	--	--	HMDB0001127	2641-81-8	Organic compounds	Organic oxygen compounds	Organooxygen compounds	Carbohydrates and carbohydrate conjugates
Ile Met Leu	pos_5664	91.4532	20.6412	51.4188	311.97	435.796	522.351	133.911	188.941	180.901	231.106	232.318	223.839	--	--	--	--	--	--	--	--	--	--	--	--
(-)-Catechin 3-O-gallate	pos_5728	931.216	883.523	1864.1	2226.41	1772.05	1493.25	3484.12	3438.03	4602.48	2092.06	2073.99	2078.08	--	--	--	--	--	--	HMDB0029255	--	Organic compounds	Phenylpropanoids and polyketides	Linear 1,3-diarylpropanoids	Chalcones and dihydrochalcones
Acetyl adenylate	pos_5805	18360.7	17729.6	17640.8	6163.5	9628.43	4248.23	29103	23177.1	23516.2	18619.2	18504	18573.4	C05993	Purine metabolism(ko00230);;Pyruvate metabolism(ko00620);;Metabolic pathways(ko01100)	--	--	--	--	HMDB0006880	13015-87-7	Organic compounds	Organic oxygen compounds	Organooxygen compounds	Carbohydrates and carbohydrate conjugates
Doxycycline	pos_5827	195.696	215.391	256.418	926.556	693.41	482.37	2276.86	2010.54	1569.75	856.921	871.48	855.934	C06973	--	LMPK07000001	Polyketides [PK]	Linear tetracyclines [PK07]	--	HMDB0014399	564-25-0	Organic compounds	Phenylpropanoids and polyketides	Tetracyclines	--
DiosMetin 7-O-��-D-Glucuronide	#N/A	#N/A	#N/A	#N/A	#N/A	#N/A	#N/A	#N/A	#N/A	#N/A	#N/A	#N/A	#N/A	--	--	--	--	--	--	--	--	--	--	--	--
L-Arginine phosphate	pos_5859	38.4134	164.351	83.1221	57.4878	36.8607	148.534	301.071	414.168	446.384	76.1641	94.8406	92.6765	C05945	Arginine and proline metabolism(ko00330)	--	--	--	--	HMDB0029438	1189-11-3	Organic compounds	Organic acids and derivatives	Carboxylic acids and derivatives	Amino acids, peptides, and analogues
Myricetin 3-(4''-malonylrhamnoside)	pos_5921	1464.94	1132.85	3329.93	621.907	1477.67	1965.06	3701.18	3513.29	2716.66	1985.33	2035.18	1962.59	--	--	LMPK12112459	Polyketides [PK]	Flavonoids [PK12]	Flavones and Flavonols [PK1211]	--	--	--	--	--	--
Coumermic acid	pos_6022	31.8853	22.3787	33.298	74.3544	82.8772	99.2391	206.194	276.467	187.226	102.981	105.079	104.953	C12479	Biosynthesis of secondary metabolites(ko01110)	--	--	--	--	--	--	--	--	--	--
L-3-Aminobutyryl-CoA	pos_6096	3.47222	112.106	88.883	48.4458	29.3715	450.946	865.847	1008.72	1101.16	157.27	152.687	167.878	C05231	Lysine degradation(ko00310);;Metabolic pathways(ko01100)	--	--	--	--	HMDB0012248	--	Organic compounds	Lipids and lipid-like molecules	Fatty Acyls	Fatty acyl thioesters
Eupalinolide A	pos_6106	2856.56	1667.04	3170.24	2375.24	3304.93	2756.39	1321.18	1377.84	1348	1523.21	1506.14	1536.15	--	--	--	--	--	--	--	--	--	--	--	--
Phenthoate	pos_6111	73.6568	102.605	43.2916	61.3408	62.8133	131.792	226.308	202.221	209.203	118.662	132.217	115.849	C14429	--	--	--	--	--	HMDB0256420	--	Organic compounds	Benzenoids	Benzene and substituted derivatives	--
S-(4-Methylthiobutylthiohydroximoyl)-L-cysteine	pos_6128	429.386	639.58	903.593	837.912	423.45	928.194	5688.68	4228.24	3706.59	1655.7	1647.26	1613.29	C17242	Glucosinolate biosynthesis(ko00966);;Biosynthesis of secondary metabolites(ko01110);;2-Oxocarboxylic acid metabolism(ko01210)	--	--	--	--	--	--	--	--	--	--
(Rac)-Hydnocarpin	pos_6249	64.1106	183.76	263.451	119.556	22.3581	37.9717	1456.02	894.591	862.082	449.831	430.896	433.376	--	--	--	--	--	--	--	--	--	--	--	--
Glucoiberverin	pos_6297	466.788	626.372	438.304	132.72	162.623	25.6167	464.551	342.964	447.091	373.243	374.031	374.37	C08412	Glucosinolate biosynthesis(ko00966);;Biosynthesis of secondary metabolites(ko01110);;2-Oxocarboxylic acid metabolism(ko01210)	--	--	--	--	HMDB0304681	--	Organic compounds	Organic oxygen compounds	Organooxygen compounds	Carbohydrates and carbohydrate conjugates
11-o-Galloylbergenin	pos_6479	10.7911	37.7928	32.6752	1444.23	1752.13	2117.49	544.784	313.842	299.496	815.732	816.929	807.81	C17520	--	--	--	--	--	--	--	--	--	--	--
5-Phenyl-1-pentanol	pos_6483	11.22	2.30938e-07	3.65187	71.7114	50.5987	48.9259	24.1931	17.945	23.3914	28.4763	29.5904	28.0732	--	--	--	--	--	--	HMDB0031624	10521-91-2	Organic compounds	Lipids and lipid-like molecules	Fatty Acyls	Fatty alcohols
4a-Hydroxytetrahydrobiopterin	pos_6488	103.997	81.5264	122.576	13.0192	1.22378	2.49618	64.6729	44.3917	77.3018	57.0904	65.3926	48.1995	C15522	Folate biosynthesis(ko00790);;Metabolic pathways(ko01100)	--	--	--	--	HMDB0002281	1379003-93-6	Organic compounds	Organoheterocyclic compounds	Pteridines and derivatives	Pterins and derivatives
N6-(1,2-Dicarboxyethyl)-AMP	pos_6491	18.7821	28.9618	39.4397	1686.63	2868.34	3269.43	124.69	54.2217	63.5218	511.803	459.827	519.303	C03794	Purine metabolism(ko00230);;Alanine, aspartate and glutamate metabolism(ko00250);;Metabolic pathways(ko01100);;Nucleotide metabolism(ko01232);;Biosynthesis of cofactors(ko01240)	--	--	--	--	--	--	--	--	--	--
Acetoacetyl coenzyme A (Acetoacetyl-CoA)	pos_6499	30.7598	15.0746	30.3508	243.066	170.843	189.75	54.1777	97.9572	49.1805	71.1399	75.9753	84.6132	--	--	--	--	--	--	--	--	--	--	--	--
N-Acetylvanilalanine	pos_6521	458.339	642.179	657.224	687.888	381.681	857.013	1845.54	2121.17	1155.27	1013.92	1038.48	1010.41	--	--	--	--	--	--	HMDB0011716	--	Organic compounds	Organic acids and derivatives	Carboxylic acids and derivatives	Amino acids, peptides, and analogues
Valepotriate	pos_6527	12083.4	6725.14	11560	2201.72	2926.92	2826.34	4842.53	5987.08	5569.83	5589.05	5579.52	5532.26	--	--	--	--	--	--	HMDB0034493	18296-44-1	Organic compounds	Lipids and lipid-like molecules	Prenol lipids	Monoterpenoids
Taxifolin 7-O-rhamnoside	pos_6541	30.2671	38.2742	53.5275	98.6125	124.698	98.7063	57.0027	17.8578	36.088	59.0934	50.4237	55.2011	--	--	--	--	--	--	--	--	--	--	--	--
Diosmetin-7-O-��-D-glucopyranoside	#N/A	#N/A	#N/A	#N/A	#N/A	#N/A	#N/A	#N/A	#N/A	#N/A	#N/A	#N/A	#N/A	--	--	--	--	--	--	--	--	--	--	--	--
Xylostasin	pos_6693	59.1063	33.8457	91.2826	621.161	1109.43	886.551	219.885	185.172	195.738	369.394	374.16	365.711	C17584	Neomycin, kanamycin and gentamicin biosynthesis(ko00524);;Biosynthesis of secondary metabolites(ko01110)	--	--	--	--	--	--	--	--	--	--
Auraviketone	pos_6718	25.3208	123.565	48.7632	7.70776	48.4736	27.8029	624.805	371.212	329.362	182.68	175.38	183.238	C12417	Biosynthesis of secondary metabolites(ko01110)	--	--	--	--	--	--	--	--	--	--
Benzylsuccinyl-CoA	pos_6739	322.973	553.04	502.972	429.523	259.9	275.517	1339.64	932.273	932.098	577.15	596.26	597.445	C09817	Metabolic pathways(ko01100)	--	--	--	--	--	--	--	--	--	--
DIBOA-glucoside	pos_6759	184.965	179.422	337.006	163.391	151.498	178.9	299.771	362.916	429.114	238.09	261.774	239.838	C15772	Benzoxazinoid biosynthesis(ko00402);;Biosynthesis of various plant secondary metabolites(ko00999);;Metabolic pathways(ko01100);;Biosynthesis of secondary metabolites(ko01110)	--	--	--	--	HMDB0033734	155835-54-4	Organic compounds	Organic oxygen compounds	Organooxygen compounds	Carbohydrates and carbohydrate conjugates
(-)-Catechin gallate	pos_6847	657.057	333.27	632.695	254.777	395.434	427.377	971.73	598.371	915.468	551.587	563.668	553.069	--	--	--	--	--	--	--	--	--	--	--	--
UDP-D-xylose	pos_6930	50.3496	404.131	612.739	134.65	278.733	260.355	685.412	608.181	1004.11	479.849	479.511	476.233	C00190	Amino sugar and nucleotide sugar metabolism(ko00520);;Zeatin biosynthesis(ko00908);;Metabolic pathways(ko01100);;Biosynthesis of nucleotide sugars(ko01250)	--	--	--	--	HMDB0001018	3616-06-6	Organic compounds	Nucleosides, nucleotides, and analogues	Pyrimidine nucleotides	Pyrimidine ribonucleotides
Glutaryl-CoA	pos_6944	68.5851	292.812	155.843	177.455	116.527	133.709	1343.09	886.808	799.465	479.646	478.919	471.592	C00527	Fatty acid degradation(ko00071);;Lysine degradation(ko00310);;Tryptophan metabolism(ko00380);;Metabolic pathways(ko01100);;Biosynthesis of secondary metabolites(ko01110)	LMFA07050324	Fatty Acyls [FA]	Fatty esters [FA07]	Fatty acyl CoAs [FA0705]	HMDB0001339	3131-84-8	Organic compounds	Lipids and lipid-like molecules	Fatty Acyls	Fatty acyl thioesters
Perillyl-CoA	pos_7038	30.6074	184.402	61.1332	2.30938e-07	8.53021	13.6285	353.259	283.804	224.837	124.056	111.984	126.397	C11929	Limonene and pinene degradation(ko00903)	--	--	--	--	--	--	--	--	--	--
5-Hydroxy-1-(4-hydroxyphenyl)-3-decanone	pos_7063	140.385	80.7954	76.0382	70.2562	160.506	2.30938e-07	298.397	371.611	238.454	156.3	165.857	158.991	C17747	Stilbenoid, diarylheptanoid and gingerol biosynthesis(ko00945);;Biosynthesis of secondary metabolites(ko01110)	--	--	--	--	--	--	--	--	--	--
DIMBOA	pos_7146	1.348	2.30938e-07	2.30938e-07	33.5175	52.7424	41.3395	3.47174	2.30938e-07	1.12675	16.266	14.9517	17.1319	C04720	--	--	--	--	--	HMDB0034864	15893-52-4	Organic compounds	Organoheterocyclic compounds	Benzoxazines	Benzoxazinones
Ptaerochromenol	pos_7224	58.8083	216.675	308.334	301.605	200.842	289.73	1770.95	1991.3	1930.79	748.996	745.35	726.379	C09029	--	--	--	--	--	--	--	--	--	--	--
RITA	pos_7225	0.0696176	24.818	0.0161241	203.634	206.646	143.709	107.927	89.143	51.9533	109.041	117.486	109.556	--	--	--	--	--	--	--	--	--	--	--	--
Terpentecin	pos_7260	375.016	487.865	285.433	70.2726	135.604	110.183	318.47	258.166	446.383	311.065	298.104	296.606	C21093	Metabolic pathways(ko01100);;Biosynthesis of secondary metabolites(ko01110)	LMPR0104040002	Prenol Lipids [PR]	Isoprenoids [PR01]	C20 isoprenoids (diterpenes) [PR0104]	--	--	--	--	--	--
Epithienamycin F	pos_7281	72.2222	172.425	57.0385	24.7303	15.5383	12.8796	72.0609	85.0444	77.9702	86.8735	87.2037	89.4986	C17399	Carbapenem biosynthesis(ko00332);;Biosynthesis of secondary metabolites(ko01110)	--	--	--	--	--	--	--	--	--	--
dTMP	pos_7294	25.0085	31.9687	87.069	46.0346	66.5727	77.5543	157.872	229.834	230.032	102.283	106.977	103.826	C00364	Pyrimidine metabolism(ko00240);;Metabolic pathways(ko01100);;Nucleotide metabolism(ko01232)	--	--	--	--	HMDB0001227	365-07-1	Organic compounds	Nucleosides, nucleotides, and analogues	Pyrimidine nucleotides	Pyrimidine deoxyribonucleotides
3-Ketosucrose	pos_7327	81.0345	48.2643	85.2875	110.074	192.281	311.02	562.113	493.174	482.034	207.364	214.29	213.781	C05731	Starch and sucrose metabolism(ko00500)	--	--	--	--	--	--	--	--	--	--
2-(Formamido)-N1-(5'-phosphoribosyl)acetamidine	pos_7346	30.2773	46.2216	56.5405	18.4355	30.1572	38.8225	285.461	210.708	138.26	96.6499	96.7199	98.8255	C04640	Purine metabolism(ko00230);;Metabolic pathways(ko01100);;Biosynthesis of secondary metabolites(ko01110)	--	--	--	--	HMDB0002305	6157-85-3	Organic compounds	Organic oxygen compounds	Organooxygen compounds	Carbohydrates and carbohydrate conjugates
DL-3-Phenyllactic acid	pos_7358	104.375	175.742	211.977	777.454	891.129	779.519	375.513	376.478	331.94	566.882	563.248	555.406	--	--	--	--	--	--	HMDB0000779	828-01-3	Organic compounds	Phenylpropanoids and polyketides	Phenylpropanoic acids	--
Shanzhiside	pos_7362	42.682	46.8649	138.219	73.8095	143.94	78.2251	251.808	300.129	322.635	120.115	121.855	117.462	C17066	--	--	--	--	--	HMDB0258270	--	Organic compounds	Lipids and lipid-like molecules	Prenol lipids	Terpene glycosides
8-Demethyltetracenomycin C	pos_7374	35.02	17.0808	19.7047	76.5977	58.3148	186.721	244.863	352.929	306.775	134.789	135.012	137.004	C12379	Metabolic pathways(ko01100);;Biosynthesis of secondary metabolites(ko01110)	--	--	--	--	--	--	--	--	--	--
Isomaltotriose	pos_7376	595.034	393.347	655.576	731.236	1000.6	1562.99	2041.77	2686.44	2534.91	1189.13	1197.36	1219.38	C02160	ABC transporters(ko02010)	--	--	--	--	HMDB0029910	32590-17-3	Organic compounds	Organic oxygen compounds	Organooxygen compounds	Carbohydrates and carbohydrate conjugates
Prunetin	pos_7384	47.6961	135.946	95.0863	425.729	283.321	649.666	1367.3	1201.97	1113.16	558.263	599.85	552.214	C10521	Isoflavonoid biosynthesis(ko00943)	LMPK12050353	Polyketides [PK]	Flavonoids [PK12]	Isoflavonoids [PK1205]	HMDB0034127	552-59-0	Organic compounds	Phenylpropanoids and polyketides	Isoflavonoids	O-methylated isoflavonoids
4-Imidazolone-5-propanoate	pos_7404	47.5559	81.7607	115.913	25.8756	58.5709	52.6597	101.041	84.3256	98.2559	65.9206	65.9776	66.1137	C03680	Histidine metabolism(ko00340);;Metabolic pathways(ko01100)	--	--	--	--	HMDB0001014	17340-16-8	Organic compounds	Organoheterocyclic compounds	Azoles	Imidazoles
Strictosidine aglycone	pos_7410	181.761	263.184	426.769	185.356	315.951	275.041	676.649	739.887	693.284	390.654	425.115	391.089	C03309	Indole alkaloid biosynthesis(ko00901);;Metabolic pathways(ko01100);;Biosynthesis of secondary metabolites(ko01110)	--	--	--	--	--	--	--	--	--	--
deoxyguanosine 5'-monophosphate (dGMP)	pos_7435	13.6573	10.0993	25.3066	25.3967	30.6378	59.3867	179.421	216.171	127.639	64.3121	64.5336	69.3693	--	--	--	--	--	--	--	--	--	--	--	--
Bracteatin 6-O-glucoside	pos_7439	2.30938e-07	0.66998	39.9423	23.3835	14.8694	51.7305	140.826	124.246	89.9714	50.8199	48.1087	48.9584	C16410	Flavonoid biosynthesis(ko00941);;Biosynthesis of secondary metabolites(ko01110)	--	--	--	--	--	--	--	--	--	--
Taxifolin	pos_7450	194.268	100.265	689.264	582.798	638.772	908.359	2195.58	2806.51	1914.31	1055.25	1068.8	1042.88	C01617	Flavonoid biosynthesis(ko00941);;Metabolic pathways(ko01100);;Biosynthesis of secondary metabolites(ko01110)	LMPK12140721	Polyketides [PK]	Flavonoids [PK12]	Flavanones [PK1214]	HMDB0242509	--	Organic compounds	Phenylpropanoids and polyketides	Flavonoids	Flavans
1,2-Dehydroreticuline	pos_7461	382.967	632.257	831.973	659.892	674.618	969.996	1273.71	1534.6	1958.16	888.292	886.797	881.121	C06167	Isoquinoline alkaloid biosynthesis(ko00950);;Metabolic pathways(ko01100);;Biosynthesis of secondary metabolites(ko01110)	--	--	--	--	--	--	--	--	--	--
UDP-apiose	pos_7497	91.1354	221.616	235.733	1.99697	30.2637	10.8167	606.123	610.412	657.687	285.983	272.177	285.204	C01623	Amino sugar and nucleotide sugar metabolism(ko00520);;Metabolic pathways(ko01100);;Biosynthesis of nucleotide sugars(ko01250)	--	--	--	--	HMDB0012301	20230-91-5	Organic compounds	Nucleosides, nucleotides, and analogues	Pyrimidine nucleotides	Pyrimidine ribonucleotides
Pinocembrin	pos_7518	76.3849	78.1182	199.946	384.999	406.248	400.747	1117.37	698.314	957.453	463.171	456.289	452.367	C09827	Flavonoid biosynthesis(ko00941)	LMPK12140214	Polyketides [PK]	Flavonoids [PK12]	Flavanones [PK1214]	HMDB0030808	480-39-7	Organic compounds	Phenylpropanoids and polyketides	Flavonoids	Flavans
Hemiariensin	pos_7533	858.397	1163.69	678.861	124.545	358.973	212.282	516.6	431.943	578.609	606.501	597.262	591.434	--	--	--	--	--	--	HMDB0029869	112448-60-9	Organic compounds	Lignans, neolignans and related compounds	Dibenzylbutane lignans	--
Linamarin	pos_7580	11.7884	30.9756	17.3801	15.5928	22.4956	8.54434	116.763	92.5362	84.4037	47.9366	52.7195	49.2589	C01594	Cyanoamino acid metabolism(ko00460);;Metabolic pathways(ko01100);;Biosynthesis of secondary metabolites(ko01110)	--	--	--	--	HMDB0033699	554-35-8	Organic compounds	Organic oxygen compounds	Organooxygen compounds	Carbohydrates and carbohydrate conjugates
Prolyl-Glutamate	pos_7596	43.5251	65.9806	39.5247	30.9428	48.5336	58.9665	98.4773	118.639	122.904	68.0685	68.8229	67.9812	--	--	--	--	--	--	HMDB0029016	--	Organic compounds	Organic acids and derivatives	Carboxylic acids and derivatives	Amino acids, peptides, and analogues
Luteoskyrin	pos_7600	21.6946	12.205	27.1543	162.348	102.796	311.373	451.107	560.577	507.007	210.641	212.194	213.136	C16763	--	--	--	--	--	HMDB0254226	--	Organic compounds	Benzenoids	Naphthalenes	Naphthols and derivatives
beta-nicotinamide D-ribonucleotide	pos_7687	1233.21	1182.52	5053.75	2362.63	1250.87	4040.6	8614.21	12801	9974.04	4362.7	4419.63	4283.85	C00455	Nicotinate and nicotinamide metabolism(ko00760);;Metabolic pathways(ko01100)	--	--	--	--	HMDB0000229	75414-16-3	Organic compounds	Nucleosides, nucleotides, and analogues	Pyridine nucleotides	Nicotinamide nucleotides
N-Acetylmuramic acid alpha-1-phosphate	pos_7688	530.648	597.159	1855.35	902.215	621.609	1534.05	3358.1	4651.32	3757.83	1698.46	1718.6	1656.57	C21027	Amino sugar and nucleotide sugar metabolism(ko00520);;Metabolic pathways(ko01100);;Biosynthesis of nucleotide sugars(ko01250)	--	--	--	--	--	--	--	--	--	--
Gluconasturtiin	pos_7701	242.486	759.778	518.081	200.59	353.264	149.082	516.56	861.491	597.126	456.853	446.686	456.902	C08417	Glucosinolate biosynthesis(ko00966);;Biosynthesis of secondary metabolites(ko01110);;2-Oxocarboxylic acid metabolism(ko01210)	--	--	--	--	HMDB0038423	499-30-9	Organic compounds	Organic oxygen compounds	Organooxygen compounds	Carbohydrates and carbohydrate conjugates
Dihomomethionine	pos_7792	2.30938e-07	2.30938e-07	2.93846	2.37218	3.0539	2.30938e-07	70.7024	44.9231	42.498	24.9573	23.4901	20.1963	C17217	Glucosinolate biosynthesis(ko00966);;2-Oxocarboxylic acid metabolism(ko01210)	--	--	--	--	--	--	--	--	--	--
(3S)-Citryl-CoA	pos_7800	6.20394	64.1395	18.2246	2.93271	10.74	5.51353	371.939	254.771	217.758	91.2314	95.6929	98.1338	C00566	Metabolic pathways(ko01100);;Carbon metabolism(ko01200)	LMFA07050120	Fatty Acyls [FA]	Fatty esters [FA07]	Fatty acyl CoAs [FA0705]	--	--	--	--	--	--
(R)-S-Lactoylglutathione	pos_7813	157.22	537.167	253.527	2.30938e-07	33.787	4.30411	788.135	870.077	884.305	413.063	413.07	409.381	C03451	Pyruvate metabolism(ko00620);;Metabolic pathways(ko01100)	--	--	--	--	HMDB0001066	25138-66-3	Organic compounds	Organic acids and derivatives	Carboxylic acids and derivatives	Amino acids, peptides, and analogues
Glucosinalbate	pos_7827	405.951	568.557	737.944	263.303	598.806	357.102	1027.32	972.652	723.474	552.616	546.217	549.271	--	--	--	--	--	--	--	--	--	--	--	--
(2S,5S)-trans-Carboxymethylproline	pos_788	561.333	1470.63	666.581	1634.89	1664.91	1843.66	991.86	596.452	662.801	1076.98	1067.96	1119.81	C17366	Carbapenem biosynthesis(ko00332);;Metabolic pathways(ko01100);;Biosynthesis of secondary metabolites(ko01110)	--	--	--	--	--	--	--	--	--	--
5-Methoxyhinokinin	pos_7896	166.699	499.237	94.4083	7.47425	34.7247	2.30938e-07	106.153	51.6812	96.7094	166.95	152.786	165.688	--	--	--	--	--	--	HMDB0038950	112448-63-2	Organic compounds	Lignans, neolignans and related compounds	Furanoid lignans	Tetrahydrofuran lignans
4,4'-dimethyl[1,1'-biphenyl]-2,2',5,5'-tetrol	pos_7994	209.245	108.982	157.241	140.241	54.4746	62.9576	190.725	228.437	303.695	137.89	147.64	137.716	--	--	--	--	--	--	--	--	--	--	--	--
Inosine 5'-monophosphate (IMP)	pos_8064	5.12145	22.556	71.0225	39.6226	54.8931	72.4667	123.759	172.411	113.021	65.3908	71.7172	63.9684	--	--	--	--	--	--	--	--	--	--	--	--
5'-S-Methyl-5'-thioinosine	pos_8093	64.0384	46.0352	18.8352	24.9218	44.6617	71.5811	115.05	118.188	105.35	77.5912	67.4991	76.3457	C19787	Cysteine and methionine metabolism(ko00270);;Metabolic pathways(ko01100)	--	--	--	--	--	--	--	--	--	--
Propionyladenylate	pos_8162	21.6656	168.468	63.0115	2.30938e-07	2.30938e-07	2.30938e-07	421.522	333.508	390.622	141.422	143.627	134.806	C05983	Propanoate metabolism(ko00640)	--	--	--	--	HMDB0006806	--	Organic compounds	Nucleosides, nucleotides, and analogues	Purine nucleotides	Purine ribonucleotides
dUMP	pos_8284	99.8325	683.801	495.249	2.30938e-07	12.7344	1.41497	345.437	539.053	366.552	377.413	375.049	374.686	C00365	Pyrimidine metabolism(ko00240);;Metabolic pathways(ko01100);;Nucleotide metabolism(ko01232)	--	--	--	--	HMDB0001409	964-26-1	Organic compounds	Nucleosides, nucleotides, and analogues	Pyrimidine nucleotides	Pyrimidine deoxyribonucleotides
4-(4-Deoxy-alpha-D-gluc-4-enuronosyl)-D-galacturonate	pos_8285	171.919	482.008	460.741	9.15024	59.8469	11.8496	759.869	904.78	851.02	440.411	432.673	435.759	C06118	Pentose and glucuronate interconversions(ko00040);;Metabolic pathways(ko01100)	--	--	--	--	--	--	--	--	--	--
Pelargonidin 3-O-glucoside	pos_8320	107.798	1123.72	123.946	60.494	114.826	53.9538	163.094	153.231	204.916	230.938	225.159	235.779	C12137	Anthocyanin biosynthesis(ko00942);;Metabolic pathways(ko01100);;Biosynthesis of secondary metabolites(ko01110)	LMPK12010016	Polyketides [PK]	Flavonoids [PK12]	Anthocyanidins [PK1201]	HMDB0304718	--	Organic compounds	Phenylpropanoids and polyketides	Stilbenes	--
Dihydroactinidiolide	pos_8359	77.3583	86.6391	127.449	42.852	95.9574	72.1154	188.232	237.185	307.316	216.346	214.232	210.665	--	--	--	--	--	--	HMDB0035240	15356-74-8	Organic compounds	Organoheterocyclic compounds	Benzofurans	--
13-Hydroxylupanine	pos_8842	271.974	300.051	269.415	153.747	59.1696	71.896	235.284	175.707	285.958	188.904	184.061	185.944	C02621	Tropane, piperidine and pyridine alkaloid biosynthesis(ko00960)	--	--	--	--	--	--	--	--	--	--
C-2 Ceramide	pos_8898	129.966	1102.9	59.0647	12.4812	3.17529	5.05799	37.4348	22.6754	40.5994	126.675	132.76	134.712	--	--	--	--	--	--	--	--	--	--	--	--
8-[(1R,2R)-3-Oxo-2-{(Z)-pent-2-enyl}cyclopentyl]octanoate	pos_9026	105.839	70.357	179.696	325.108	372.359	303.619	130.715	71.8574	148.238	143.593	148.318	164.182	C22503	--	--	--	--	--	--	--	--	--	--	--
Pantothenol	pos_908	0.763487	4.80525	39.4788	204.98	175.504	138.625	79.3835	40.5652	14.2578	9.16528	4.23291	9.6309	C05944	Pantothenate and CoA biosynthesis(ko00770)	LMFA08020198	Fatty Acyls [FA]	Fatty amides [FA08]	N-acyl amines [FA0802]	HMDB0304820	--	Organic compounds	Lipids and lipid-like molecules	Fatty Acyls	Fatty amides
Dexamethasone sodium phosphate	pos_9133	140.841	243.156	138.603	106.482	28.1364	33.0174	190.328	151.771	151.602	137.309	135.752	131.769	C08175	--	--	--	--	--	HMDB0015364	50-02-2	Organic compounds	Lipids and lipid-like molecules	Steroids and steroid derivatives	Hydroxysteroids
Palmitoyl N-Isopropylamide	pos_9174	37.8477	30.7318	29.4352	29.8148	35.2407	41.4233	19.01	13.0016	20.7161	60.7665	60.1736	54.409	--	--	--	--	--	--	--	--	--	--	--	--
L-Asparagine	pos_9199	860.739	754.714	680.148	562.425	305.156	333.798	877.308	808.782	761.837	634.485	652.786	628.458	C00152	Alanine, aspartate and glutamate metabolism(ko00250);;Cyanoamino acid metabolism(ko00460);;Aminoacyl-tRNA biosynthesis(ko00970);;Metabolic pathways(ko01100);;Biosynthesis of secondary metabolites(ko01110);;Biosynthesis of amino acids(ko01230)	--	--	--	--	HMDB0000168	70-47-3	Organic compounds	Organic acids and derivatives	Carboxylic acids and derivatives	Amino acids, peptides, and analogues
cis-Fenpropimorph	pos_9236	58.6934	62.8214	64.8119	262.867	226.22	345.146	76.1526	107.118	113.477	140.703	153.053	133.865	--	--	--	--	--	--	HMDB0037270	76492-90-5	Organic compounds	Benzenoids	Benzene and substituted derivatives	Phenylpropanes
3-(4-Hydroxyphenyl)-1-propanol	pos_9264	739.756	605.333	518.362	526.217	246.702	249.383	763.05	663.14	647.824	552.292	539.52	539.739	--	--	--	--	--	--	HMDB0032599	10210-17-0	Organic compounds	Benzenoids	Phenols	1-hydroxy-2-unsubstituted benzenoids
N-Acetylpuromycin	pos_9287	355.633	334.851	188.415	206.093	171.887	110.034	483.931	361.516	419.314	252.124	253.466	259.785	C07032	Metabolic pathways(ko01100);;Biosynthesis of secondary metabolites(ko01110)	--	--	--	--	--	--	--	--	--	--
4-Hydroxycinnamyl alcohol 4-D-glucoside	pos_9359	92.8895	57.1167	56.715	54.2711	9.22116	16.8086	121.851	95.7259	83.5773	61.6842	66.5546	61.6304	C05855	Phenylpropanoid biosynthesis(ko00940);;Biosynthesis of secondary metabolites(ko01110)	--	--	--	--	--	--	--	--	--	--
Lonchocarpic acid	pos_9412	748.995	618.285	500.499	383.595	147.742	158.528	597.582	598.185	518.435	473.533	467.229	455.383	--	--	LMPK12160023	Polyketides [PK]	Flavonoids [PK12]	Other Flavonoids [PK1216]	--	--	--	--	--	--
1-Linoleoylglycerophosphocholine	pos_9416	3604.85	4218.79	7167.13	14785.8	15611.9	19744	8023.68	8239.26	8768.2	9607.69	9616.03	9515.53	C04100	--	--	--	--	--	HMDB0010386	22252-07-9	Organic compounds	Lipids and lipid-like molecules	Glycerophospholipids	Glycerophosphocholines
Tyr Asn	pos_9428	52.4753	35.1013	32.6576	26.2364	17.5447	3.9557	70.8563	39.3644	51.5211	34.4127	31.2704	32.5926	--	--	--	--	--	--	--	--	--	--	--	--
Geranyl-hydroxybenzoate	pos_9449	152.414	115.603	180.001	93.5553	58.9558	56.8459	151.593	133.807	160.116	107.695	108.222	112.327	C18131	Ubiquinone and other terpenoid-quinone biosynthesis(ko00130);;Biosynthesis of secondary metabolites(ko01110)	--	--	--	--	--	--	--	--	--	--
PC(16:0/0:0)[U] / PC(16:0/0:0)[rac]	pos_9616	16788	15864.3	23469.3	44403	56365	65621.1	25320.5	25276.7	26037.4	33459.1	33322	32928.7	--	--	--	--	--	--	--	--	--	--	--	--
2,3-Dinor-8-iso prostaglandin F2alpha	pos_9626	5899.53	5245.43	4966.33	3653.62	1369.45	1539.58	5358.52	5042.53	5542.33	4028.96	3996.65	3955.66	C14794	Arachidonic acid metabolism(ko00590)	--	--	--	--	--	--	--	--	--	--
Glycosyl-4,4'-diaponeurosporenoate	pos_9792	1039.07	612.261	717.13	411.394	561.614	332.099	109.211	114.738	227.627	446.874	398.977	454.752	--	--	--	--	--	--	--	--	--	--	--	--
Stramonin B	pos_9870	373.768	299.25	311.202	265.032	147.511	118.526	406.872	371.491	362.907	503.279	514.369	458.394	C09552	--	--	--	--	--	--	--	--	--	--	--
2,3-dinor-8-iso-PGF2a	pos_9875	59.4116	68.0111	41.6306	47.5502	54.5742	63.3626	28.0087	27.07	18.7859	132.945	149.268	121.704	--	--	--	--	--	--	--	--	--	--	--	--
Ile Asp Pro Pro	pos_9981	165.875	126.017	127.383	64.461	27.1033	12.1995	154.309	125.155	198.343	102.942	117.478	110.572	--	--	--	--	--	--	--	--	--	--	--	--
Threonate	neg_1007	297.237	373.025	363.69	1398.04	908.374	1615.07	1081.92	1292.47	1142.96	785.871	822.858	707.366	C01620	Ascorbate and aldarate metabolism(ko00053);;Metabolic pathways(ko01100)	--	--	--	--	HMDB0000943	7306-96-9	Organic compounds	Organic oxygen compounds	Organooxygen compounds	Carbohydrates and carbohydrate conjugates
3-Hydroxy-2-methylpyridine-5-carboxylate	neg_1099	37558.8	27143.8	38933.4	11845.7	12187.4	15113.2	17655.8	17627	14830.7	21095.7	20742.5	20520.1	C01270	Vitamin B6 metabolism(ko00750)	--	--	--	--	--	--	--	--	--	--
myo-Inositol	neg_1117	2818.61	2432.37	2170.46	12891.8	10560.4	10172.1	7472.56	5491.39	6153.21	5912.12	5759.17	5698.61	C00137	Galactose metabolism(ko00052);;Ascorbate and aldarate metabolism(ko00053);;Inositol phosphate metabolism(ko00562);;Metabolic pathways(ko01100);;Biosynthesis of secondary metabolites(ko01110);;Biosynthesis of nucleotide sugars(ko01250);;ABC transporters(ko02010);;Phosphatidylinositol signaling system(ko04070)	--	--	--	--	HMDB0000211	87-89-8	Organic compounds	Organic oxygen compounds	Organooxygen compounds	Alcohols and polyols
D-Glucoheptose	neg_1118	30517.2	29760.8	26542.1	70728.9	66704.2	59500.5	46428.9	52663	62644.1	46161.5	45368.2	44934.5	--	--	--	--	--	--	--	--	--	--	--	--
2'-O-methylinosine	neg_1187	466.256	438.913	992.785	2122.44	2606.09	2322.71	1820	2245.6	2225.29	1635.28	1627.26	1613.5	--	--	--	--	--	--	--	--	--	--	--	--
cis-2,3-Dihydro-2,3-dihydroxy-4'-chlorobiphenyl	neg_1275	2952.75	1900.96	2673.69	7583.21	9280.57	5392.06	4113.96	3475.13	3386.06	4386.07	4373.05	4267.79	C06585	Metabolic pathways(ko01100)	--	--	--	--	--	--	--	--	--	--
Vanillin	neg_1339	198.498	342.981	213.652	606.108	835.023	562.802	521.755	480.835	508.359	462.274	461.286	444.903	C00755	Biosynthesis of various alkaloids(ko00996);;Metabolic pathways(ko01100);;Biosynthesis of secondary metabolites(ko01110)	--	--	--	--	HMDB0012308	121-33-5	Organic compounds	Benzenoids	Phenols	Methoxyphenols
Biotin sulfone	neg_1345	2712.96	2686.1	2555.75	5562.22	6221.2	5795.22	6144.53	6116	5904.81	4642.87	4606.37	4536.89	C20387	Biotin metabolism(ko00780)	--	--	--	--	HMDB0004818	40720-05-6	Organic compounds	Organoheterocyclic compounds	Thienoimidazolidines	--
3-O-Methylquercetin	neg_1349	48521.4	46294.8	49014.3	90504.6	109221	92833.1	105120	108950	107875	81698.1	80856.5	78943.5	C04443	Flavone and flavonol biosynthesis(ko00944);;Biosynthesis of secondary metabolites(ko01110)	--	--	--	--	HMDB0002655	480-19-3	Organic compounds	Phenylpropanoids and polyketides	Flavonoids	Flavones
6-Hydroxyferuloyl-CoA	neg_1380	555.262	994.137	597.954	2091.78	1429.1	1511.91	1305.32	1097.96	820.103	1127.98	1129.5	1168.6	C21459	Biosynthesis of various plant secondary metabolites(ko00999);;Biosynthesis of secondary metabolites(ko01110)	--	--	--	--	--	--	--	--	--	--
3-hydroxy-3-methyl-Glutaric acid	neg_1433	699.008	777.254	688.628	1713.25	1692.06	1684.17	1448.71	1166.31	1221.38	1227.75	1213.93	1194.8	--	--	--	--	--	--	HMDB0000355	503-49-1	Organic compounds	Lipids and lipid-like molecules	Fatty Acyls	Fatty acids and conjugates
Hispidin	neg_1441	527.954	1125.08	463.687	2067.61	2670.64	1527.38	1579.68	1117.15	1018.04	1298.27	1263.43	1256.51	--	--	--	--	--	--	HMDB0253181	--	Organic compounds	Benzenoids	Phenols	Benzenediols
4-(2-Amino-5-hydroxyphenyl)-2,4-dioxobutanoate	neg_1455	2933.03	3551.48	4127.55	8156.11	9492.12	8098.65	6065.41	5565.09	5502.95	5899.26	5823.4	5864.63	C05652	Tryptophan metabolism(ko00380)	--	--	--	--	--	--	--	--	--	--
IRETOL	neg_1513	316.78	290.408	460.961	684.587	674.604	846.646	573.67	586.645	533.922	572.074	567.903	543.352	--	--	--	--	--	--	--	--	--	--	--	--
Cytidine 2',3'-cyclic phosphate	neg_1518	36798.1	23768.4	36716.4	105291	118947	97030.8	147981	132048	133192	76631.5	76679	76589.6	--	--	--	--	--	--	HMDB0011691	15718-51-1	Organic compounds	Organic acids and derivatives	Carboxylic acids and derivatives	Amino acids, peptides, and analogues
alpha,alpha-Trehalose	neg_1532	7937.33	7396.08	9450.42	27923.4	22332.7	21765.6	19905.4	27944.9	21296.4	17077.9	17032.2	16965.7	C01083	Starch and sucrose metabolism(ko00500);;Metabolic pathways(ko01100);;Biosynthesis of secondary metabolites(ko01110);;ABC transporters(ko02010)	--	--	--	--	HMDB0000975	99-20-7	Organic compounds	Organic oxygen compounds	Organooxygen compounds	Carbohydrates and carbohydrate conjugates
gamma-Oxalocrotonate	neg_1561	67.3418	80.9163	118.873	212.359	226.548	201.65	192.249	164.546	188.237	156.3	156.338	142.496	C03453	Tryptophan metabolism(ko00380);;Metabolic pathways(ko01100)	--	--	--	--	--	--	--	--	--	--
2-Deoxy-scyllo-inosose	neg_1604	2226.71	1846.75	2486.44	8859.06	6790.82	8109.41	7590.59	4655.17	4613.29	5593.3	5452.63	5358.41	C17209	Neomycin, kanamycin and gentamicin biosynthesis(ko00524);;Biosynthesis of secondary metabolites(ko01110)	--	--	--	--	--	--	--	--	--	--
L-Cysteine	neg_1630	24.8224	23.2234	33.627	107.753	133.57	115.396	103.837	98.1294	111.406	81.9939	88.506	81.0874	C00097	Glycine, serine and threonine metabolism(ko00260);;Cysteine and methionine metabolism(ko00270);;Penicillin and cephalosporin biosynthesis(ko00311);;Carbapenem biosynthesis(ko00332);;Taurine and hypotaurine metabolism(ko00430);;Cyanoamino acid metabolism(ko00460);;D-Amino acid metabolism(ko00470);;Glutathione metabolism(ko00480);;Thiamine metabolism(ko00730);;Pantothenate and CoA biosynthesis(ko00…	--	--	--	--	HMDB0000574	52-90-4	Organic compounds	Organic acids and derivatives	Carboxylic acids and derivatives	Amino acids, peptides, and analogues
(3S)-Citramalyl-CoA	neg_1636	116.085	149.529	141.616	66.9821	62.9116	59.7624	29.5689	36.233	30.6434	61.3442	62.0571	76.4769	C01011	C5-Branched dibasic acid metabolism(ko00660);;Metabolic pathways(ko01100);;Carbon metabolism(ko01200)	LMFA07050119	Fatty Acyls [FA]	Fatty esters [FA07]	Fatty acyl CoAs [FA0705]	HMDB0006345	--	Organic compounds	Lipids and lipid-like molecules	Fatty Acyls	Fatty acyl thioesters
5-Amino-4-imidazolecarboxyamide	neg_1687	70.9034	45.1459	36.9447	133.95	186.228	123.482	99.2041	71.9152	96.4005	89.6424	95.4856	81	C04051	Purine metabolism(ko00230);;Metabolic pathways(ko01100)	--	--	--	--	HMDB0003192	360-97-4	Organic compounds	Organoheterocyclic compounds	Azoles	Imidazoles
Hydroquinone	neg_1688	101.974	83.9943	103.79	216.098	198.733	200.673	224.005	199.878	164.836	150.95	146.563	141.392	C00530	Tyrosine metabolism(ko00350);;Metabolic pathways(ko01100)	--	--	--	--	HMDB0002434	123-31-9	Organic compounds	Benzenoids	Phenols	Benzenediols
2-thiouridine	neg_1691	295.255	296.993	288.116	745.271	734.081	645.723	754.169	610.408	530.232	514.745	511.663	504.053	--	--	--	--	--	--	--	--	--	--	--	--
2-METHOXYRESORCINOL	neg_1716	21.259	21.0279	12.1016	59.2879	63.3016	71.6894	116.286	87.5851	78.4726	50.8996	54.7114	51.484	--	--	--	--	--	--	HMDB0133970	29267-67-2	Organic compounds	Benzenoids	Phenols	Methoxyphenols
2-Benzoxazolinone	neg_1725	23809.4	62024.6	78642.1	135893	143402	232382	158184	95144.7	130035	103148	102604	101406	--	--	--	--	--	--	HMDB0032931	59-49-4	Organic compounds	Organoheterocyclic compounds	Benzoxazoles	Benzoxazolones
6-Methoxyflavone	neg_1734	283.239	346.643	388.726	722.502	788.136	631.261	902.032	744.606	842.71	569.634	568.869	553.327	--	--	LMPK12110100	Polyketides [PK]	Flavonoids [PK12]	Flavones and Flavonols [PK1211]	--	--	--	--	--	--
5-(2-Hydroxyethyl)-4-methylthiazole	neg_1769	55.3555	13.0884	80.6382	275.987	262.687	203.747	261.824	200.545	203.061	152.318	153.703	146.729	C04294	Thiamine metabolism(ko00730);;Metabolic pathways(ko01100);;Biosynthesis of cofactors(ko01240)	--	--	--	--	HMDB0032985	137-00-8	Organic compounds	Organoheterocyclic compounds	Azoles	Thiazoles
13-Deoxydaunorubicin	neg_1791	67.3983	193.052	202.167	471.007	404.848	719.097	535.026	211.606	337.875	366.623	375.043	351.2	C12429	Biosynthesis of secondary metabolites(ko01110)	LMPK13050003	Polyketides [PK]	Aromatic polyketides [PK13]	Anthracyclinones [PK1305]	--	--	--	--	--	--
2-Descarboxy-betanidin	neg_1812	223.855	147.699	260.401	886.012	726.875	581.578	827.76	996.671	701.823	578.811	574.974	545.79	C17757	Betalain biosynthesis(ko00965)	--	--	--	--	--	--	--	--	--	--
Hycanthone	neg_1814	251.757	384.801	403.519	774.838	807.988	805.898	913.507	868.447	797.754	674.166	660.049	666.323	--	--	--	--	--	--	HMDB0253234	--	Organic compounds	Organoheterocyclic compounds	Thiochromenes	--
Aflatrem	neg_1942	1508.54	1195.37	685.72	114.529	104.943	36.8841	141.84	8.20222	103.944	272.381	314.386	314.138	C20555	Biosynthesis of secondary metabolites(ko01110)	--	--	--	--	--	--	--	--	--	--
Hydroxychlorobactene glucoside	neg_2002	881.325	536.827	600.885	105.221	79.9975	82.2452	266.592	150.439	210.853	252.49	269.04	310.123	C15914	Carotenoid biosynthesis(ko00906);;Biosynthesis of secondary metabolites(ko01110)	--	--	--	--	--	--	--	--	--	--
Sulfasalazine	neg_2794	938.016	960.638	1234.97	2464.41	2967.12	1885.94	2116.27	1860.15	1901.18	2033.65	1995.72	1929.58	C07316	--	--	--	--	--	HMDB0014933	599-79-1	Organic compounds	Organoheterocyclic compounds	Azobenzenes	--
2',3'-Cyclic CMP	neg_2813	13779.5	9248.17	16153.9	48454.4	59099.7	40963.6	58543.2	47835.2	51237.6	35388.8	34915.3	34104.8	C02354	Pyrimidine metabolism(ko00240);;Metabolic pathways(ko01100)	--	--	--	--	--	--	--	--	--	--
2-(7'-Methylthio)heptylmalic acid	neg_2826	2946.5	2350.62	3738.08	9339.89	10961.5	10346	8630.36	5775.71	5723.52	6539.78	6473.72	6283.95	C17230	Glucosinolate biosynthesis(ko00966);;2-Oxocarboxylic acid metabolism(ko01210)	--	--	--	--	HMDB0304054	--	Organic compounds	Organic acids and derivatives	Hydroxy acids and derivatives	Medium-chain hydroxy acids and derivatives
7-Hydroxy-2',4',5'-trimethoxyisoflavone	neg_2827	137.154	134.018	151.632	409.112	391.845	407.643	336.565	310.584	256.294	268.561	278.154	260.076	C16188	Isoflavonoid biosynthesis(ko00943);;Biosynthesis of secondary metabolites(ko01110)	LMPK12050089	Polyketides [PK]	Flavonoids [PK12]	Isoflavonoids [PK1205]	--	--	--	--	--	--
Tryptamine	neg_2950	112.001	136.884	121.011	448.443	307.387	293.045	243.015	164.843	105.482	197.055	190.602	185.772	C00398	Tryptophan metabolism(ko00380);;Indole alkaloid biosynthesis(ko00901);;Metabolic pathways(ko01100);;Biosynthesis of secondary metabolites(ko01110)	--	--	--	--	HMDB0000303	61-54-1	Organic compounds	Organoheterocyclic compounds	Indoles and derivatives	Tryptamines and derivatives
7-Aminocephalosporanic acid	neg_2987	5834.36	3492.86	6521.81	11263.5	11250.8	11484.4	17954.4	15475.6	15591.9	7400.23	7296.05	7017.69	C07756	Penicillin and cephalosporin biosynthesis(ko00311);;Biosynthesis of secondary metabolites(ko01110)	--	--	--	--	HMDB0247232	--	Organic compounds	Organic acids and derivatives	Carboxylic acids and derivatives	Amino acids, peptides, and analogues
Pyruvate	neg_3002	39.4327	55.5978	43.7546	137.826	105.851	142.549	110.247	132.067	81.1918	88.2798	89.194	87.8953	C00022	Glycolysis / Gluconeogenesis(ko00010);;Citrate cycle (TCA cycle)(ko00020);;Pentose phosphate pathway(ko00030);;Pentose and glucuronate interconversions(ko00040);;Ascorbate and aldarate metabolism(ko00053);;Alanine, aspartate and glutamate metabolism(ko00250);;Glycine, serine and threonine metabolism(ko00260);;Monobactam biosynthesis(ko00261);;Cysteine and methionine metabolism(ko00270);;Valine, l…	--	--	--	--	HMDB0000243	127-17-3	Organic compounds	Organic acids and derivatives	Keto acids and derivatives	Alpha-keto acids and derivatives
6-Methylsalicylate	neg_3027	187.456	263.66	249.721	456.561	600.628	473.503	344.407	277.663	410.327	349.068	332.531	350.92	C02657	Metabolic pathways(ko01100);;Biosynthesis of secondary metabolites(ko01110)	--	--	--	--	--	--	--	--	--	--
N-Acetylmuramic acid 6-phosphate	neg_3080	4091.11	3460.85	3428.99	1845.04	1652.6	1364.38	1263.05	2131.51	2658.13	1915.6	1937.74	1937.73	C16698	Amino sugar and nucleotide sugar metabolism(ko00520);;Metabolic pathways(ko01100);;Biosynthesis of nucleotide sugars(ko01250)	--	--	--	--	--	--	--	--	--	--
Methyl o-methoxyhippuric acid	neg_3161	146.418	157.261	258.925	425.602	556.526	458.052	531.124	447.152	345.213	408.218	397.639	392.462	--	--	--	--	--	--	--	--	--	--	--	--
p-Salicylic acid	neg_3247	3232.99	2710.55	3544.72	7523.51	6852.47	4905.45	6593.26	4510.54	6098.69	4696.97	4659.28	4452.07	--	--	--	--	--	--	HMDB0000500	99-96-7	Organic compounds	Benzenoids	Benzene and substituted derivatives	Benzoic acids and derivatives
α-Cyano-4-hydroxycinnamic acid	neg_3250	84.0388	29.4933	67.1802	415.362	303.802	317.643	318.044	202.905	258.145	202.997	197.203	203.575	--	--	--	--	--	--	HMDB0248196	--	Organic compounds	Phenylpropanoids and polyketides	Cinnamic acids and derivatives	Hydroxycinnamic acids and derivatives
Quercetin 3-O-rhamnoside 7-O-glucoside	neg_3474	3634.32	999.416	5602.62	18670.6	9359.77	16047.1	6889	14817.2	8480.11	10048.4	10108.9	9928.55	C19796	Flavone and flavonol biosynthesis(ko00944)	--	--	--	--	--	--	--	--	--	--
GDP-4-acetamido-4,6-dideoxy-alpha-D-mannose	neg_3596	34599.5	35307.2	33966.4	122438	121559	103475	132091	111487	115146	84647.1	84112.5	83080.9	C20672	Amino sugar and nucleotide sugar metabolism(ko00520);;Metabolic pathways(ko01100);;Biosynthesis of nucleotide sugars(ko01250)	--	--	--	--	--	--	--	--	--	--
4-Pyridoxate	neg_3721	9.32825	2.30938e-07	12.7301	38.1795	32.1265	24.9927	31.5135	66.5429	26.8695	28.8975	30.7097	29.5276	C00847	Vitamin B6 metabolism(ko00750);;Metabolic pathways(ko01100)	--	--	--	--	HMDB0000017	82-82-6	Organic compounds	Organoheterocyclic compounds	Pyridines and derivatives	Pyridinecarboxylic acids and derivatives
L-Cystine	neg_3722	246.716	374.322	87.1354	963.345	730.153	635.422	591.996	521.582	433.322	551.151	555.645	537.257	C00491	Cysteine and methionine metabolism(ko00270);;Metabolic pathways(ko01100);;ABC transporters(ko02010)	--	--	--	--	HMDB0000192	56-89-3	Organic compounds	Organic acids and derivatives	Carboxylic acids and derivatives	Amino acids, peptides, and analogues
HoPhe-Phe4Cl-OH	neg_3749	23606.6	33049.6	81741	126294	120017	142306	112763	98849.2	174842	92475.2	91671.1	90649.7	--	--	--	--	--	--	--	--	--	--	--	--
Fructose	neg_3913	514.207	463.659	556.39	1310.83	1376.63	1345.04	840.863	705.647	778.639	830.1	824.075	808.694	C01496	--	--	--	--	--	HMDB0000660	53188-23-1	Organic compounds	Organic oxygen compounds	Organooxygen compounds	Carbohydrates and carbohydrate conjugates
UDP-N-acetyl-alpha-D-glucosamine	neg_3980	1770.13	1393.03	2547.16	4705.41	3982.94	5544.97	5646.34	5060.16	5625.72	3953.64	3908.11	3884.15	C00043	Amino sugar and nucleotide sugar metabolism(ko00520);;Neomycin, kanamycin and gentamicin biosynthesis(ko00524);;Metabolic pathways(ko01100);;Biosynthesis of nucleotide sugars(ko01250)	--	--	--	--	HMDB0304526	--	Organic compounds	Nucleosides, nucleotides, and analogues	Pyrimidine nucleotides	Pyrimidine nucleotide sugars
Salicylate	neg_400	89.4734	26.689	112.34	224.996	244.526	157.516	164.587	112.456	113.551	152.234	151.669	150.946	C00805	Biosynthesis of various alkaloids(ko00996);;Metabolic pathways(ko01100);;Biosynthesis of secondary metabolites(ko01110);;Plant hormone signal transduction(ko04075)	--	--	--	--	HMDB0000840	487-54-7	Organic compounds	Benzenoids	Benzene and substituted derivatives	Benzoic acids and derivatives
L-Isoleucine	neg_4086	4.0234	2.30938e-07	14.681	77.5063	102.921	78.9185	96.057	94.7579	97.1315	68.8207	68.5019	60.8749	C00407	Valine, leucine and isoleucine degradation(ko00280);;Valine, leucine and isoleucine biosynthesis(ko00290);;Cyanoamino acid metabolism(ko00460);;Tropane, piperidine and pyridine alkaloid biosynthesis(ko00960);;Glucosinolate biosynthesis(ko00966);;Aminoacyl-tRNA biosynthesis(ko00970);;Metabolic pathways(ko01100);;Biosynthesis of secondary metabolites(ko01110);;2-Oxocarboxylic acid metabolism(ko0121…	--	--	--	--	HMDB0000172	73-32-5	Organic compounds	Organic acids and derivatives	Carboxylic acids and derivatives	Amino acids, peptides, and analogues
Hydroxyphenyllactic acid	neg_4088	452.036	409.831	643.576	1368.98	1797.57	1537.55	1316.94	1141.38	1211.73	1064.99	1053.26	1029.62	--	--	--	--	--	--	HMDB0000755	306-23-0	Organic compounds	Phenylpropanoids and polyketides	Phenylpropanoic acids	--
UDP-2-acetamido-2-deoxy-alpha-D-galacturonamide	neg_4100	3760.92	4349.57	4825.53	1809.62	1609.1	1901.16	1852.47	3125.54	3084.21	2626.44	2589.01	2630.05	C22245	Metabolic pathways(ko01100);;Biosynthesis of nucleotide sugars(ko01250)	--	--	--	--	--	--	--	--	--	--
Punicalin	neg_4126	6916.09	9120.95	5968.86	1595.82	1309.04	1265.59	1102.16	1031.73	1517.81	3075.61	3061.03	3033.08	--	--	--	--	--	--	--	--	--	--	--	--
Pyridoxamine	neg_4159	110.192	131.375	228.157	365.058	402.009	290.247	323.237	273.691	300.3	275.662	255.379	255.738	C00534	Vitamin B6 metabolism(ko00750);;Metabolic pathways(ko01100)	--	--	--	--	HMDB0001431	85-87-0	Organic compounds	Organoheterocyclic compounds	Pyridines and derivatives	Pyridoxamines
alpha-Ribazole	neg_4160	398.808	531.305	2453.77	6007.4	7007.4	5066.75	4191.08	4641.78	4796.53	3625.1	3575.81	3508.87	C05775	Porphyrin metabolism(ko00860);;Metabolic pathways(ko01100);;Biosynthesis of cofactors(ko01240)	--	--	--	--	HMDB0011112	--	Organic compounds	Nucleosides, nucleotides, and analogues	Benzimidazole ribonucleosides and ribonucleotides	--
7,4'-Di-O-methylapigenin	neg_4161	95.7032	84.7119	127.438	481.647	311.531	301.075	374.603	426.051	609.384	263.18	244.953	260.777	--	--	--	--	--	--	HMDB0132454	5128-44-9	Organic compounds	Phenylpropanoids and polyketides	Flavonoids	O-methylated flavonoids
Vanillic acid	neg_4218	59.6158	109.098	86.7256	1387.18	1344.07	664.577	423.845	664.755	460.639	595.293	587.47	561.422	C06672	--	--	--	--	--	HMDB0000484	121-34-6	Organic compounds	Benzenoids	Benzene and substituted derivatives	Benzoic acids and derivatives
2-Isopropylmaleate	neg_4306	291.775	195.79	151.203	502.352	425.961	699.42	322.246	308.982	402.705	356.929	360.839	349.393	C02631	Valine, leucine and isoleucine biosynthesis(ko00290);;Biosynthesis of secondary metabolites(ko01110);;2-Oxocarboxylic acid metabolism(ko01210)	--	--	--	--	HMDB0012241	44976-69-4	Organic compounds	Lipids and lipid-like molecules	Fatty Acyls	Fatty acids and conjugates
Cyclic adenosine diphosphate ribose	neg_4396	27401.9	40846.8	32217.6	13437.7	10897.4	18120.1	24314.9	27389.9	30879.3	25186.9	25169.1	25656.7	--	--	--	--	--	--	--	--	--	--	--	--
DHKred-OH	neg_4734	285.012	197.47	278.776	703.726	778.483	945.966	642.435	500.201	577.869	584.574	577.174	574.902	C18358	Biosynthesis of secondary metabolites(ko01110)	--	--	--	--	--	--	--	--	--	--
Caffeic aldehyde	neg_4817	239.541	203.751	277.139	603.302	564.822	425.66	353.507	261.222	262.818	328.576	316.762	322.569	C10945	Phenylpropanoid biosynthesis(ko00940);;Biosynthesis of secondary metabolites(ko01110)	--	--	--	--	--	--	--	--	--	--
Ononin	neg_4836	3911.33	3784.69	7547.93	10423.8	10003	10593.6	9608.71	10150.3	10739.1	8100.36	8072.97	8035.16	C10509	Isoflavonoid biosynthesis(ko00943)	LMPK12050014	Polyketides [PK]	Flavonoids [PK12]	Isoflavonoids [PK1205]	HMDB0033987	486-62-4	Organic compounds	Phenylpropanoids and polyketides	Isoflavonoids	Isoflavonoid O-glycosides
Norsolorinic acid anthrone	neg_4850	586.743	503.966	862.529	4203.7	2690.2	3558.59	4365.42	3391.54	3256.55	2487.74	2485.13	2466.45	C20453	Aflatoxin biosynthesis(ko00254);;Metabolic pathways(ko01100);;Biosynthesis of secondary metabolites(ko01110)	--	--	--	--	--	--	--	--	--	--
Eriodictyol	neg_5018	574.097	669.918	1099.59	2616.78	2091.38	1739.42	1120.92	1396.62	2928.64	1509.08	1504.91	1416.26	C05631	Flavonoid biosynthesis(ko00941);;Metabolic pathways(ko01100);;Biosynthesis of secondary metabolites(ko01110)	LMPK12140002	Polyketides [PK]	Flavonoids [PK12]	Flavanones [PK1214]	HMDB0005810	552-58-9	Organic compounds	Phenylpropanoids and polyketides	Flavonoids	Flavans
Glutamyl-Glutamate	neg_5090	122.904	291.571	673.488	1845.9	1974.2	3147.62	966.012	843.458	1079.11	1230.32	1244.12	1207.02	--	--	--	--	--	--	HMDB0028818	3929-61-1	Organic compounds	Organic acids and derivatives	Carboxylic acids and derivatives	Amino acids, peptides, and analogues
PGDM-d4	neg_5163	41636.1	19754.8	21893.1	88240.9	139087	181235	39401.8	43113.4	46463.7	71638	71168.8	70254.7	--	--	--	--	--	--	--	--	--	--	--	--
4'-METHOXYFLAVONE	neg_5182	89.1928	60.6519	65.7643	145.021	183.77	195.426	216.234	259.903	182.591	167.941	157.679	159.815	--	--	--	--	--	--	--	--	--	--	--	--
6'''-Feruloylspinosin	neg_5195	292.367	315.358	403.471	986.547	790.067	880.615	763.867	1141.62	912.725	675.624	675.847	694.578	--	--	--	--	--	--	HMDB0247115	--	Organic compounds	Phenylpropanoids and polyketides	Flavonoids	Flavonoid glycosides
Portulacaxanthin II	neg_5206	108.813	85.1722	107.049	425.037	623.756	376.325	359.975	128.999	163.594	225.854	215.821	222.726	C08565	Betalain biosynthesis(ko00965);;Biosynthesis of secondary metabolites(ko01110)	--	--	--	--	HMDB0012281	--	Organic compounds	Organic acids and derivatives	Carboxylic acids and derivatives	Amino acids, peptides, and analogues
1-Methylguanine	neg_5439	377.241	286.024	338.846	764.778	877.116	638.672	639.617	659.592	586.28	553.547	548.339	535.147	--	--	--	--	--	--	HMDB0003282	938-85-2	Organic compounds	Organoheterocyclic compounds	Imidazopyrimidines	Purines and purine derivatives
Dihydrophaseic acid	neg_5481	330.548	569.951	429.925	1387.51	1069.72	1384.66	1084.74	1076.43	768.609	891.685	888.949	869.973	C15971	Carotenoid biosynthesis(ko00906)	LMPR0103050005	Prenol Lipids [PR]	Isoprenoids [PR01]	C15 isoprenoids (sesquiterpenes) [PR0103]	HMDB0038660	41756-77-8	Organic compounds	Lipids and lipid-like molecules	Prenol lipids	Sesquiterpenoids
Betanidin	neg_5568	196.081	263.289	261.548	529.616	686.506	514.257	472.87	217.719	371.45	397.544	391.358	365.673	C08539	Betalain biosynthesis(ko00965);;Metabolic pathways(ko01100);;Biosynthesis of secondary metabolites(ko01110)	--	--	--	--	HMDB0029407	2181-76-2	Organic compounds	Organoheterocyclic compounds	Indoles and derivatives	Indolecarboxylic acids and derivatives
Pyridoxamine phosphate	neg_5718	333.747	204.443	334.425	1103.73	767.634	754.167	565.482	471.147	411.45	564.027	565.689	553.989	C00647	Vitamin B6 metabolism(ko00750);;Metabolic pathways(ko01100)	--	--	--	--	HMDB0001555	529-96-4	Organic compounds	Organoheterocyclic compounds	Pyridines and derivatives	Pyridoxamines
4-Hydroxycinnamyl aldehyde	neg_5737	2.30938e-07	2.30938e-07	2.30938e-07	77.754	145.215	103.184	162.872	148.913	113.913	186.95	185.477	176.523	C05608	Phenylpropanoid biosynthesis(ko00940);;Metabolic pathways(ko01100);;Biosynthesis of secondary metabolites(ko01110)	--	--	--	--	HMDB0040986	20711-53-9	Organic compounds	Phenylpropanoids and polyketides	Cinnamaldehydes	--
7-O-Acetylsalutaridinol	neg_5741	2.38388	7.47795	19.8156	56.2673	87.6893	50.4226	81.1068	67.1002	55.1229	36.6398	44.6732	38.106	C05322	Isoquinoline alkaloid biosynthesis(ko00950);;Metabolic pathways(ko01100);;Biosynthesis of secondary metabolites(ko01110)	--	--	--	--	--	--	--	--	--	--
N-Formylmaleamic acid	neg_5830	1049.25	606.132	1413.39	2425.54	2942.59	2957.23	3036.01	3365.95	2779.12	2213.95	2226.63	2184.89	C18232	Nicotinate and nicotinamide metabolism(ko00760);;Metabolic pathways(ko01100)	LMFA08020194	Fatty Acyls [FA]	Fatty amides [FA08]	N-acyl amines [FA0802]	--	--	--	--	--	--
Nodakenin	neg_5834	281.684	334.532	509.488	776.126	1215.44	1176.31	869.295	658.788	923.483	728.864	744.938	705.973	C09279	--	--	--	--	--	--	--	--	--	--	--
12-Keto-leukotriene B4	neg_5868	19.9472	2.30938e-07	43.3938	88.2325	130.495	114.895	122.676	82.4833	140.421	72.7902	76.6174	72.1648	C05949	Arachidonic acid metabolism(ko00590)	--	--	--	--	HMDB0004234	136696-10-1	Organic compounds	Lipids and lipid-like molecules	Fatty Acyls	Eicosanoids
Acetoxyisovalerylalkannin	neg_5872	1339.44	1057.49	1901.64	4410.16	4531	4311.91	3342.7	2096.09	2750.82	2540.9	2526.61	2487.55	--	--	--	--	--	--	--	--	--	--	--	--
dTDP-glucose	neg_5883	2738.53	1491.8	2141.5	7697.18	5745.65	5250.86	4771.36	3700.5	3068.78	3670.41	3723.25	3678.06	C00842	Polyketide sugar unit biosynthesis(ko00523);;Metabolic pathways(ko01100);;Biosynthesis of secondary metabolites(ko01110);;Biosynthesis of nucleotide sugars(ko01250)	--	--	--	--	HMDB0304344	--	Organic compounds	Nucleosides, nucleotides, and analogues	Pyrimidine nucleotides	Pyrimidine nucleotide sugars
4,5-Dihydroxy-2-(hydroxymethyl)-10-oxo-9,10-dihydro-9-anthracenyl hexopyranoside	neg_5900	4008.71	2153.42	4746.31	13232.8	13053.3	17785.1	24260.8	30325.9	16294.7	15514.8	15523.4	15184.6	--	--	--	--	--	--	--	--	--	--	--	--
D-Mannitol 1-phosphate	neg_5902	4471.3	2924.39	4083.62	10313.2	8112.48	10691.4	12322.8	19588.5	9970.95	9057.54	9152.51	9048.18	C00644	Fructose and mannose metabolism(ko00051);;Metabolic pathways(ko01100)	--	--	--	--	HMDB0001530	15806-48-1	Organic compounds	Organic oxygen compounds	Organooxygen compounds	Carbohydrates and carbohydrate conjugates
(2-Aminobenzoyl)acetate	neg_6002	356.799	163.579	333.679	585.021	603.426	561.98	590.506	881.435	727.864	515.478	511.377	477.981	C21453	Biosynthesis of secondary metabolites(ko01110)	--	--	--	--	--	--	--	--	--	--
Nap-His-OH	neg_6062	1666.41	1228.32	2135.58	4945.61	4919.12	4952.33	4073.54	3073.08	3100.41	3234.32	3250.72	3100.25	--	--	--	--	--	--	--	--	--	--	--	--
Styrene	neg_6213	86.7144	77.9415	202.844	390.059	436.326	305.181	450.34	417.112	323.321	287.553	287.81	272.075	C07083	Metabolic pathways(ko01100)	--	--	--	--	HMDB0034240	100-42-5	Organic compounds	Benzenoids	Benzene and substituted derivatives	Styrenes
trans-Cinnamic acid	neg_6216	1697.58	1357.58	3334.63	5053.86	5408.39	3836.81	5521.62	5223.31	4014.39	3720.53	3664.75	3558.21	C00423	Ubiquinone and other terpenoid-quinone biosynthesis(ko00130);;Phenylalanine metabolism(ko00360);;Phenylpropanoid biosynthesis(ko00940);;Biosynthesis of various alkaloids(ko00996);;Biosynthesis of various plant secondary metabolites(ko00999);;Metabolic pathways(ko01100);;Biosynthesis of secondary metabolites(ko01110)	--	--	--	--	HMDB0000930	140-10-3	Organic compounds	Phenylpropanoids and polyketides	Cinnamic acids and derivatives	Cinnamic acids
4-HYDROXY-6-METHYLPYRAN-2-ONE	neg_6218	219.961	158.366	645.274	1494.45	1856.83	1182.54	1868.94	1605.52	1358.8	993.265	990.357	947.687	--	--	--	--	--	--	--	--	--	--	--	--
Leukotriene F4	neg_6257	6527.26	5983.66	4338.67	1971.18	3074.49	2024.95	1812.38	2547.69	2501.21	3560.09	3498.78	3515.13	C06462	Arachidonic acid metabolism(ko00590);;Metabolic pathways(ko01100)	LMFA03020076	Fatty Acyls [FA]	Eicosanoids [FA03]	Leukotrienes [FA0302]	HMDB0006465	--	Organic compounds	Lipids and lipid-like molecules	Fatty Acyls	Eicosanoids
N-Succinyl-LL-2,6-diaminoheptanedioate	neg_6261	542.041	343.213	668.639	104.883	87.9328	139.159	191.353	139.649	126.244	264.211	254.044	254.492	C04421	Lysine biosynthesis(ko00300);;Metabolic pathways(ko01100);;Biosynthesis of amino acids(ko01230)	--	--	--	--	HMDB0012267	26605-36-7	Organic compounds	Organic acids and derivatives	Carboxylic acids and derivatives	Amino acids, peptides, and analogues
Benzoyloxypeoniflorin	neg_6337	1734.53	1003.97	2546.93	3654.52	4092.13	4096.88	2522.72	3382.83	3483.98	3004.13	2995.25	2979.66	--	--	--	--	--	--	--	--	--	--	--	--
3,4-Dihydroxy-9,10-secoandrosta-1,3,5(10)-triene-9,17-dione	neg_6395	798.627	428.683	1748.23	4137.27	6805.67	3565.37	2191.94	1082.26	5275.31	2508.71	2471.66	2404.24	C04793	Metabolic pathways(ko01100)	LMST02020062	Sterol Lipids [ST]	Steroids [ST02]	C19 steroids (androgens) and derivatives [ST0202]	--	--	--	--	--	--
O-Carbamoyl-deacetylcephalosporin C	neg_6484	39.0124	37.7104	41.0585	317.704	159.388	253.051	360.141	437.016	365.995	186.48	199.692	179.709	C06568	Penicillin and cephalosporin biosynthesis(ko00311);;Metabolic pathways(ko01100);;Biosynthesis of secondary metabolites(ko01110)	--	--	--	--	--	--	--	--	--	--
Lysyl-Asparagine	neg_6656	114.373	158.341	118.039	66.2286	12.8623	9.6178	106.232	87.6271	217.841	96.3386	92.9572	86.2949	--	--	--	--	--	--	HMDB0028946	19908-06-6	Organic compounds	Organic acids and derivatives	Carboxylic acids and derivatives	Amino acids, peptides, and analogues
B-(4-Fluorobenzoyl)propionic acid	neg_6707	76.6746	52.7837	67.0571	154.516	214.932	174.002	184.88	73.5514	112.764	111.178	119.106	109.155	--	--	--	--	--	--	--	--	--	--	--	--
(S)-Hemiketal	neg_6709	149.233	112.429	166.688	449.544	662.192	485.769	569.782	220.594	303.842	325.454	327.508	322.599	C18356	Metabolic pathways(ko01100);;Biosynthesis of secondary metabolites(ko01110)	--	--	--	--	--	--	--	--	--	--
1'-Hydroxyversicolorone	neg_6782	1501.24	1434.63	1291.44	623.776	579.71	646.365	707.465	1014.51	903.615	934.746	905.399	919.989	C20503	Aflatoxin biosynthesis(ko00254);;Metabolic pathways(ko01100);;Biosynthesis of secondary metabolites(ko01110)	--	--	--	--	--	--	--	--	--	--
2-Hydroxy-6-oxo-6-(2-carboxyphenyl)-hexa-2,4-dienoate	neg_6789	1000.32	2350.63	3572.28	21362.2	25311	21163.7	15389.1	12955	8838.94	16275.4	16314.4	16146.1	C16264	Metabolic pathways(ko01100)	--	--	--	--	--	--	--	--	--	--
Epmedin C	neg_6814	1033.67	1305.53	1018.7	251.729	778.773	509.135	900.64	712.279	1147.37	829.904	773.293	844.44	--	--	--	--	--	--	--	--	--	--	--	--
N2-Succinyl-L-ornithine	neg_6867	487.437	174.32	1225.66	3340.65	4152.27	3452.86	2136.95	3028.52	4873.2	2154.54	2090.35	2131.21	C03415	Arginine and proline metabolism(ko00330);;Metabolic pathways(ko01100)	--	--	--	--	HMDB0001199	899816-95-6	Organic compounds	Organic acids and derivatives	Carboxylic acids and derivatives	Amino acids, peptides, and analogues
(±)Abscisic Acid	neg_6888	3091.28	4658.18	3540.6	116.169	562.703	303.833	468.605	485.392	478.768	1481.17	1481.54	1449.26	--	--	--	--	--	--	--	--	--	--	--	--
8-Dehydroxythienamycin	neg_7119	5854.68	2054.75	1854.36	10123	11799.8	8209.79	1622.24	1520.73	8665.08	4526.57	4520.31	4405.53	C17368	Carbapenem biosynthesis(ko00332)	--	--	--	--	--	--	--	--	--	--
(13S,14R)-1,8-Dihydroxy-13-O-acetyl-N-methylcanadine	neg_7173	245.669	288.407	501.865	707.657	1311.69	1311.79	402.299	549.563	1123.33	609.635	649.57	610.184	C21589	Isoquinoline alkaloid biosynthesis(ko00950);;Metabolic pathways(ko01100);;Biosynthesis of secondary metabolites(ko01110)	--	--	--	--	--	--	--	--	--	--
Quercetin 3-O-beta-D-glucosyl-(1->2)-beta-D-glucosyl-(1->2)-beta-D-glucoside	neg_7248	69.389	181.88	58.0262	450.251	750.16	768.845	349.637	59.6182	978.319	352.981	351.986	344.679	C12668	Flavone and flavonol biosynthesis(ko00944)	--	--	--	--	--	--	--	--	--	--
6-Lactoyl-5,6,7,8-tetrahydropterin	neg_728	2973.66	2714.02	3027.18	1252.75	1044.03	1031.03	1232.23	1259.59	1020.36	1625.36	1622.82	1414.55	C04244	Folate biosynthesis(ko00790);;Metabolic pathways(ko01100)	--	--	--	--	HMDB0002065	33405-80-0	Organic compounds	Organoheterocyclic compounds	Pteridines and derivatives	Pterins and derivatives
Glutathione, oxidized	neg_7299	334.632	541.671	395.785	655.903	994.333	1061.17	658.051	700.639	752.917	603.454	593.072	602.216	--	--	--	--	--	--	HMDB0003337	27025-41-8	Organic compounds	Organic acids and derivatives	Carboxylic acids and derivatives	Amino acids, peptides, and analogues
Quercetin 3-O-beta-D-glucosyl-(1->2)-beta-D-glucoside	neg_7341	359.385	333.149	466.187	1307.99	1029.92	1381.63	948.412	1019.32	635.84	950.829	933.335	945.881	C12667	Flavone and flavonol biosynthesis(ko00944);;Biosynthesis of secondary metabolites(ko01110)	--	--	--	--	--	--	--	--	--	--
Cyanidin 3-O-(6-O-p-coumaroyl)glucoside	neg_7411	17.3971	23.0156	127.791	411.177	511.261	454.022	206.715	323.889	311.748	254.673	253.07	256.128	C12095	Anthocyanin biosynthesis(ko00942);;Biosynthesis of secondary metabolites(ko01110)	--	--	--	--	--	--	--	--	--	--
Fungichromin	neg_7457	348.646	302.747	347.651	9.71645	30.6275	18.7389	91.1374	118.914	283.735	196.527	196.285	182.261	C13299	--	--	--	--	--	--	--	--	--	--	--
THF-L-glutamate	neg_7566	321.912	911.288	782.128	2153.49	2571.52	3634.38	1595.62	4145.68	3450.04	1914.1	1903.81	1874.34	C09332	Folate biosynthesis(ko00790);;Biosynthesis of cofactors(ko01240)	--	--	--	--	HMDB0006825	--	Organic compounds	Organoheterocyclic compounds	Pteridines and derivatives	Pterins and derivatives
(S)-2-Aminobutanoate	neg_785	5028.29	3663.84	4341.59	1974.77	1452.9	1428.47	1628.87	1616.69	1552.26	2147.53	2198.71	2093.27	C02356	Cysteine and methionine metabolism(ko00270);;Metabolic pathways(ko01100)	--	--	--	--	HMDB0000452	1492-24-6	Organic compounds	Organic acids and derivatives	Carboxylic acids and derivatives	Amino acids, peptides, and analogues
17-Octadecynoic Acid	neg_7923	46.48	87.6502	95.2533	131.228	193.481	143.074	86.6352	71.8708	105.662	117.841	115.64	115.063	--	--	LMFA01030575	Fatty Acyls [FA]	Fatty Acids and Conjugates [FA01]	Unsaturated fatty acids [FA0103]	HMDB0244776	--	Organic compounds	Lipids and lipid-like molecules	Fatty Acyls	Fatty acids and conjugates
Polyphyllin VI	neg_7969	1461.55	1433.46	687.987	92.987	392.187	132.013	98.2982	105.546	112.794	433.407	442.848	475.427	--	--	--	--	--	--	--	--	--	--	--	--
1-Palmitoyl-sn-glycero-3-phosphocholine	neg_8055	10312.5	9904.08	16478.2	29447.1	37618.8	45081.9	17723.7	19162.8	19321.4	22965	22878	22677.3	C04102	--	--	--	--	--	HMDB0010382	17364-16-8	Organic compounds	Lipids and lipid-like molecules	Glycerophospholipids	Glycerophosphocholines
Vinblastine	neg_8249	1090.86	971.625	1184.44	79.0983	412.493	137.373	333.861	205.136	407.733	543.333	552.899	463.531	C07201	Indole alkaloid biosynthesis(ko00901);;Metabolic pathways(ko01100);;Biosynthesis of secondary metabolites(ko01110)	--	--	--	--	HMDB0014710	865-21-4	Organic compounds	Organic acids and derivatives	Carboxylic acids and derivatives	Amino acids, peptides, and analogues
20,21-Diprenylterpendole J	neg_8276	793.075	456.05	726.35	25.7493	103.63	11.5673	47.8719	25.4536	91.8267	218.491	206.101	305.326	C20594	Biosynthesis of secondary metabolites(ko01110)	--	--	--	--	--	--	--	--	--	--
Asiaticoside	neg_8319	1509.02	1329.18	2475.56	157.79	132.632	60.0386	325.599	188.559	710.549	641.823	602.133	590.131	C15428	--	--	--	--	--	HMDB0036656	16830-15-2	Organic compounds	Lipids and lipid-like molecules	Prenol lipids	Terpene glycosides
Prosapogenin A	neg_8368	20253.3	24470.1	26906.7	5524.3	9593.34	5190.92	5667.26	7228.35	6668.22	11572.8	11319.8	11614.9	--	--	LMST01080089	Sterol Lipids [ST]	Sterols [ST01]	Spirostanols and derivatives [ST0108]	HMDB0029312	19057-67-1	Organic compounds	Lipids and lipid-like molecules	Steroids and steroid derivatives	Steroidal glycosides
Macrocin	neg_8392	1300.78	1533.34	1477.1	227.403	245.331	208.581	156.684	113.662	130.744	583.326	607.599	703.356	C00744	Metabolic pathways(ko01100);;Biosynthesis of secondary metabolites(ko01110)	--	--	--	--	HMDB0039122	55750-86-2	Organic compounds	Lipids and lipid-like molecules	Prenol lipids	Diterpenoids
Soyasaponin Ba	neg_8400	1313.01	1084.03	1264.76	133.145	277.568	83.8813	133.605	218.256	323.95	354.281	437.298	397.86	--	--	--	--	--	--	HMDB0039517	114590-20-4	Organic compounds	Lipids and lipid-like molecules	Prenol lipids	Terpene glycosides
Ophiopogonin D	neg_8423	9783.64	13049.8	8038.68	3226.74	3420.85	2376.9	3613.81	2542.45	3625.67	5803.37	5842.37	5878.9	C17042	--	LMST01080113	Sterol Lipids [ST]	Sterols [ST01]	Spirostanols and derivatives [ST0108]	--	--	--	--	--	--
Momordin IIc	neg_8428	362.662	509.472	309.416	75.2968	62.9736	51.4836	86.0926	108.152	97.3105	110.081	194.854	169.822	--	--	--	--	--	--	HMDB0039851	96990-19-1	Organic compounds	Lipids and lipid-like molecules	Prenol lipids	Terpene glycosides
Bacoside A3	neg_8649	4331.46	4439.93	2052.37	288.205	200.371	44.5659	538.672	158.77	524.178	1541.22	1539.85	1598.26	--	--	--	--	--	--	--	--	--	--	--	--
Notoginsenoside R1	neg_8721	2567.94	2618.28	1412.37	301.57	314.499	121.5	262.272	307.023	266.094	934.073	939.96	907.822	C08961	--	--	--	--	--	HMDB0035363	80418-24-2	Organic compounds	Lipids and lipid-like molecules	Prenol lipids	Triterpenoids
Roxithromycin	neg_8760	1592.35	1947.09	1281.71	495.265	649.047	274.715	606.796	297.617	471.314	982.911	979.906	953.627	C13173	--	--	--	--	--	HMDB0014916	80214-83-1	Organic compounds	Benzenoids	Benzene and substituted derivatives	--
Erythronolide B	neg_8792	2795.9	3804.77	2392.71	1803.72	1402.07	1121.02	1856.46	1565.82	2411.13	2265.98	2279.06	2349.69	C06635	Metabolic pathways(ko01100);;Biosynthesis of secondary metabolites(ko01110)	--	--	--	--	--	--	--	--	--	--
Pheophorbide a	neg_8831	12351.1	15384	19104.4	109.294	505.266	34.6961	1133.78	278.073	1254.8	4113.82	4323.12	4363.49	C18021	Porphyrin metabolism(ko00860);;Biosynthesis of secondary metabolites(ko01110)	--	--	--	--	HMDB0256449	--	--	--	--	--
Gluconic acid	neg_948	33141.7	23999.9	33601.6	87324.7	66046.1	80246	62325.2	74565.9	68742.4	57422.6	57794.3	56282.2	--	--	--	--	--	--	HMDB0000625	526-95-4	Organic compounds	Organic oxygen compounds	Organooxygen compounds	Carbohydrates and carbohydrate conjugates
N4-acetyl-2'-O-methylcytidine	neg_955	138.365	145.972	133.642	18.123	17.6042	24.6162	11.426	14.7371	32.7726	45.7697	45.8771	27.0362	--	--	--	--	--	--	--	--	--	--	--	--
(1alpha,4alpha,5beta,6alpha,11betaH)-1,4-Epoxy-5-hydroxy-10(14)-germacren-12,6-olide	pos_10019	429.778	366.787	510.484	168.154	223.189	184.571	203.173	182.806	224.909	257.803	266.748	263.41	--	--	--	--	--	--	HMDB0037005	--	Organic compounds	Organoheterocyclic compounds	Lactones	Gamma butyrolactones
Tryprostatin A	pos_10126	1534	1523.66	1798.27	608.97	599.339	379.491	622.901	526.11	735.854	841.558	925.403	861.811	C20607	Metabolic pathways(ko01100);;Biosynthesis of secondary metabolites(ko01110)	--	--	--	--	--	--	--	--	--	--
Demethylmacrocin	pos_10127	8187.39	9419.27	6565.75	3001.75	2627.96	1985.6	3097.69	2613.93	3780.45	4668.52	4767.67	4672.62	C02400	Metabolic pathways(ko01100);;Biosynthesis of secondary metabolites(ko01110)	--	--	--	--	--	--	--	--	--	--
10-Hydroxymyoporone	pos_10156	528.883	480.638	579.795	209.07	245.341	158.794	220.882	185.33	253.136	311.773	321.961	311.437	--	--	--	--	--	--	HMDB0035210	52259-61-7	Organic compounds	Lipids and lipid-like molecules	Fatty Acyls	Fatty alcohols
Tetrahydrobiopterin	pos_10179	394.395	495.713	471.927	161.337	200.964	130.337	161.543	151.604	184	263.1	253.878	261.055	C00272	Folate biosynthesis(ko00790);;Metabolic pathways(ko01100);;Biosynthesis of cofactors(ko01240)	--	--	--	--	HMDB0000027	62989-33-7	Organic compounds	Organoheterocyclic compounds	Pteridines and derivatives	Pterins and derivatives
Terpendole C	pos_10202	425.006	224.456	400.79	14.2775	75.8823	3.04476	68.6429	51.9827	99.6697	141.101	148.719	147.321	C20546	Biosynthesis of secondary metabolites(ko01110)	--	--	--	--	--	--	--	--	--	--
Timosaponin BII	pos_10258	10569.8	16591.7	14716.4	2086.33	2669.9	1148.97	1545.03	1779.43	2418.37	6420.27	6495.41	6478.86	--	--	--	--	--	--	--	--	--	--	--	--
Mogroside III	pos_10259	5373.21	7050.92	5867.71	2115.11	2086.2	1987	2187.69	2323.99	2721.02	3488.18	3574.05	3600.34	--	--	--	--	--	--	HMDB0254831	--	Organic compounds	Lipids and lipid-like molecules	Steroids and steroid derivatives	Steroidal glycosides
Erythromycin D	pos_10281	18457.2	28667	28048.3	8458.73	7849.05	4402.08	5330.08	5948.5	6998.45	13540.1	14242.7	13092.7	C06633	Metabolic pathways(ko01100);;Biosynthesis of secondary metabolites(ko01110)	LMPK04000010	Polyketides [PK]	Macrolides and lactone polyketides [PK04]	--	--	--	--	--	--	--
N-Acetylornithine	pos_10337	36.9706	55.4739	46.6493	10.7761	27.6042	8.63809	14.2942	13.7241	9.12524	24.2992	16.8382	23.171	C00437	Arginine biosynthesis(ko00220);;Metabolic pathways(ko01100);;Biosynthesis of secondary metabolites(ko01110);;2-Oxocarboxylic acid metabolism(ko01210);;Biosynthesis of amino acids(ko01230)	--	--	--	--	HMDB0003357	6205-08-9	Organic compounds	Organic acids and derivatives	Carboxylic acids and derivatives	Amino acids, peptides, and analogues
5-Ethyl-2,4-dimethyloxazole	pos_1035	235.913	221.96	356.843	652.558	719.502	619.054	561.626	337.241	359.619	510.496	476.128	513.485	--	--	--	--	--	--	HMDB0037867	33318-74-0	Organic compounds	Organoheterocyclic compounds	Azoles	Oxazoles
Avermectin B1b	pos_10363	3224.61	3113.56	2035.17	1326.85	813.488	785.213	1251.06	1024.36	1346.9	1733.75	1757.24	1741.29	C11967	Metabolic pathways(ko01100);;Biosynthesis of secondary metabolites(ko01110)	LMPK04000020	Polyketides [PK]	Macrolides and lactone polyketides [PK04]	--	--	--	--	--	--	--
SCOPOLINE	pos_1038	4166.86	3251.31	7024.05	8701.09	13321.5	9798.94	6340.58	10140.1	6351.81	7113.76	6630.69	7120.07	C10866	--	--	--	--	--	--	--	--	--	--	--
Avermectin A1a monosaccharide	pos_10649	61441.9	59400.5	39365.7	14431	12674.3	7605.87	16397.2	10762.8	21889.3	28412	29095.1	27715.3	C11982	Metabolic pathways(ko01100);;Biosynthesis of secondary metabolites(ko01110)	--	--	--	--	--	--	--	--	--	--
Sucrose	pos_10660	1465.54	1070.63	1688.64	4489.21	3017.03	3750.87	3225.19	4744.24	3692.16	2735.72	2904.88	2715.35	C00089	Galactose metabolism(ko00052);;Starch and sucrose metabolism(ko00500);;Metabolic pathways(ko01100);;Biosynthesis of secondary metabolites(ko01110);;ABC transporters(ko02010)	--	--	--	--	HMDB0000258	57-50-1	Organic compounds	Organic oxygen compounds	Organooxygen compounds	Carbohydrates and carbohydrate conjugates
Megalomicin A	pos_10791	4483.81	4531.55	5749.31	1897.64	1389.99	1052.38	2180.86	1887.31	2626.66	2916.56	2922.41	2919.64	C11985	Biosynthesis of secondary metabolites(ko01110)	LMPK04000026	Polyketides [PK]	Macrolides and lactone polyketides [PK04]	--	--	--	--	--	--	--
Cellobiose	pos_10866	1074.33	794.639	1249.5	3380.69	2159.99	2786.77	2393.19	3610.74	2559.88	1974.34	2076.35	1975.17	C00185	Starch and sucrose metabolism(ko00500);;Metabolic pathways(ko01100);;ABC transporters(ko02010)	--	--	--	--	HMDB0000055	528-50-7	Organic compounds	Organic oxygen compounds	Organooxygen compounds	Carbohydrates and carbohydrate conjugates
alpha-Hederin	pos_10890	19862.7	22664.1	23090.6	5975.04	5420.95	4813.33	7506.64	6117.36	8819.73	10955.3	10698.3	10891	C08954	--	--	--	--	--	HMDB0248219	--	Organic compounds	Lipids and lipid-like molecules	Prenol lipids	Triterpenoids
Mogroside II-?A	pos_10891	22159.7	25854.5	18365.8	4141.78	5856.82	4622.24	6210.95	5774.61	7293.15	10781.7	10409.3	9774.93	--	--	--	--	--	--	--	--	--	--	--	--
Solanine	pos_10905	12742.5	13231.4	9500.13	4536.69	4106.75	3567	4996.73	3955.36	5199.62	7119.1	6995.33	6644.01	C10820	Biosynthesis of various alkaloids(ko00996)	--	--	--	--	HMDB0034202	20562-02-1	Organic compounds	Phenylpropanoids and polyketides	Depsides and depsidones	--
Astragaloside III	pos_10928	26891.7	39027.5	24410.5	8210.7	7399.61	6460.3	8588.38	7266.72	9146.19	15243.3	14956.9	15230.7	C08924	--	--	--	--	--	HMDB0248674	--	Organic compounds	Lipids and lipid-like molecules	Steroids and steroid derivatives	Steroidal glycosides
5'-O-beta-D-Glucosylpyridoxine	pos_1094	1627.37	1629.61	2638.03	12026	9174.47	7717.7	10497.5	7448.4	8266.97	6608.58	6715.55	6676.14	C03996	--	--	--	--	--	HMDB0246884	--	Organic compounds	Organoheterocyclic compounds	Pyridines and derivatives	Pyridoxines
Avermectin B1b aglycone	pos_10970	1975.82	1716.3	1932.87	187.732	427.869	167.408	119.753	153.722	153.88	507.996	438.768	515.316	C11963	Metabolic pathways(ko01100);;Biosynthesis of secondary metabolites(ko01110)	--	--	--	--	--	--	--	--	--	--
Gln Pro Ser Glu	pos_1101	1334.13	1159.79	1250.4	5669.2	3874.23	3605.49	3423.92	4382.46	2659.04	2803.1	2800.1	2780.25	--	--	--	--	--	--	--	--	--	--	--	--
Avermectin B1a aglycone	pos_11041	2572.84	2556.22	1791.38	197.991	236.815	185.873	323.789	171.532	423.024	889.135	925.221	846.939	C11979	Metabolic pathways(ko01100);;Biosynthesis of secondary metabolites(ko01110)	--	--	--	--	--	--	--	--	--	--
2-Methyl-1-Pyrroline	pos_1113	3522.83	1345.55	2464.99	6478.93	5457.55	5203.16	7764.49	7423.23	4622.06	4798.67	4682.25	4776.16	C20808	--	--	--	--	--	--	--	--	--	--	--
5-Oxoavermectin ''1b'' aglycone	pos_11148	2854.48	2552.58	2557.69	1564.98	1025.78	1072.1	1603.64	1558.2	1589.16	1602.61	1533.13	1580.3	C11962	Metabolic pathways(ko01100);;Biosynthesis of secondary metabolites(ko01110)	--	--	--	--	--	--	--	--	--	--
8-Methylthiooctanaldoxime	pos_11154	332.953	400.725	530.735	11.1619	21.0333	67.4733	0.173538	14.2552	15.1096	50.619	79.7054	105.05	C17251	Glucosinolate biosynthesis(ko00966);;2-Oxocarboxylic acid metabolism(ko01210)	--	--	--	--	--	--	--	--	--	--
Toosendanin	pos_11156	3793.05	4982.7	5245.15	46.6507	157.405	47.0646	306.214	128.238	429.857	1284.73	1186.4	1339.82	--	--	--	--	--	--	HMDB0259107	--	Organic compounds	Lipids and lipid-like molecules	Prenol lipids	Triterpenoids
6'''-Deamino-6'''-oxoparomomycin II	pos_11164	2403.98	3169.73	3255.15	204.327	465.3	315.134	459.232	335.328	457.163	994.169	1003.73	1035.99	C21263	Neomycin, kanamycin and gentamicin biosynthesis(ko00524);;Biosynthesis of secondary metabolites(ko01110)	--	--	--	--	--	--	--	--	--	--
Tryptophyl-Glutamate	pos_11165	571.698	1135.7	1217.4	2.30938e-07	2.30938e-07	2.30938e-07	26.8887	2.30938e-07	40.8675	173.888	179.324	200.842	--	--	--	--	--	--	HMDB0029082	--	Organic compounds	Organic acids and derivatives	Carboxylic acids and derivatives	Amino acids, peptides, and analogues
Thr Met Phe	pos_1126	211.901	70.1996	138.141	339.664	356.695	259.661	305.49	266.201	268.16	205.772	207.521	203.695	--	--	--	--	--	--	--	--	--	--	--	--
Pyridoxine (Vitamin B6)	pos_1180	4284.68	3790.92	4806.81	17583.3	11122	18669.7	11747.7	18717.7	12961	12170.8	12363.6	12157	--	--	--	--	--	--	--	--	--	--	--	--
Orcinol gentiobioside	pos_1327	278.509	332.887	248.497	1010.27	1275.76	724.474	793.274	522.007	468.901	579.002	592.806	580.863	--	--	--	--	--	--	--	--	--	--	--	--
Demethylalangiside	pos_1330	288.483	673.239	374.931	1385.62	1470.45	1730.11	1196.69	913.744	1512.74	1110.51	1098.34	1110.63	C11813	Isoquinoline alkaloid biosynthesis(ko00950)	--	--	--	--	--	--	--	--	--	--
Biotinyl-5'-AMP	pos_1335	1138.98	1466.39	1015.53	9803.78	8125.96	5734.91	9218	6904.06	4975.57	5280.57	5341.01	5286.42	C05921	Biotin metabolism(ko00780);;Metabolic pathways(ko01100)	--	--	--	--	HMDB0004220	4130-20-5	Organic compounds	Nucleosides, nucleotides, and analogues	Purine nucleotides	Purine ribonucleotides
Decarbamoylnovobiocin	pos_1337	14.6779	50.3724	52.8033	269.146	295.884	209.738	230.745	224.452	158.622	190.504	209.306	189.899	C12476	Metabolic pathways(ko01100);;Biosynthesis of secondary metabolites(ko01110)	--	--	--	--	--	--	--	--	--	--
OA-6129 A	pos_1390	207.821	312.161	113.738	528.871	550.128	621.362	525.74	440.302	428.385	352.335	365.651	349.775	C20813	Carbapenem biosynthesis(ko00332);;Biosynthesis of secondary metabolites(ko01110)	--	--	--	--	--	--	--	--	--	--
CMP-pseudaminic acid	pos_1394	182.577	240.558	120.296	537.91	392.91	340.227	464.058	392.994	270.773	338.418	311.624	318.681	C20083	Amino sugar and nucleotide sugar metabolism(ko00520);;Metabolic pathways(ko01100);;Biosynthesis of nucleotide sugars(ko01250)	--	--	--	--	--	--	--	--	--	--
3,5,7-Trioxododecanoyl-CoA	pos_1397	32.0744	119.28	20.2101	212.787	226.027	156.935	166.724	119.577	109.707	97.5504	82.0006	111.76	C20413	Biosynthesis of various plant secondary metabolites(ko00999);;Metabolic pathways(ko01100);;Biosynthesis of secondary metabolites(ko01110)	LMFA07050199	Fatty Acyls [FA]	Fatty esters [FA07]	Fatty acyl CoAs [FA0705]	--	--	--	--	--	--
(Z)-But-2-ene-1,2,3-tricarboxylate	pos_1414	93843.1	59102.1	110903	20520.8	27339.5	40181.4	27141.9	40894.3	48019.1	40251.8	40415.2	40260.8	C04225	Propanoate metabolism(ko00640);;Metabolic pathways(ko01100)	--	--	--	--	HMDB0006357	6061-93-4	Organic compounds	Organic acids and derivatives	Carboxylic acids and derivatives	Tricarboxylic acids and derivatives
2,4,6-Trihydroxybenzoic acid	pos_1419	17247.1	11852.2	19970.5	4427.6	5475.27	8068.65	5456.3	7996.87	9210.5	7811.49	7890.76	7810.39	--	--	--	--	--	--	HMDB0029649	83-30-7	Organic compounds	Benzenoids	Benzene and substituted derivatives	Benzoic acids and derivatives
Azidopine	pos_1432	256.185	290.743	114.843	878.259	671.456	498.146	915.393	570.02	374.043	574.556	574.836	581.564	C11282	--	--	--	--	--	HMDB0248800	--	Organic compounds	Benzenoids	Benzene and substituted derivatives	Trifluoromethylbenzenes
Dopaquinone	pos_1462	2.30938e-07	2.30938e-07	2.30938e-07	33.3697	41.6606	26.8283	27.0352	19.3329	39.1771	21.2573	20.5043	23.848	C00822	Tyrosine metabolism(ko00350);;Metabolic pathways(ko01100)	--	--	--	--	HMDB0001229	4430-97-1	Organic compounds	Organic acids and derivatives	Carboxylic acids and derivatives	Amino acids, peptides, and analogues
5-Hydroxy-N-formylkynurenine	pos_1496	334.685	230.915	532.072	1311.95	1561.75	1210.38	1108.64	734.722	951.534	873.249	869.231	873.018	C05648	Tryptophan metabolism(ko00380);;Metabolic pathways(ko01100)	--	--	--	--	HMDB0004086	--	Organic compounds	Organic oxygen compounds	Organooxygen compounds	Carbonyl compounds
b-D-Glucopyranosiduronic acid	pos_1582	253.945	388.803	434.817	1222.43	1042.8	751.971	6231.74	1838.02	1383.01	1692.08	1702.16	1699.05	--	--	--	--	--	--	--	--	--	--	--	--
N1-Methyl-4-pyridone-5-carboxamide	pos_1593	551.85	480.625	632.134	266.729	203.065	198.343	276.298	291.03	246.516	314.405	304.524	306.37	C05843	Nicotinate and nicotinamide metabolism(ko00760);;Metabolic pathways(ko01100)	--	--	--	--	HMDB0004194	769-49-3	Organic compounds	Organoheterocyclic compounds	Pyridines and derivatives	Pyridinecarboxylic acids and derivatives
Indole-3-acetamide	pos_1600	190.294	65.8723	158.689	323.191	260.562	254.06	243.07	210.896	172.867	191.072	201.488	185.042	C02693	Tryptophan metabolism(ko00380);;Metabolic pathways(ko01100)	--	--	--	--	HMDB0029739	879-37-8	Organic compounds	Organoheterocyclic compounds	Indoles and derivatives	Indoles
Reduced nicotinamide adenine dinucleotide (NADH)	pos_1610	279.15	55.6276	319.623	963.112	1068.05	982.046	1164.19	1099.29	1235.5	633.076	633.859	628.976	--	--	--	--	--	--	--	--	--	--	--	--
Ayapin	pos_1657	33.3486	19.3281	33.1408	88.4371	108.143	87.9271	81.95	94.9576	87.6473	77.8888	70.9977	77.6388	C18078	--	--	--	--	--	HMDB0301806	494-56-4	Organic compounds	Phenylpropanoids and polyketides	Coumarins and derivatives	--
N6,N6,O-Tridemethylpuromycin-5'-phosphate	pos_1738	3362.4	2788.29	7580.72	19997.8	15169	12518.3	16879.1	16526.6	9609.88	11422.2	11587.4	11838.5	C07027	Metabolic pathways(ko01100);;Biosynthesis of secondary metabolites(ko01110)	--	--	--	--	--	--	--	--	--	--
3-Oxopimeloyl-CoA	pos_1761	3666.65	3856.2	4167.98	1266.94	1615.28	1922.65	1987.78	2118.45	2167.05	2436.37	2515.73	2407.29	C06715	Metabolic pathways(ko01100)	LMFA07050251	Fatty Acyls [FA]	Fatty esters [FA07]	Fatty acyl CoAs [FA0705]	HMDB0012158	--	Organic compounds	Lipids and lipid-like molecules	Fatty Acyls	Fatty acyl thioesters
5-Acetamidovalerate	pos_1776	84.7557	22.0148	143.943	241.618	269.106	369.784	212.729	249.277	235.176	184.29	192.525	183.895	--	--	LMFA01030987	Fatty Acyls [FA]	Fatty Acids and Conjugates [FA01]	Unsaturated fatty acids [FA0103]	HMDB0012175	--	Organic compounds	Lipids and lipid-like molecules	Fatty Acyls	Fatty acids and conjugates
(S)-N-Methylcoclaurine	pos_1780	101.199	124.728	96.0123	396.722	317.334	351.777	556.854	462.615	294.031	273.658	260.052	278.943	C05176	Isoquinoline alkaloid biosynthesis(ko00950);;Metabolic pathways(ko01100);;Biosynthesis of secondary metabolites(ko01110)	--	--	--	--	HMDB0060319	--	Organic compounds	Organoheterocyclic compounds	Isoquinolines and derivatives	Benzylisoquinolines
beta-Rhodomycin	pos_1839	36.4061	33.4103	87.5495	672.743	495.376	342.303	439.077	473.111	280.567	257.421	255.147	242.906	C18642	Biosynthesis of secondary metabolites(ko01110)	--	--	--	--	--	--	--	--	--	--
Cycloserine	pos_1842	17576.7	21673.3	34401.5	151174	113589	79269.7	111185	102546	59237.4	81985.7	81107.8	80040.5	C08057	Metabolic pathways(ko01100);;Biosynthesis of secondary metabolites(ko01110)	LMPK14000007	Polyketides [PK]	Non-ribosomal peptide/polyketide hybrids [PK14]	--	HMDB0014405	68-41-7	Organic compounds	Organoheterocyclic compounds	Azolines	Isoxazolines
2-Hydroxy-2H-benzo[h]chromene-2-carboxylate	pos_1941	83.1497	76.2612	134.578	343.876	453.656	346.04	265.265	201.959	219.01	208.833	203.671	212.617	C11425	Metabolic pathways(ko01100)	--	--	--	--	--	--	--	--	--	--
7,8-Dihydro-7,8-dihydroxykynurenate	pos_1949	273.441	216.305	274.679	653.003	582.014	465.927	594.275	681.557	560.502	438.729	432.242	442.319	C01249	Tryptophan metabolism(ko00380)	--	--	--	--	--	--	--	--	--	--
cyclo-Dopa 5-O-glucoside	pos_1961	173.919	261.367	201.813	716.773	522.304	519.005	922.588	1005.26	749.767	535.085	530.336	537.819	C17751	Betalain biosynthesis(ko00965);;Metabolic pathways(ko01100);;Biosynthesis of secondary metabolites(ko01110)	--	--	--	--	HMDB0304310	--	Organic compounds	Organic oxygen compounds	Organooxygen compounds	Carbohydrates and carbohydrate conjugates
NADPH	pos_1985	7625.1	5020.53	7942.02	3421.04	3339.48	2434.97	5900.01	4568.68	4545.96	4417.12	4372.36	4468.79	C00005	Photosynthesis(ko00195);;Glutathione metabolism(ko00480);;Metabolic pathways(ko01100)	--	--	--	--	HMDB0000221	53-57-6	Organic compounds	Nucleosides, nucleotides, and analogues	(5'->5')-dinucleotides	--
Labriformidin	pos_2068	3415.8	3192.33	3047.42	612.258	413.341	468.307	882.828	599.55	945.191	1550.39	1452.94	1593.85	C08870	--	--	--	--	--	--	--	--	--	--	--
Met Glu Trp Arg	pos_2069	290887	246113	233362	8515.11	26458	9178.95	53924.1	24408.7	63432	106211	105940	105387	--	--	--	--	--	--	--	--	--	--	--	--
15-Demethoxy-epsilon-rhodomycin	pos_2107	552.25	468.812	462.645	2.30938e-07	2.30938e-07	2.30938e-07	29.4191	2.30938e-07	108.034	170.998	143.79	168.195	C18641	Biosynthesis of secondary metabolites(ko01110)	--	--	--	--	--	--	--	--	--	--
Diosbulbin B	pos_2111	2227.56	1788.47	1904.37	2.30938e-07	133.788	2.30938e-07	383.68	128.104	471.134	884.286	890.668	911.788	--	--	--	--	--	--	HMDB0036777	20086-06-0	Organic compounds	Organoheterocyclic compounds	Naphthofurans	--
Cholic acid	pos_2132	5753.7	4103.46	3833.45	1821.26	1662.56	1736.04	2417.31	1859.22	2275.89	2570.15	2497.41	2406.89	C00695	Metabolic pathways(ko01100)	LMST04010001	Sterol Lipids [ST]	Bile acids and derivatives [ST04]	C24 bile acids, alcohols, and derivatives [ST0401]	HMDB0000619	81-25-4	Organic compounds	Lipids and lipid-like molecules	Steroids and steroid derivatives	Bile acids, alcohols and derivatives
Tyr Phe Phe Phe	pos_2412	30989.3	21953.6	39880.2	1378.59	4458.6	855.392	2230.71	964.39	2432.39	7686.51	8119.5	7074.44	--	--	--	--	--	--	--	--	--	--	--	--
3,4-Dihydro-7-methoxy-2-methylene-3-oxo-2H-1,4-benzoxazine-5-carboxylic acid	pos_2501	169.692	174.287	150.43	4.55456	63.1717	2.30938e-07	2.30938e-07	2.30938e-07	2.30938e-07	26.3581	38.2125	53.3283	C11468	Metabolic pathways(ko01100);;Biosynthesis of secondary metabolites(ko01110)	--	--	--	--	--	--	--	--	--	--
Violaxanthin	pos_2650	8526.65	9325.32	10615.7	2971.18	4489.37	3016.27	4850.41	3409.02	8085.72	5013.48	5053.7	5186.55	C08614	Carotenoid biosynthesis(ko00906);;Metabolic pathways(ko01100);;Biosynthesis of secondary metabolites(ko01110)	LMPR01070282	Prenol Lipids [PR]	Isoprenoids [PR01]	C40 isoprenoids (tetraterpenes) [PR0107]	HMDB0003101	126-29-4	Organic compounds	Lipids and lipid-like molecules	Prenol lipids	Tetraterpenoids
Cocaine	pos_2685	2.20845e+06	2.36763e+06	2.3268e+06	85007.5	340395	121585	498731	225103	662184	1.10217e+06	1.12382e+06	1.09555e+06	C01416	Tropane, piperidine and pyridine alkaloid biosynthesis(ko00960);;Metabolic pathways(ko01100);;Biosynthesis of secondary metabolites(ko01110)	--	--	--	--	HMDB0015043	50-36-2	Organic compounds	Benzenoids	Benzene and substituted derivatives	Benzoic acids and derivatives
6-Hydroxyprotopine	pos_2690	508.041	553.713	463.309	2.30938e-07	4.97271	2.30938e-07	27.5576	2.30938e-07	53.6918	159.85	146.946	160.436	C05190	Isoquinoline alkaloid biosynthesis(ko00950);;Metabolic pathways(ko01100);;Biosynthesis of secondary metabolites(ko01110)	--	--	--	--	--	--	--	--	--	--
Roquefortine D	pos_2694	2758.79	3293.72	2768.89	27.6671	117.894	38.9793	292.052	65.7211	607.641	1073.44	962.407	1070.38	C22163	Biosynthesis of secondary metabolites(ko01110)	--	--	--	--	--	--	--	--	--	--
Staurosporine	pos_2697	8799.65	10035.6	8565.57	898.595	1392.74	362.891	1833.83	746.661	2752.46	3638.3	3575.86	3718.85	C02079	Metabolic pathways(ko01100);;Biosynthesis of secondary metabolites(ko01110)	--	--	--	--	--	--	--	--	--	--
Ser Lys Asn Glu	pos_2698	3123.85	2537.4	4065.55	5.65367	2.30938e-07	0.00323215	89.203	2.30938e-07	129.882	120.246	11.1396	133.19	--	--	--	--	--	--	--	--	--	--	--	--
Dorsilurin A	pos_2699	2307.23	2605.36	2794.75	40.1677	223.975	44.0004	175.173	51.2485	345.104	810.009	626.642	855.084	--	--	LMPK12110907	Polyketides [PK]	Flavonoids [PK12]	Flavones and Flavonols [PK1211]	--	--	--	--	--	--
1-methyl-N-(9-methyl-9-azabicyclo[3.3.1]non-3-yl)-7-(sulfooxy)-, endo- glucuronide	pos_2700	3367.49	3466.04	3821.85	123.689	80.0029	97.6978	197.661	74.1296	546.304	866.491	833.86	989.35	--	--	--	--	--	--	--	--	--	--	--	--
Morellinol	pos_2702	14673.4	16649.2	15049.1	225.193	1404.32	433.105	2335.52	1081.34	3487.64	6226.69	5963.01	6242.51	--	--	--	--	--	--	HMDB0034352	55452-65-8	Organic compounds	Lipids and lipid-like molecules	Prenol lipids	Quinone and hydroquinone lipids
Deserpidine	pos_2703	4191.68	4909.65	4265	49.4146	288.896	56.656	561.407	148.232	880.596	1616.32	1586.81	1664.12	C06541	--	--	--	--	--	HMDB0015221	131-01-1	Organic compounds	Alkaloids and derivatives	Yohimbine alkaloids	--
Primary fluorescent chlorophyll catabolite	pos_2710	3785.09	3985.01	4252.88	60.9779	312.303	72.405	770.914	272.748	1051.1	1919.05	1837.49	1931.37	C18098	Porphyrin metabolism(ko00860);;Biosynthesis of secondary metabolites(ko01110)	--	--	--	--	--	--	--	--	--	--
Rifamycin	pos_2711	2078.1	2266.5	2412.13	2.30938e-07	69.4207	2.30938e-07	238.496	38.2417	455.661	899.115	950.84	929.68	C12044	Biosynthesis of secondary metabolites(ko01110)	LMPK05000005	Polyketides [PK]	Ansamycins and related polyketides [PK05]	--	--	--	--	--	--	--
UDP-3-O-(3-hydroxytetradecanoyl)-N-acetylglucosamine	pos_2712	1022.19	966.136	1176.81	33.3174	24.4277	2.30938e-07	152.024	26.3813	219.162	432.505	455.232	491.064	C04738	Metabolic pathways(ko01100)	--	--	--	--	--	--	--	--	--	--
beta-PC-M6	pos_2724	5892.87	6507.31	5891.28	241.06	696.513	218.411	1096.29	763.16	1546.92	2511.76	2408	2547.79	C20535	Biosynthesis of secondary metabolites(ko01110)	--	--	--	--	--	--	--	--	--	--
Thebaine	pos_2839	1827.54	3213.01	3445.64	1397.79	2.30938e-07	404.438	555.587	928.92	563.104	717.704	718.79	658.159	C06173	Isoquinoline alkaloid biosynthesis(ko00950);;Metabolic pathways(ko01100);;Biosynthesis of secondary metabolites(ko01110)	--	--	--	--	--	--	--	--	--	--
Cyclooctatin	pos_3131	198.348	301.172	272.205	122.179	114.259	110.416	126.89	84.3075	110.571	118.826	122.809	94.7684	C21979	Metabolic pathways(ko01100);;Biosynthesis of secondary metabolites(ko01110)	--	--	--	--	--	--	--	--	--	--
Nε,Nε,Nε-Trimethyllysine	pos_340	984.665	373.068	622.656	4457.9	2700.29	3503.35	2363.42	2944.46	1584.95	2353.94	2360.54	2333.69	--	--	--	--	--	--	--	--	--	--	--	--
Gluconate (sodium)	pos_3481	16.9836	10.02	23.5151	292.745	309.632	241.624	434.07	357.088	322.963	217.234	214.65	210.7	--	--	--	--	--	--	--	--	--	--	--	--
2-Hydroxy-6-oxo-6-(2-hydroxyphenoxy)-hexa-2,4-dienoate	pos_3489	2823.07	1827.15	3016.89	8211.3	8979.59	7019.58	9510.53	8409.77	8342.77	5716.11	5808.9	5735.83	C07734	Metabolic pathways(ko01100)	--	--	--	--	--	--	--	--	--	--
3-Sulfinylpyruvate	pos_35	421.406	509.965	526.964	118.309	92.0891	156.987	119.307	246.466	168.207	341.029	330.538	335.821	C05527	Cysteine and methionine metabolism(ko00270);;Metabolic pathways(ko01100)	--	--	--	--	HMDB0001405	88947-38-0	Organic compounds	Organic acids and derivatives	Keto acids and derivatives	Alpha-keto acids and derivatives
Magnesium salicylate	pos_353	81.517	31.3253	71.4264	350.645	263.11	183.138	204.063	146.016	141.612	171.384	169.826	164.398	C07995	--	--	--	--	--	HMDB0015469	--	Organic compounds	Benzenoids	Benzene and substituted derivatives	Benzoic acids and derivatives
Amritoside	pos_3617	1313.86	1035.45	1651.43	2814.49	2992.36	2479.8	1845.01	1863.05	1706.82	1844.72	1860.26	1897.24	--	--	--	--	--	--	HMDB0034258	2455-85-8	Organic compounds	Phenylpropanoids and polyketides	Tannins	Hydrolyzable tannins
2-Methyl-1-[2,4,6-trihydroxy-3-(3-methyl-2-butenyl)phenyl]-1-propanone	pos_3656	98.2755	103.719	256.961	583.019	568.224	373.492	307.079	233.428	431.684	292.722	294.575	297.178	--	--	--	--	--	--	HMDB0041284	35932-36-6	Organic compounds	Organic oxygen compounds	Organooxygen compounds	Carbonyl compounds
5-L-Glutamyl-taurine	pos_3658	748.667	707.655	660.587	2094.78	2386.21	1586.87	1505.01	1439.49	1343.03	1294.2	1263.13	1297.56	C05844	Taurine and hypotaurine metabolism(ko00430)	--	--	--	--	HMDB0004195	--	Organic compounds	Organic acids and derivatives	Carboxylic acids and derivatives	Amino acids, peptides, and analogues
6-Methylquinoline	pos_3705	4160.01	4033.55	3889.85	12263.5	8916.77	7901.4	7363.61	5020.48	3663.29	5840.55	5778.52	5843.89	--	--	--	--	--	--	HMDB0033115	91-62-3	Organic compounds	Organoheterocyclic compounds	Quinolines and derivatives	--
Palargonidin 3-(6''-ferulylglucoside)-5-(6'''-malonylglucoside)	pos_3723	3778.22	3554.13	4308.29	14827.8	12373	12180.7	10160.9	7892.84	4838.54	7390.16	7390.56	7460.98	--	--	--	--	--	--	--	--	--	--	--	--
6'-Oxokanamycin X	pos_3731	187.357	146.182	219.397	821.851	968.473	1094.9	828.333	642.034	716.658	566.955	562.806	555.257	C21251	Neomycin, kanamycin and gentamicin biosynthesis(ko00524);;Biosynthesis of secondary metabolites(ko01110)	--	--	--	--	--	--	--	--	--	--
Nicotinic acid adenine dinucleotide (NAAD)	pos_3776	181.885	145.336	258.419	435.698	461.25	461.753	456.317	412.747	343.252	335.429	348.43	360.49	--	--	--	--	--	--	--	--	--	--	--	--
C20823	pos_3806	284.839	113.438	132.746	391.65	602.661	762.645	264.959	320.956	334.469	283.135	291.152	302.432	C20823	Carbapenem biosynthesis(ko00332)	--	--	--	--	--	--	--	--	--	--
2,3-Epoxysesamone	pos_3897	419.158	251.492	277.519	81.8173	73.9663	82.3508	233.291	209.349	131.594	188.491	186.279	185.941	--	--	--	--	--	--	HMDB0033333	111261-12-2	Organic compounds	Lipids and lipid-like molecules	Prenol lipids	Quinone and hydroquinone lipids
Guaifenesin	pos_3931	255.569	149.635	209.771	744.142	641.637	618.822	438.654	315.047	349.842	402.907	402.797	402.179	--	--	--	--	--	--	HMDB0004998	93-14-1	Organic compounds	Benzenoids	Phenol ethers	Anisoles
4-(2-Aminophenyl)-2,4-dioxobutanoate	pos_3967	1956.19	1478.65	2131.82	5547.83	4624.76	4553.14	4988.62	4070.98	4961.21	3442.63	3563.98	3443.99	C01252	Tryptophan metabolism(ko00380);;Metabolic pathways(ko01100)	--	--	--	--	HMDB0000978	90924-76-8	Organic compounds	Organic oxygen compounds	Organooxygen compounds	Carbonyl compounds
D-Tyrosine t-butyl ester	pos_4098	11.7827	9.70509	9.03036	176.245	110.537	141.155	133.527	102.303	72.8032	91.4562	88.0825	89.9148	--	--	--	--	--	--	--	--	--	--	--	--
Verbenone	pos_4110	157.549	68.1406	64.7861	358.506	371.725	604.143	90.986	145.648	166.017	186.79	180.468	186.14	C09913	--	--	--	--	--	HMDB0259787	--	Organic compounds	Lipids and lipid-like molecules	Prenol lipids	Monoterpenoids
Retronecine	pos_4111	100.706	45.3469	100.27	299.447	296.085	296.107	203.536	228.974	247.961	185.705	185.376	187.966	C06177	Tropane, piperidine and pyridine alkaloid biosynthesis(ko00960);;Biosynthesis of secondary metabolites(ko01110)	--	--	--	--	HMDB0253071	--	Organic compounds	Alkaloids and derivatives	--	--
Tricetin 6-C-arabinoside-8-C-glucoside	pos_4126	239.72	335.793	354.987	1223.74	1203.31	806.053	1201.39	1010.03	847.356	876.704	843.58	818.558	--	--	LMPK12110835	Polyketides [PK]	Flavonoids [PK12]	Flavones and Flavonols [PK1211]	--	--	--	--	--	--
4-Hydroxy-2-oxopentanoate	pos_4167	1034.28	617.89	1805.06	4902.25	2687.67	4206.96	2344.71	4192.48	2938.88	2816.48	2774.69	2780.42	C03589	Phenylalanine metabolism(ko00360);;Metabolic pathways(ko01100)	--	--	--	--	--	--	--	--	--	--
Malonylgenistin	pos_4291	6253.53	4663.68	6298.63	16244.7	15930.4	14041.8	19661.3	14778.7	13806.4	13033.2	12424	12218.6	C16192	Isoflavonoid biosynthesis(ko00943)	--	--	--	--	--	--	--	--	--	--
UDP-2,4-bis(acetamido)-2,4,6-trideoxy-beta-L-altropyranose	pos_4295	229.687	339.328	156.441	669.935	665.666	486.314	650.232	452.208	402.488	417.939	425.285	413.356	C19971	Amino sugar and nucleotide sugar metabolism(ko00520);;Metabolic pathways(ko01100);;Biosynthesis of nucleotide sugars(ko01250)	--	--	--	--	--	--	--	--	--	--
Sterigmatocystin	pos_4393	223.316	157.819	173.698	612.397	506.641	565.333	673.287	517.954	480.558	406.76	413.364	405.813	C00961	Aflatoxin biosynthesis(ko00254);;Metabolic pathways(ko01100);;Biosynthesis of secondary metabolites(ko01110)	LMPK10000001	Polyketides [PK]	Aflatoxins and related substances [PK10]	--	HMDB0030588	10048-13-2	Organic compounds	Phenylpropanoids and polyketides	Sterigmatocystins	--
Erosnin	pos_4407	3933.38	2723.83	3258.27	7135.16	6299.56	6824.68	7571.82	6577.4	5835.02	5290.89	5286.79	5230.36	--	--	LMPK12090021	Polyketides [PK]	Flavonoids [PK12]	Coumestan flavonoids [PK1209]	HMDB0029465	--	Organic compounds	Phenylpropanoids and polyketides	Isoflavonoids	Coumestans
Hulupinic acid	pos_4441	108.395	185.241	491.647	1567.38	1225.67	884.335	791.76	678.176	787.154	668.733	657.306	659.493	--	--	--	--	--	--	HMDB0030102	--	Organic compounds	Organic acids and derivatives	Vinylogous acids	--
3-Nitrotyrosine	pos_4468	4.01878	59.1914	95.8717	328.5	266.429	243.829	210.826	163.604	218.162	131.237	121.528	131.43	--	--	--	--	--	--	HMDB0001904	3604-79-3	Organic compounds	Organic acids and derivatives	Carboxylic acids and derivatives	Amino acids, peptides, and analogues
Delphinidin 3-O-(6''-O-malonyl)-beta-glucoside-3'-O-beta-glucoside	pos_4556	100.964	100.798	331.083	647.142	413.83	414.621	210.899	458.394	724.941	316.684	315.9	311.948	C16304	Anthocyanin biosynthesis(ko00942)	--	--	--	--	--	--	--	--	--	--
UDP-kanosamine	pos_4578	8.59435	67.8409	34.3378	179.435	138.057	125.059	184.678	172.5	142.232	107.96	116.19	107.859	C12211	Neomycin, kanamycin and gentamicin biosynthesis(ko00524);;Biosynthesis of secondary metabolites(ko01110);;Biosynthesis of nucleotide sugars(ko01250)	--	--	--	--	--	--	--	--	--	--
Caffeoyl-CoA	pos_4723	1073.62	1053.03	1213.74	2864.34	2367.99	3052.45	2031.36	1704.29	1585.24	1656.45	1648.23	1668.95	C00323	Phenylpropanoid biosynthesis(ko00940);;Flavonoid biosynthesis(ko00941);;Stilbenoid, diarylheptanoid and gingerol biosynthesis(ko00945);;Biosynthesis of various alkaloids(ko00996);;Biosynthesis of various plant secondary metabolites(ko00999);;Metabolic pathways(ko01100);;Biosynthesis of secondary metabolites(ko01110)	LMFA07050293	Fatty Acyls [FA]	Fatty esters [FA07]	Fatty acyl CoAs [FA0705]	HMDB0304281	--	Organic compounds	Lipids and lipid-like molecules	Fatty Acyls	Fatty acyl thioesters
xi-8,9-Dehydrotheaspirone	pos_4726	477.9	421.933	683.634	1384.34	1953.82	1280.62	1218.42	1002.74	1263.71	916.194	974.09	925.707	--	--	--	--	--	--	HMDB0035181	--	Organic compounds	Organic oxygen compounds	Organooxygen compounds	Carbonyl compounds
1-(2,5-dihydro-6,8-dihydroxy-3-methyl-1-benzoxepin-7-yl)-3-phenyl-1-propanone	pos_4793	1733.42	1825.35	6016.83	12137.6	15636.9	10034.7	10933.2	11276.9	13232.5	8205.39	8318.57	8143.07	--	--	LMPK12120501	Polyketides [PK]	Flavonoids [PK12]	Chalcones and dihydrochalcones [PK1212]	--	--	--	--	--	--
L-Homophenylalanine	pos_4847	3.73096	0.730007	72.7326	501.779	323.299	249.49	310.272	285.111	133.712	195.024	204.664	197.644	C17235	Phenylalanine, tyrosine and tryptophan biosynthesis(ko00400);;Glucosinolate biosynthesis(ko00966);;Metabolic pathways(ko01100);;Biosynthesis of secondary metabolites(ko01110);;2-Oxocarboxylic acid metabolism(ko01210)	--	--	--	--	--	--	--	--	--	--
Wushanicaritin	pos_4849	232.096	279.084	359.882	849.558	654.422	709.114	2195.15	1562.61	1246.71	729.359	742.455	740.116	--	--	--	--	--	--	HMDB0257872	--	Organic compounds	Phenylpropanoids and polyketides	Flavonoids	Flavones
3-Hydroxy-4-methoxycinnamic acid	pos_4883	103.195	124.478	177.308	660.622	707.27	435.129	477.826	629.385	620.924	407.148	408.738	415.57	--	--	--	--	--	--	HMDB0000955	25522-33-2	Organic compounds	Phenylpropanoids and polyketides	Cinnamic acids and derivatives	Hydroxycinnamic acids and derivatives
4-Isopropylphenylacetaldehyde	pos_4893	18.5429	19.9344	35.2199	62.1053	66.4511	45.0603	39.369	44.2073	35.9446	39.9068	32.9792	41.3588	--	--	--	--	--	--	HMDB0041493	4395-92-0	Organic compounds	Lipids and lipid-like molecules	Prenol lipids	Monoterpenoids
Malonylapiin	pos_4911	28.5756	11.6444	6.22448	77.9414	102.698	89.1906	60.9584	86.0197	66.4813	37.599	47.1969	44.865	C05622	Flavone and flavonol biosynthesis(ko00944)	--	--	--	--	--	--	--	--	--	--
UDP-N-acetylmuramate	pos_4912	49.5997	81.3505	53.1336	152.784	132.395	131.036	111.624	86.9199	58.3488	86.9312	87.4216	86.9618	C01050	Amino sugar and nucleotide sugar metabolism(ko00520);;Metabolic pathways(ko01100);;Biosynthesis of nucleotide sugars(ko01250)	--	--	--	--	HMDB0011720	--	Organic compounds	Nucleosides, nucleotides, and analogues	Pyrimidine nucleotides	Pyrimidine nucleotide sugars
Kanamycin D	pos_4930	24.272	8.78788	79.1688	380.094	436.882	207.645	341.806	225.579	247.285	195.283	173.226	195.431	C21253	Neomycin, kanamycin and gentamicin biosynthesis(ko00524);;Biosynthesis of secondary metabolites(ko01110)	--	--	--	--	--	--	--	--	--	--
Cyclic dehypoxanthine futalosine	pos_4936	128.925	148.461	206.494	395.995	373.343	246.693	315.139	355.683	517.005	265.545	257.113	270.189	C17017	Ubiquinone and other terpenoid-quinone biosynthesis(ko00130);;Metabolic pathways(ko01100);;Biosynthesis of secondary metabolites(ko01110);;Biosynthesis of cofactors(ko01240)	--	--	--	--	--	--	--	--	--	--
Sophoraflavanone B	pos_4972	86.7988	99.0761	68.9738	240.416	306.228	203.016	286.329	68.2749	155.352	150.979	141.262	153.353	C18023	--	LMPK12140279	Polyketides [PK]	Flavonoids [PK12]	Flavanones [PK1214]	--	--	--	--	--	--
dTDP-D-forosamine	pos_4979	194.958	81.4086	143.06	369.497	368.273	307.345	522.207	188.469	336.873	231.819	224.604	230.218	C18034	Polyketide sugar unit biosynthesis(ko00523);;Metabolic pathways(ko01100);;Biosynthesis of secondary metabolites(ko01110);;Biosynthesis of nucleotide sugars(ko01250)	--	--	--	--	--	--	--	--	--	--
Butyl ethyl malonate	pos_5073	114.262	95.5667	165.842	316.723	443.878	288.493	283.686	257.568	307.359	221.092	217.97	213.701	--	--	--	--	--	--	HMDB0036233	17373-84-1	Organic compounds	Organic acids and derivatives	Carboxylic acids and derivatives	Dicarboxylic acids and derivatives
GMP	pos_5146	83.7392	55.8807	140.701	222.421	240.149	241.697	324.89	358.764	377.85	199.455	201.819	196.685	C00144	Purine metabolism(ko00230);;Metabolic pathways(ko01100);;Nucleotide metabolism(ko01232)	--	--	--	--	HMDB0001397	85-32-5	Organic compounds	Nucleosides, nucleotides, and analogues	Purine nucleotides	Purine ribonucleotides
3-Hydroxy-beta-ionone	pos_5284	85.2495	146.432	141.938	289.028	283.471	196.032	207.827	129.141	173.71	160.659	153.12	157.672	--	--	--	--	--	--	HMDB0036821	50281-38-4	Organic compounds	Lipids and lipid-like molecules	Prenol lipids	Sesquiterpenoids
Coriandrin	pos_5384	268.894	299.637	412.7	1285.47	821.189	1035.86	1497.97	1144.46	1163.85	870.896	868.206	848.669	--	--	--	--	--	--	HMDB0033329	116408-80-1	Organic compounds	Phenylpropanoids and polyketides	Isocoumarins and derivatives	--
Hercynine	pos_5395	9.34767	17.6975	8.33091	31.203	36.4226	36.5746	22.741	37.8757	50.0225	19.2109	25.0764	22.6199	C05575	Histidine metabolism(ko00340);;Metabolic pathways(ko01100)	--	--	--	--	HMDB0029422	534-30-5	Organic compounds	Organic acids and derivatives	Carboxylic acids and derivatives	Amino acids, peptides, and analogues
N2,N2-Dimethylguanosine	pos_5402	588.916	357.466	632.3	871.906	1149.58	1136.56	762.269	755.506	750.332	673.749	667.652	688.972	--	--	--	--	--	--	HMDB0004824	2140-67-2	Organic compounds	Nucleosides, nucleotides, and analogues	Purine nucleosides	--
Etoposide	pos_5411	71.1155	72.0736	153.232	646.202	584.681	332.29	609.676	467.53	404.927	346.007	348.732	341.372	C01576	--	--	--	--	--	HMDB0014911	33419-42-0	Organic compounds	Organoheterocyclic compounds	Tetrahydroisoquinolines	--
O-beta-D-Xylosylzeatin	pos_5427	26.5231	55.9056	53.1666	111.735	109.538	77.7004	177.97	134.374	123.597	105.838	102.051	98.3836	C03300	Zeatin biosynthesis(ko00908);;Biosynthesis of secondary metabolites(ko01110)	--	--	--	--	--	--	--	--	--	--
trans,trans-Farnesyl phosphate	pos_5436	50.79	31.1104	57.6143	75.5739	108.437	100.172	44.4743	58.5684	64.4911	62.6355	70.3455	61.6356	C20121	Terpenoid backbone biosynthesis(ko00900);;Biosynthesis of secondary metabolites(ko01110)	--	--	--	--	--	--	--	--	--	--
(9R,10S)-rel-(-)-9,10-bis(Acetyloxy)-9,10-dihydro-5-methoxy-8,8-dimethyl-2-phenyl-4H,8H-benzo[1,2-b:3,4-b']dipyran-4-one	pos_5473	387.658	225.703	811.027	1022.13	1194.11	1307.46	1596.86	1507.14	1871.84	957.681	959.862	991.73	--	--	LMPK12110183	Polyketides [PK]	Flavonoids [PK12]	Flavones and Flavonols [PK1211]	--	--	--	--	--	--
(R)-Campholenic aldehyde	pos_5481	57.6671	31.1393	43.9726	101.198	128.126	135.443	59.1851	68.9913	71.113	74.8526	72.2457	76.0796	--	--	--	--	--	--	HMDB0034973	--	Organic compounds	Lipids and lipid-like molecules	Prenol lipids	Monoterpenoids
6-Hydroxymelatonin	pos_549	22.1314	53.445	79.8962	202.23	154.645	270.095	113.599	93.2315	102.745	134.098	129.601	134.463	C05643	Tryptophan metabolism(ko00380)	--	--	--	--	HMDB0004081	2208-41-5	Organic compounds	Organoheterocyclic compounds	Indoles and derivatives	Hydroxyindoles
GDP-valienol	pos_5525	42.894	142.977	158.647	765.083	695.571	532.566	460.58	248.634	468.805	361.854	379.557	359.337	C21368	Metabolic pathways(ko01100);;Biosynthesis of secondary metabolites(ko01110)	--	--	--	--	--	--	--	--	--	--
5-Carboxymethyl-2-hydroxymuconate	pos_5554	103.217	83.5074	85.3523	238.136	230.894	188.149	332.875	250.032	264.25	184.694	181.834	176.678	C04186	Tyrosine metabolism(ko00350);;Metabolic pathways(ko01100)	--	--	--	--	--	--	--	--	--	--
6'''-Deamino-6'''-hydroxyneomycin C	pos_5639	201.977	174.521	163.45	62.5174	13.5328	8.60122	61.3182	86.6265	47.9206	94.469	88.5083	82.469	C17588	Neomycin, kanamycin and gentamicin biosynthesis(ko00524);;Biosynthesis of secondary metabolites(ko01110)	--	--	--	--	--	--	--	--	--	--
2,6-Dimethyl-2,4E,6E-octatriene	pos_5641	82.7271	34.6029	44.9506	198.159	328.162	374.84	91.7806	92.2487	98.6764	170.008	163.752	163.369	--	--	LMFA11000042	Fatty Acyls [FA]	Hydrocarbons [FA11]	--	--	--	--	--	--	--
Jasmone	pos_5645	53.5177	36.109	64.6555	132.815	162.645	151.418	94.5492	79.6365	92.119	90.9853	91.8733	89.5786	C08490	--	--	--	--	--	HMDB0035601	488-10-8	Organic compounds	Organic oxygen compounds	Organooxygen compounds	Carbonyl compounds
(S)-4-(4-Methylphenyl)-2-pentanone	pos_5647	48.997	35.8972	43.4408	119.934	202.62	232.267	56.4985	50.9185	59.3705	87.3572	78.1429	88.8473	--	--	--	--	--	--	HMDB0034177	69657-27-8	Organic compounds	Lipids and lipid-like molecules	Prenol lipids	Monoterpenoids
Tobramycin	pos_5668	58.2981	20.7398	38.9468	155.887	174.957	196.99	87.3186	79.9588	118.987	120.4	111.516	123.646	C00397	Neomycin, kanamycin and gentamicin biosynthesis(ko00524);;Biosynthesis of secondary metabolites(ko01110)	--	--	--	--	HMDB0014822	32986-56-4	Organic compounds	Organic oxygen compounds	Organooxygen compounds	Carbohydrates and carbohydrate conjugates
Norbaeocystin	pos_5707	2.30938e-07	10.889	20.0083	397.787	563.773	291.927	198.275	115.412	259.367	153.84	169.152	156.246	C21778	Indole alkaloid biosynthesis(ko00901);;Metabolic pathways(ko01100);;Biosynthesis of secondary metabolites(ko01110)	--	--	--	--	--	--	--	--	--	--
Loganate	pos_5713	210.573	360.338	204.454	61.7213	5.91156	13.5302	84.2319	12.0843	31.4324	67.4616	49.4742	66.2736	C01512	Monoterpenoid biosynthesis(ko00902);;Biosynthesis of secondary metabolites(ko01110)	--	--	--	--	HMDB0304409	--	Organic compounds	Lipids and lipid-like molecules	Prenol lipids	Terpene glycosides
2-Methyl-1,3-cyclohexadiene	pos_5722	79.7015	49.0436	36.9469	113.565	156.478	204.103	48.659	61.7734	68.2416	83.1261	81.4057	83.0269	--	--	--	--	--	--	HMDB0032395	1489-57-2	Organic compounds	Hydrocarbons	Unsaturated hydrocarbons	Branched unsaturated hydrocarbons
N-Carbamyl-L-glutamate	pos_5766	237.745	213.561	145.889	51.1285	34.8895	54.1399	39.8416	95.1195	77.2898	144.728	141.097	138.572	C05829	Histidine metabolism(ko00340)	--	--	--	--	HMDB0015673	1188-38-1	Organic compounds	Organic acids and derivatives	Carboxylic acids and derivatives	Amino acids, peptides, and analogues
Isopongaflavone	pos_5774	109.799	132.117	176.422	282.216	382.551	273.173	467.747	282.013	322.456	240.876	239.371	245.434	--	--	LMPK12110181	Polyketides [PK]	Flavonoids [PK12]	Flavones and Flavonols [PK1211]	--	--	--	--	--	--
cyclo-Dopa-glucuronylglucoside	pos_5802	113.515	105.394	114.84	443.802	329.213	290.283	631.657	525.276	482.964	356.953	359.553	369.085	C17752	Betalain biosynthesis(ko00965);;Biosynthesis of secondary metabolites(ko01110)	--	--	--	--	--	--	--	--	--	--
Kaempferide	pos_5833	1117.75	967.39	1333.49	2926.01	2050.53	2079.71	7015.1	5656.39	3841.9	3098.25	3072.18	3064.9	C10098	Flavone and flavonol biosynthesis(ko00944)	LMPK12110563	Polyketides [PK]	Flavonoids [PK12]	Flavones and Flavonols [PK1211]	HMDB0037441	491-54-3	Organic compounds	Phenylpropanoids and polyketides	Flavonoids	Flavones
Kaempferol 3-O-glucoside	pos_5845	39.7737	53.9014	39.6204	184.064	206.24	144.136	194.863	91.12	126.588	109.444	115.299	109.763	C12249	Flavone and flavonol biosynthesis(ko00944);;Biosynthesis of secondary metabolites(ko01110)	--	--	--	--	HMDB0037429	480-10-4	Organic compounds	Phenylpropanoids and polyketides	Flavonoids	Flavonoid glycosides
5-O-Methylvisammioside	pos_5846	451.445	346.636	397.426	743.152	1141.12	873.878	1325.67	773.121	1078.25	708.508	702.425	697.155	--	--	--	--	--	--	--	--	--	--	--	--
2-Methyleneglutarate	pos_5874	23.8994	19.4817	29.2308	48.8642	69.5776	59.2486	36.2286	39.1937	56.2549	41.0414	40.3075	39.3104	C02930	Nicotinate and nicotinamide metabolism(ko00760)	--	--	--	--	HMDB0000422	617-62-9	Organic compounds	Lipids and lipid-like molecules	Fatty Acyls	Fatty acids and conjugates
8-Demethyl-8-alpha-L-rhamnosyltetracenomycin C	pos_5885	77.6505	16.6529	21.5584	103.401	216.077	206.237	332.847	123.465	194.175	117.809	124.36	124.224	C20974	Metabolic pathways(ko01100);;Biosynthesis of secondary metabolites(ko01110)	--	--	--	--	--	--	--	--	--	--
dTDP-3-O-methyl-beta-L-rhamnose	pos_5895	37.6167	12.2589	41.0138	137.017	153.441	147.582	391.351	254.342	201.633	151.373	150.468	157.206	C21350	Polyketide sugar unit biosynthesis(ko00523);;Biosynthesis of secondary metabolites(ko01110)	--	--	--	--	--	--	--	--	--	--
Tetracenomycin B3	pos_5926	82.628	132.46	117.325	46.9006	33.3982	14.9275	108.635	54.5157	182.7	89.0478	98.8796	92.2502	C12369	Metabolic pathways(ko01100);;Biosynthesis of secondary metabolites(ko01110)	--	--	--	--	--	--	--	--	--	--
1-Fluorocyclohexadiene-cis,cis-1,2-diol	pos_5933	199.948	145.762	172.393	431.883	405.839	378.498	267.964	187.412	220.124	276.42	279.824	262.764	C16484	--	--	--	--	--	--	--	--	--	--	--
Gibberellin A5	pos_5937	230.155	200.345	481.443	758.866	978.086	614.013	963.463	320.039	611.454	542.599	533.385	540.121	C11871	Diterpenoid biosynthesis(ko00904);;Biosynthesis of secondary metabolites(ko01110)	LMPR0104170028	Prenol Lipids [PR]	Isoprenoids [PR01]	C20 isoprenoids (diterpenes) [PR0104]	HMDB0303484	--	Organic compounds	Lipids and lipid-like molecules	Prenol lipids	Diterpenoids
1-(4-Hydroxy-3-methoxyphenyl)-7-phenyl-3,5-heptanedione	pos_5940	503.877	451.421	1315.3	2145.28	2653.43	1553.17	2906.03	779.825	1825.59	1451.65	1468.53	1439.23	--	--	--	--	--	--	HMDB0033710	83161-94-8	Organic compounds	Phenylpropanoids and polyketides	Diarylheptanoids	Linear diarylheptanoids
(±)-Goniothalesdiol	pos_5984	2094.52	2486.14	2322.27	573.332	815.315	818.27	772.358	906.949	1020.76	1158.53	1157.29	1131.26	--	--	--	--	--	--	--	--	--	--	--	--
Daidzin	pos_6021	295.879	177.039	512.983	1072.77	1019.55	945.66	861.223	1243.54	1283.38	779.054	765.565	767.359	C10216	Isoflavonoid biosynthesis(ko00943)	LMPK12050013	Polyketides [PK]	Flavonoids [PK12]	Isoflavonoids [PK1205]	HMDB0033991	552-66-9	Organic compounds	Phenylpropanoids and polyketides	Isoflavonoids	Isoflavonoid O-glycosides
6-Hydroxycyclohex-1-ene-1-carbonyl-CoA	pos_6066	1749.71	1908.77	1499.45	753.065	574.555	623.878	1827.28	1169.4	1020.86	1374.33	1322.67	1373.71	C06749	Metabolic pathways(ko01100)	LMFA07050271	Fatty Acyls [FA]	Fatty esters [FA07]	Fatty acyl CoAs [FA0705]	--	--	--	--	--	--
2'-Deamino-2'-hydroxy-6'-dehydroparomamine	pos_6074	814.591	555.114	576.219	187.03	143.224	148.515	189.937	253.197	281.718	275.605	281.01	298.606	C20351	Neomycin, kanamycin and gentamicin biosynthesis(ko00524);;Biosynthesis of secondary metabolites(ko01110)	--	--	--	--	--	--	--	--	--	--
dTDP-madurosamine	pos_6092	18.254	5.14181	49.3547	166.515	125.77	148.636	251.883	360.038	245.71	127.61	141.13	130.831	C21363	Polyketide sugar unit biosynthesis(ko00523);;Biosynthesis of secondary metabolites(ko01110)	--	--	--	--	--	--	--	--	--	--
1-(2,4,6-Trimethoxyphenyl)-1,3-butanedione	pos_6174	5235.4	3350.81	9629.37	14991.1	12715.7	10381.6	17533	9999.38	13767.5	10654.1	10496.2	10509.6	--	--	--	--	--	--	HMDB0030668	480-27-3	Organic compounds	Organic oxygen compounds	Organooxygen compounds	Carbonyl compounds
(+)-Piresil-4-O-beta-D-glucopyraside	pos_6196	3178.39	1177.02	4859.72	8919.25	7909.67	5543.97	10655.4	5164.31	7834.97	5564.36	5476.25	5527.7	--	--	--	--	--	--	--	--	--	--	--	--
Aminopterin	pos_6218	1410.45	888.913	1737.08	3301.92	2720.28	2566.47	2207.15	2372.5	2555.77	2045.27	2032.89	2030.62	--	--	--	--	--	--	HMDB0001833	54-62-6	Organic compounds	Organoheterocyclic compounds	Pteridines and derivatives	Pterins and derivatives
5-Carboxypyranopelargonidin 3-O-beta-glucopyranoside	pos_6268	1557.5	969.143	2073.11	3703.96	3281.29	2806.08	2246.3	2235.09	2063.12	2164.28	2162.74	2119.96	--	--	LMPK12010438	Polyketides [PK]	Flavonoids [PK12]	Anthocyanidins [PK1201]	HMDB0302006	--	Organic compounds	Phenylpropanoids and polyketides	Flavonoids	Flavonoid glycosides
Alpha-Calacorene	pos_6273	28.2717	33.0634	39.5557	221.131	183.611	199.097	125.451	125.859	153.02	120.432	131.954	118.138	--	--	--	--	--	--	HMDB0036453	21391-99-1	Organic compounds	Lipids and lipid-like molecules	Prenol lipids	Sesquiterpenoids
Santene	pos_6277	3.04294	2.3391	10.4948	40.6507	47.3924	20.9401	41.7565	18.5723	46.275	27.8767	27.87	25.5008	--	--	--	--	--	--	HMDB0038140	529-16-8	Organic compounds	Hydrocarbons	Unsaturated hydrocarbons	Branched unsaturated hydrocarbons
p-Mentha-1,3,5,8-tetraene	pos_6278	449.791	187.161	691.667	1034.9	1468.79	1275.71	1356.62	967.208	1302.57	915.133	911.049	898.357	--	--	--	--	--	--	HMDB0029641	1195-32-0	Organic compounds	Benzenoids	Benzene and substituted derivatives	Phenylpropenes
3-Ethyl-5-methylphenol	pos_6279	173.208	50.3796	258.291	426.482	623.299	531.336	567.537	424.343	545.824	374.645	374.185	372.821	--	--	--	--	--	--	HMDB0038985	698-71-5	Organic compounds	Benzenoids	Phenols	Cresols
trans-2-Undecenoic acid	pos_6280	34.1309	6.69915	49.1602	87.8601	125.496	101.009	127.628	66.3971	110.423	80.2655	75.4446	75.3581	--	--	--	--	--	--	--	--	--	--	--	--
1,2,3,4,tetrahydro-1,5,7-trimethylnapthalene	pos_6282	72.2745	77.8498	132.538	292.293	316.194	185.505	287.875	186.545	336.163	201.355	205.008	201.685	--	--	--	--	--	--	HMDB0059696	--	Organic compounds	Benzenoids	Tetralins	--
Terpendole G	pos_6289	113.674	9.81238	211.082	397.887	582.74	443.852	478.281	367.616	442.165	294.44	293.918	286.646	C20586	Biosynthesis of secondary metabolites(ko01110)	--	--	--	--	--	--	--	--	--	--
(±)-Naringenin	pos_6301	1848.48	1116.52	2016.11	5507.83	5371.26	7153.07	10612.7	12335.7	6432.14	6589.66	6583.07	6456.03	--	--	--	--	--	--	--	--	--	--	--	--
Floribundoside	pos_6303	628.719	389.692	624.578	1338.34	1379.46	1734.63	2574.02	3018.9	1709.16	1593.53	1647.97	1583.08	--	--	LMPK12140238	Polyketides [PK]	Flavonoids [PK12]	Flavanones [PK1214]	HMDB0033739	529-41-9	Organic compounds	Phenylpropanoids and polyketides	Flavonoids	Flavonoid glycosides
3-Isopropenylpimelyl-CoA	pos_6343	15.8702	4.79465	169.662	660.769	312.66	541.99	351.633	409.872	305.438	233.143	250.296	232.169	C11936	Limonene and pinene degradation(ko00903)	--	--	--	--	--	--	--	--	--	--
Thiocolchicoside	pos_6365	286.306	118.616	419.126	710.707	673.285	469.944	529.145	472.388	583.891	397.853	399.849	383.437	--	--	--	--	--	--	HMDB0259007	--	Organic compounds	Organic oxygen compounds	Organooxygen compounds	Carbohydrates and carbohydrate conjugates
3-Hydroxycapric acid	pos_6368	60.0113	42.8133	56.4623	123.644	191.138	209.864	84.6229	97.3715	112.329	95.6984	96.6559	95.7253	--	--	--	--	--	--	HMDB0002203	19526-23-9	Organic compounds	Organic acids and derivatives	Hydroxy acids and derivatives	Medium-chain hydroxy acids and derivatives
2-trans-4-trans-7-cis-Decatrienal	pos_6376	33.8014	7.53149	54.8072	86.1235	164.159	107.244	131.527	102	132.513	89.7754	88.8666	83.0555	--	--	--	--	--	--	HMDB0032213	66642-86-2	Organic compounds	Organic oxygen compounds	Organooxygen compounds	Carbonyl compounds
11a-Hydroxy-7-chlortetracycline	pos_6386	743.07	463.126	880.245	1583.18	2205.27	2255.78	2828.47	1970.62	2561.92	1512.41	1514.5	1538.02	C21439	Biosynthesis of secondary metabolites(ko01110)	--	--	--	--	--	--	--	--	--	--
5-Hydroxymethyldeoxycytidylate	pos_6393	2.30938e-07	5.6543	26.0879	74.4047	112.267	67.245	65.5668	58.693	55.9105	46.7201	45.836	51.7385	C03997	Pyrimidine metabolism(ko00240)	--	--	--	--	--	--	--	--	--	--
2',6'-Dihydroxy-4'-methoxy-3'-methyldihydrochalcone	pos_6424	159.343	89.4254	106.652	16.5477	2.30938e-07	2.30938e-07	2.30938e-07	14.7809	2.30938e-07	16.5276	29.9163	24.4909	--	--	LMPK12120493	Polyketides [PK]	Flavonoids [PK12]	Chalcones and dihydrochalcones [PK1212]	HMDB0041168	83247-38-5	Organic compounds	Phenylpropanoids and polyketides	Linear 1,3-diarylpropanoids	Chalcones and dihydrochalcones
N,N-Dihydroxy-L-isoleucine	pos_6427	235.982	173.413	310.247	94.4245	73.4636	61.4423	160.549	129.354	220.657	141.599	153.97	142.405	C20311	Cyanoamino acid metabolism(ko00460);;Biosynthesis of secondary metabolites(ko01110)	--	--	--	--	--	--	--	--	--	--
trans-Zeatin riboside	pos_6437	876.791	354.974	1562.13	2438.17	3452.91	2381.08	3481.91	2201.94	2792.65	1888.25	1827.78	1882.62	C16431	Zeatin biosynthesis(ko00908);;Biosynthesis of secondary metabolites(ko01110)	--	--	--	--	HMDB0304506	--	Organic compounds	Nucleosides, nucleotides, and analogues	Purine nucleosides	--
(1S,4R)-1-Hydroxy-2-oxolimonene	pos_6442	253.731	171.443	408.263	581.763	887.159	633.951	787.017	531.35	738.694	534.527	526.63	516.205	C11937	Limonene and pinene degradation(ko00903);;Biosynthesis of secondary metabolites(ko01110)	LMPR0102090042	Prenol Lipids [PR]	Isoprenoids [PR01]	C10 isoprenoids (monoterpenes) [PR0102]	--	--	--	--	--	--
4-Propylphenol	pos_6443	63.9075	40.0508	179.376	254.905	416.48	261.902	404.959	241.766	352.922	237.226	226.476	227.928	C14311	--	--	--	--	--	HMDB0032625	645-56-7	Organic compounds	Benzenoids	Benzene and substituted derivatives	Phenylpropanes
5-Ribosylparomamine	pos_6550	209.931	93.1967	238.88	691.5	708.555	602.688	513.775	452.66	460.572	327.61	332.809	325.173	C18002	Neomycin, kanamycin and gentamicin biosynthesis(ko00524);;Biosynthesis of secondary metabolites(ko01110)	--	--	--	--	--	--	--	--	--	--
cis-Zeatin riboside	pos_6563	343.623	191.692	451.273	1103.38	1173.26	786.284	1165.47	795.287	852.684	629.853	621.917	627.507	C16449	Zeatin biosynthesis(ko00908);;Biosynthesis of secondary metabolites(ko01110)	--	--	--	--	HMDB0304291	--	Organic compounds	Nucleosides, nucleotides, and analogues	Purine nucleosides	--
3-Methyl-2-phenylbutanal	pos_6566	11.8837	5.29015	25.2031	123.47	110.433	123.801	126.828	52.9453	74.968	67.7039	64.5493	61.966	--	--	--	--	--	--	HMDB0033562	2439-44-3	Organic compounds	Benzenoids	Benzene and substituted derivatives	Phenylacetaldehydes
2-Methyl-3-phenyl-2-propenal	pos_6598	15.9146	15.1993	10.8829	56.3536	75.8206	100.843	44.4954	45.569	40.6634	42.8566	41.6399	40.262	--	--	--	--	--	--	HMDB0031566	101-39-3	Organic compounds	Phenylpropanoids and polyketides	Cinnamaldehydes	--
2-Methyl-6-methylene-2E,7-octadien-1-ol	pos_6599	36.3256	25.1516	41.0279	95.7801	163.587	177.163	63.779	68.2945	74.9123	79.3281	75.0244	77.095	--	--	LMFA05000123	Fatty Acyls [FA]	Fatty alcohols [FA05]	--	--	--	--	--	--	--
Athyriol	pos_6603	289.438	284.604	584.347	1132.12	1014.41	771.544	1904.79	1849.17	1231.87	913.728	918.266	921.779	C10052	--	--	--	--	--	--	--	--	--	--	--
Urate-3-ribonucleoside	pos_6619	1.0343	2.53098	2.30938e-07	10.8328	11.9926	8.70406	16.6053	1.50602	0.0103529	19.7189	18.0609	11.2669	C05513	Purine metabolism(ko00230);;Metabolic pathways(ko01100)	--	--	--	--	HMDB0029920	2124-54-1	Organic compounds	Organoheterocyclic compounds	Imidazopyrimidines	Purines and purine derivatives
Acetyltropine	pos_6628	78.0462	77.7724	107.691	326.978	353.233	338.039	222.183	212.589	233.724	214.064	219.671	216.815	C12452	Tropane, piperidine and pyridine alkaloid biosynthesis(ko00960)	--	--	--	--	--	--	--	--	--	--
Glycitin	pos_6631	293.285	273.772	777.911	1067.83	1310.38	998.363	1478.86	1400.95	1555.63	856.644	861.793	875.996	C16195	Isoflavonoid biosynthesis(ko00943)	LMPK12050096	Polyketides [PK]	Flavonoids [PK12]	Isoflavonoids [PK1205]	HMDB0002219	--	Organic compounds	Phenylpropanoids and polyketides	Isoflavonoids	Isoflavonoid O-glycosides
cis-1,2-Dihydroxy-1,2-dihydro-8-methylnaphthalene	pos_6639	1435.69	787.982	1638.53	175.172	118.195	239.721	345.998	290.108	196.798	527.261	535.307	527.162	C14083	--	--	--	--	--	--	--	--	--	--	--
10-Deacetyl-2-debenzoylbaccatin III	pos_6681	156.849	166.07	262.732	425.814	525.358	331.005	452.718	411.321	444.447	304.612	311.294	307.819	C11899	Diterpenoid biosynthesis(ko00904);;Metabolic pathways(ko01100);;Biosynthesis of secondary metabolites(ko01110)	--	--	--	--	--	--	--	--	--	--
Cetoniacytone A	pos_6687	489.35	655.905	948.749	1525.72	1679.34	1074.63	1381.11	1307.56	1230.5	1016.46	1029.48	1014.84	C17699	Biosynthesis of secondary metabolites(ko01110)	--	--	--	--	--	--	--	--	--	--
Landomycin D	pos_6715	375.801	126.878	435.403	685.955	865.663	783.843	676.685	623.383	718.348	514.059	529.333	545.301	C18684	Biosynthesis of secondary metabolites(ko01110)	--	--	--	--	--	--	--	--	--	--
N-Succinyl-2-L-amino-6-oxoheptanedioate	pos_6744	334.227	312.266	309.281	69.2369	184.058	91.2731	136.885	159.541	215.862	223.726	235.812	223.601	C04462	Lysine biosynthesis(ko00300);;Metabolic pathways(ko01100);;Biosynthesis of amino acids(ko01230)	--	--	--	--	HMDB0012266	--	Organic compounds	Organic acids and derivatives	Carboxylic acids and derivatives	Amino acids, peptides, and analogues
Acetal R	pos_6771	57.708	9.14726	121.657	181.407	255.169	165.293	172.883	203.128	324.091	124.657	136.788	126.325	--	--	--	--	--	--	HMDB0036824	7493-57-4	Organic compounds	Benzenoids	Benzene and substituted derivatives	--
Curcumin monoglucoside	pos_6794	226.916	147.371	277.24	510.102	726.514	578.812	614.807	453.947	552.371	375.16	402.975	373.03	C17749	Stilbenoid, diarylheptanoid and gingerol biosynthesis(ko00945);;Biosynthesis of secondary metabolites(ko01110)	--	--	--	--	HMDB0304303	--	Organic compounds	Phenylpropanoids and polyketides	Flavonoids	Flavonoid glycosides
Rhodionin	pos_6832	26.2724	18.7646	29.804	496.897	542.841	415.964	570.603	249.639	353.355	275.88	265.822	272.302	--	--	--	--	--	--	--	--	--	--	--	--
4R,5R,6S-Trihydroxy-2-hydroxymethyl-2-cyclohexen-1-one 6-(2-hydroxy-6-methylbenzoate)	pos_6843	989.919	1331.56	2071.84	3548.36	3240.76	2521.6	3879.56	2272.59	4006.49	2449.87	2441.4	2450.27	--	--	--	--	--	--	HMDB0040692	146475-71-0	Organic compounds	Benzenoids	Benzene and substituted derivatives	Benzoic acids and derivatives
Rotenonic acid	pos_6845	1176.68	1150.81	1613.87	2139.83	3486.23	2919.97	1893.04	1370.1	2903.03	1754	1716.02	1754.13	--	--	LMPK12060018	Polyketides [PK]	Flavonoids [PK12]	Rotenoid flavonoids [PK1206]	--	--	--	--	--	--
C-1027 Chromophore	pos_6884	32.0169	9.50511	80.1419	394.705	386.221	399.705	431.593	505.224	421.073	249.401	229.386	258.565	C11438	Metabolic pathways(ko01100);;Biosynthesis of secondary metabolites(ko01110)	--	--	--	--	--	--	--	--	--	--
Otobain	pos_6912	284.777	243.326	683.29	1073.53	1554.94	980.397	2575.24	468.516	1413.77	922.018	949.643	922.342	C10728	--	--	--	--	--	--	--	--	--	--	--
Lettucenin A	pos_6932	61.3034	42.7012	80.6434	198.023	309.592	322.626	534.426	572.943	397.801	277.699	272.55	276.153	--	--	--	--	--	--	HMDB0036738	97915-46-3	Organic compounds	Organoheterocyclic compounds	Cycloheptafurans	--
Aureusidin 6-O-glucoside	pos_6955	2.30938e-07	8.36398	2.04578	320.97	486.065	292.695	252.839	42.0782	114.286	155.313	153.494	153.519	C16409	Flavonoid biosynthesis(ko00941);;Biosynthesis of secondary metabolites(ko01110)	--	--	--	--	--	--	--	--	--	--
1-(3,4-Dimethoxyphenyl)ethane-1,2-diol	pos_7010	25.37	17.8036	31.3298	260.409	159.389	140.949	93.3313	65.4791	106.266	89.4454	92.0878	85.043	C16644	--	--	--	--	--	--	--	--	--	--	--
(1R,5aS,6R)-4a-Hydroxy-1,4,4a,5,5a,6,9,10a-octahydrophenazine-1,6-dicarboxylate	pos_7014	855.185	866.571	1119.99	3608.12	4107.53	3582.25	2650.8	2322.07	2057.86	2436.3	2513.29	2474.53	C21473	Metabolic pathways(ko01100);;Biosynthesis of secondary metabolites(ko01110)	--	--	--	--	--	--	--	--	--	--
Phlorizin chalcone	pos_7027	252.523	136.032	276.36	499.07	550.295	482.344	577.637	504.475	334.167	380.817	367.486	388.305	C16406	Flavonoid biosynthesis(ko00941)	--	--	--	--	--	--	--	--	--	--
Styrene-cis-2,3-dihydrodiol	pos_7080	163.922	161.864	235.249	379.157	631.281	661.497	359.038	222.991	317.02	373.575	376.247	365.345	C07084	Metabolic pathways(ko01100)	--	--	--	--	--	--	--	--	--	--
Aklaviketone	pos_7094	337.556	346.06	592.694	773.779	1110.12	961.639	1188.12	662.411	1181.88	682.607	686.794	672.932	C12423	Metabolic pathways(ko01100);;Biosynthesis of secondary metabolites(ko01110)	--	--	--	--	--	--	--	--	--	--
Luteoforol	pos_7133	44.2524	80.0447	73.2955	197.184	146.961	117.958	283.09	185.779	219.792	158.648	152.65	157.274	C05907	Flavonoid biosynthesis(ko00941)	LMPK12020170	Polyketides [PK]	Flavonoids [PK12]	Flavans, Flavanols and Leucoanthocyanidins [PK1202]	HMDB0041310	24897-98-1	Organic compounds	Phenylpropanoids and polyketides	Flavonoids	Flavans
SAFROLE	pos_7143	254.468	258.823	235.981	467.344	667.846	605.85	493.534	244.02	319.512	408.06	412.921	388.499	C10490	--	--	--	--	--	HMDB0033591	94-59-7	Organic compounds	Organoheterocyclic compounds	Benzodioxoles	--
Scopolin	pos_7149	8.31868	4.52723	17.857	217.743	288.581	229.952	267.986	56.5636	97.4569	138.791	140.144	135.454	C01527	Biosynthesis of various plant secondary metabolites(ko00999);;Biosynthesis of secondary metabolites(ko01110)	--	--	--	--	HMDB0303366	--	Organic compounds	Phenylpropanoids and polyketides	Coumarins and derivatives	Coumarin glycosides
Met Ala Phe Cys	pos_7166	812.307	401.186	2712.33	4250.8	8022.44	7388.19	2412.33	2584.19	3479.36	3435.69	3441.81	3376.42	--	--	--	--	--	--	--	--	--	--	--	--
ANETHOLE	pos_7273	192.385	148.381	138.015	278.609	434.844	395.153	277.092	250.263	270.237	223.345	229.047	226.25	C10428	Phenylpropanoid biosynthesis(ko00940);;Biosynthesis of secondary metabolites(ko01110)	--	--	--	--	HMDB0030837	4180-23-8	Organic compounds	Benzenoids	Phenol ethers	Anisoles
4-(4-Hydroxyphenyl)-2-butanol	pos_7274	30.6938	41.115	56.4906	198.24	265.083	265.47	149.814	163.802	161.304	124.389	129.905	123.815	C17690	--	--	--	--	--	--	--	--	--	--	--
Amygdalin	pos_7282	278.394	164.488	418.028	757.329	988.931	928.95	600.359	500.117	669.781	495.39	493.912	469.692	C08325	Cyanoamino acid metabolism(ko00460);;Metabolic pathways(ko01100);;Biosynthesis of secondary metabolites(ko01110)	--	--	--	--	HMDB0035030	29883-15-6	Organic compounds	Organic oxygen compounds	Organooxygen compounds	Carbohydrates and carbohydrate conjugates
Naringin	pos_7316	77.2136	179.244	294.081	693.237	617.503	624.537	343.706	393.879	832.457	311.779	356.282	310.426	C09789	Flavonoid biosynthesis(ko00941)	LMPK12140235	Polyketides [PK]	Flavonoids [PK12]	Flavanones [PK1214]	HMDB0002927	10236-47-2	Organic compounds	Phenylpropanoids and polyketides	Flavonoids	Flavonoid glycosides
(all-E)-3,5,7-Tridecatriene-9,11-diyn-1-ol	pos_7335	572.251	867.13	695.435	134.909	254.238	166.239	223.354	186.442	226.108	368.867	354.208	370.496	--	--	--	--	--	--	HMDB0038526	--	Organic compounds	Lipids and lipid-like molecules	Fatty Acyls	Fatty alcohols
2-(2-Methylpropoxy)naphthalene	pos_7336	585.819	915.505	726.69	76.8261	210.694	133.733	166.239	151.01	171.686	363.53	359.857	356.118	--	--	--	--	--	--	HMDB0035076	2173-57-1	Organic compounds	Benzenoids	Naphthalenes	--
Abscisate	pos_7339	6293.86	8049.07	7354.73	708.497	1784.18	1112.04	1628.21	1464.26	1636.01	3360.06	3411.48	3365.08	C06082	Carotenoid biosynthesis(ko00906);;Metabolic pathways(ko01100);;Biosynthesis of secondary metabolites(ko01110);;Plant hormone signal transduction(ko04075)	--	--	--	--	HMDB0029382	639-46-3	Organic compounds	Lipids and lipid-like molecules	Prenol lipids	Sesquiterpenoids
Palatinose	pos_735	922.274	954.146	1184.71	1965.39	2413	1846.17	1174.1	1301.07	1674.9	1387.48	1397.48	1390.96	C01742	--	--	--	--	--	HMDB0256083	--	Organic compounds	Organic oxygen compounds	Organooxygen compounds	Carbohydrates and carbohydrate conjugates
Methysticin	pos_7359	59.6335	112.592	141.22	613.882	737.583	645.177	341.036	360.094	310.417	454.979	452.662	455.619	C09952	--	--	--	--	--	HMDB0254671	--	Organic compounds	Phenylpropanoids and polyketides	Kavalactones	--
Mannopine	pos_7361	525.116	712.445	675.231	1833.64	3024.67	2303.51	1732.93	1638.65	1613.89	1430.88	1416.59	1433.74	C16692	ABC transporters(ko02010)	--	--	--	--	--	--	--	--	--	--
Gaultherin	pos_7364	192.749	138.467	284.659	843.409	896.813	952.534	511.873	689.263	578.019	644.734	662.391	683.29	--	--	--	--	--	--	HMDB0303042	--	Organic compounds	Organic oxygen compounds	Organooxygen compounds	Carbohydrates and carbohydrate conjugates
3-(2-Hydroxyphenyl)propanoate	pos_7457	175.49	202.735	327.683	473.343	707.159	717.665	342.139	277.542	360.455	417.279	422.985	414.479	C01198	Phenylalanine metabolism(ko00360);;Biosynthesis of various plant secondary metabolites(ko00999);;Metabolic pathways(ko01100)	--	--	--	--	HMDB0033752	495-78-3	Organic compounds	Phenylpropanoids and polyketides	Phenylpropanoic acids	--
Cyanidin 3-glucoside cation	pos_746	2.17817	16.5986	22.4955	62.0805	52.2051	31.3972	15.0433	11.7455	59.7897	37.8421	32.713	41.0787	--	--	--	--	--	--	--	--	--	--	--	--
Precorrin 3B	pos_7480	787.648	463.353	560.79	33.0775	287.4	310.798	327.45	293.627	313.648	389.839	405.806	392.024	C06406	Porphyrin metabolism(ko00860);;Metabolic pathways(ko01100);;Biosynthesis of cofactors(ko01240)	--	--	--	--	--	--	--	--	--	--
(-)-Medicocarpin	pos_7493	3.59573	16.194	72.1431	155.613	138.431	123.318	144.72	68.8728	124.728	84.5976	74.9049	79.0523	C16223	Isoflavonoid biosynthesis(ko00943);;Biosynthesis of secondary metabolites(ko01110)	--	--	--	--	HMDB0033855	52766-70-8	Organic compounds	Phenylpropanoids and polyketides	Isoflavonoids	Furanoisoflavonoids
Stizolobinate	pos_7500	43.3229	48.2357	30.2879	101.725	87.0665	89.6283	124.298	152.375	86.878	83.0616	78.6856	78.3453	C06048	Tyrosine metabolism(ko00350)	--	--	--	--	--	--	--	--	--	--
Cytidine 5'-{[hydroxy(2-hydroxypropyl)phosphonoyl]phosphate}	pos_7502	184.962	270	187.686	32.7127	82.1657	38.9046	109.165	95.6308	71.1638	148.494	155.784	164.182	C22217	Metabolic pathways(ko01100);;Biosynthesis of secondary metabolites(ko01110)	--	--	--	--	--	--	--	--	--	--
dTDP-4-hydroxyamino-4,6-dideoxy-alpha-D-glucose	pos_7506	941.516	675.055	688.809	180.552	425.874	267.594	281.62	527.016	392.831	465.96	489.823	466.353	C21348	Polyketide sugar unit biosynthesis(ko00523);;Biosynthesis of secondary metabolites(ko01110)	--	--	--	--	--	--	--	--	--	--
dTDP-3-amino-3,6-dideoxy-D-glucose	pos_7507	733.649	506.523	523.028	139.769	302.173	190.709	167.697	379.158	270.593	359.159	381.433	355.09	C11925	Polyketide sugar unit biosynthesis(ko00523);;Metabolic pathways(ko01100);;Biosynthesis of secondary metabolites(ko01110);;Biosynthesis of nucleotide sugars(ko01250)	--	--	--	--	--	--	--	--	--	--
Phenylglyoxylyl-CoA	pos_7512	77.5339	12.8038	84.6688	329.955	199.716	369.324	350.665	346.167	270.539	194.866	195.972	196.903	C15524	Phenylalanine metabolism(ko00360);;Metabolic pathways(ko01100)	--	--	--	--	--	--	--	--	--	--
(3Z)-Phycoerythrobilin	pos_7536	144.279	96.6852	93.2553	485.082	829.218	902.762	869.09	1181.81	1116.1	335.705	383.4	358.011	C05912	Porphyrin metabolism(ko00860);;Biosynthesis of secondary metabolites(ko01110)	--	--	--	--	--	--	--	--	--	--
Rosarin	pos_7557	66.5944	40.9997	135.077	307.158	424.479	287.837	198.262	198.859	291.074	200.152	215.073	195.015	--	--	--	--	--	--	--	--	--	--	--	--
alpha-curcumene	pos_7595	40.2058	58.5589	58.7002	191.717	150.346	163.334	108.978	64.6585	98.8024	99.4191	99.716	97.2893	C09649	--	LMPR0103060015	Prenol Lipids [PR]	Isoprenoids [PR01]	C15 isoprenoids (sesquiterpenes) [PR0103]	HMDB0059878	--	Organic compounds	Lipids and lipid-like molecules	Prenol lipids	Sesquiterpenoids
Hemigossypolone	pos_7608	37.3472	59.5439	90.8623	490.68	616.933	452.225	338.76	229.142	357.452	313.841	303.577	306.228	--	--	--	--	--	--	HMDB0030744	--	Organic compounds	Lipids and lipid-like molecules	Prenol lipids	Sesquiterpenoids
Epigallocatechin 3-O-caffeate	pos_7610	9.42632	28.7009	61.1011	456.714	508.678	427.521	309.025	228.033	317.326	278.807	285.748	274.167	--	--	LMPK12020118	Polyketides [PK]	Flavonoids [PK12]	Flavans, Flavanols and Leucoanthocyanidins [PK1202]	--	--	--	--	--	--
Fd&c blue no. 1, aluminum lake	pos_7647	66.5162	213.765	162.834	466.5	675.537	823.856	357.408	444.044	556.396	437.028	437.162	444.433	--	--	--	--	--	--	--	--	--	--	--	--
4-n-Butylresorcinol	pos_7672	66.6284	96.6376	104.363	301.186	375.802	273.916	237.625	332.59	264.029	177.475	179.251	185.304	C18343	--	--	--	--	--	--	--	--	--	--	--
Kaempferol 3-O-rhamnoside-7-O-glucoside	pos_7730	204.77	347.361	369.653	1023.26	995.364	1204.2	1037.61	1275.47	1171.49	769.955	757.159	772.245	C21854	Flavone and flavonol biosynthesis(ko00944)	--	--	--	--	--	--	--	--	--	--
(S)-Rutaretin	pos_7778	75.8329	87.9337	117.416	19.1253	39.8917	50.7745	53.1956	32.8778	74.2716	66.119	61.8193	64.7202	--	--	--	--	--	--	HMDB0030882	--	Organic compounds	Phenylpropanoids and polyketides	Coumarins and derivatives	Furanocoumarins
Dipotassium glycyrrhizinate	pos_7787	2403.33	1823.87	1304.26	142.662	714.911	478.611	618.567	683.137	899.016	1160.33	1165.12	1173.3	--	--	--	--	--	--	HMDB0029843	1405-86-3	Organic compounds	Lipids and lipid-like molecules	Prenol lipids	Terpene glycosides
Androsin	pos_7811	237.587	206.882	340.835	954.116	1317.39	1442.42	1113.69	1319.23	1219.59	845.918	856.894	840.586	--	--	--	--	--	--	--	--	--	--	--	--
Albendazole	pos_7812	11.7629	24.5401	70.6929	235.372	139.287	312.019	296.697	474.012	370.354	230.139	221.948	226.074	C01779	--	--	--	--	--	HMDB0014659	54965-21-8	Organic compounds	Organoheterocyclic compounds	Benzimidazoles	2-benzimidazolylcarbamic acid esters
Leucocyanidin	pos_7875	4.68762	34.9066	29.3124	140.896	96.0743	162.282	99.5701	170.157	70.0954	136.839	137.689	143.538	C05906	Flavonoid biosynthesis(ko00941);;Metabolic pathways(ko01100);;Biosynthesis of secondary metabolites(ko01110)	LMPK12020202	Polyketides [PK]	Flavonoids [PK12]	Flavans, Flavanols and Leucoanthocyanidins [PK1202]	HMDB0303660	--	Organic compounds	Phenylpropanoids and polyketides	Flavonoids	Flavans
Narirutin	pos_7876	405.674	425.58	458.216	1427.61	1491.55	1458.55	1017.01	1057.85	1066.95	1107.23	1129.01	1104.96	C09793	--	LMPK12140236	Polyketides [PK]	Flavonoids [PK12]	Flavanones [PK1214]	HMDB0033740	14259-46-2	Organic compounds	Phenylpropanoids and polyketides	Flavonoids	Flavonoid glycosides
Curcumin diglucoside	pos_7981	3.66231	15.4205	45.6809	89.2498	146.29	121.904	141.72	28.1069	103.209	60.9109	62.7443	57.4923	C17750	Stilbenoid, diarylheptanoid and gingerol biosynthesis(ko00945);;Biosynthesis of secondary metabolites(ko01110)	--	--	--	--	HMDB0304302	--	Organic compounds	Phenylpropanoids and polyketides	Diarylheptanoids	Linear diarylheptanoids
Nocardicin G	pos_7998	252.933	162.563	151.273	2.6627	119.396	39.2045	94.5966	49.499	129.861	96.4945	97.8603	101.517	C17355	Monobactam biosynthesis(ko00261);;Metabolic pathways(ko01100);;Biosynthesis of secondary metabolites(ko01110)	--	--	--	--	--	--	--	--	--	--
Asn Gly Cys Asp	pos_8019	16.2776	229.337	558.063	685.643	1323.97	998.991	997.248	1370.67	1181.11	679.241	719.262	672.269	--	--	--	--	--	--	--	--	--	--	--	--
Brassinolide	pos_8038	2.30938e-07	0.931833	2.30938e-07	62.1636	86.3951	50.0965	127.998	71.886	90.8486	44.7774	50.2365	43.5652	C08814	Brassinosteroid biosynthesis(ko00905);;Metabolic pathways(ko01100);;Biosynthesis of secondary metabolites(ko01110);;Plant hormone signal transduction(ko04075)	LMST01140001	Sterol Lipids [ST]	Sterols [ST01]	Brassinolides and derivatives [ST0114]	HMDB0034081	72962-43-7	Organic compounds	Lipids and lipid-like molecules	Steroids and steroid derivatives	Steroid lactones
2-Heptyl-3-hydroxy-quinolone	pos_8057	14.7632	10.1353	4.22081	90.7904	115.114	74.7199	183.407	96.23	114.188	59.7117	55.6632	52.996	C11848	Biosynthesis of secondary metabolites(ko01110)	--	--	--	--	--	--	--	--	--	--
1,1,1,1-Kestohexose	pos_807	68.1026	70.2272	156.676	336.34	279.373	346.466	129.705	253.72	185.024	192.417	196.515	200.072	--	--	--	--	--	--	--	--	--	--	--	--
Trigonelline	pos_821	17924	12883	33360.4	51725.1	57753.1	51507.2	47372.6	43269.5	38156.9	38661.3	36675.3	38456	C01004	Tropane, piperidine and pyridine alkaloid biosynthesis(ko00960)	--	--	--	--	HMDB0000875	535-83-1	Organic compounds	Alkaloids and derivatives	--	--
dTDP-4-amino-4,6-dideoxy-5-C-methyl-D-allose	pos_8232	1.0181	8.77116	17.3538	88.9311	100.688	130.761	51.6876	84.6333	71.4372	62.9614	63.2878	65.4343	C11461	Polyketide sugar unit biosynthesis(ko00523);;Biosynthesis of secondary metabolites(ko01110)	--	--	--	--	--	--	--	--	--	--
Levanbiose	pos_837	460.653	475.129	632.286	1603.55	1237.03	1645.53	721.95	1041.06	873.475	837.363	898.917	847.325	C01725	Starch and sucrose metabolism(ko00500)	--	--	--	--	--	--	--	--	--	--
beta-D-Gentiobiosyl crocetin	pos_8460	817.033	1203.76	967.377	22.329	218.249	62.6757	168.661	102.875	455.633	443.724	442.495	433.315	C19869	Biosynthesis of various plant secondary metabolites(ko00999);;Metabolic pathways(ko01100);;Biosynthesis of secondary metabolites(ko01110)	--	--	--	--	--	--	--	--	--	--
His Asn His Asp	pos_847	512.11	509.336	806.332	1560.55	1284.31	1639.98	728.567	1053.02	902.015	967.801	978.871	972.872	--	--	--	--	--	--	--	--	--	--	--	--
Ecklonialactone A	pos_8542	52.0022	91.3844	110.179	5.15087	4.27497	8.59633	25.8339	5.09505	20.4613	42.8944	43.971	45.2866	--	--	--	--	--	--	--	--	--	--	--	--
Cassine	pos_8591	303.622	348.37	453.877	33.8984	87.8108	63.2703	69.4396	94.9015	111.212	173.112	180.101	174.502	C10136	--	--	--	--	--	--	--	--	--	--	--
6-hydroxysphingosine	pos_8593	6586.63	7702.9	9603.39	1953.66	1718.11	1897.84	2340.6	2821.4	2717.95	3998.05	4067.29	3991.87	--	--	LMSP01080003	Sphingolipids [SP]	Sphingoid bases [SP01]	Sphingoid base analogs [SP0108]	--	--	--	--	--	--
Cephaeline	pos_8642	74.5645	96.4642	133.659	2.30938e-07	16.6353	4.31422	2.30938e-07	2.30938e-07	2.58791	37.37	41.0409	33.6991	C09390	Isoquinoline alkaloid biosynthesis(ko00950);;Biosynthesis of secondary metabolites(ko01110)	--	--	--	--	HMDB0249806	--	Organic compounds	Alkaloids and derivatives	Emetine alkaloids	--
Sphaerosinin	pos_8672	514.595	391.519	412.54	4.73425	51.2572	22.0539	442.167	206.92	1152.52	402.516	403.869	395.623	--	--	LMPK12080019	Polyketides [PK]	Flavonoids [PK12]	Isoflavans [PK1208]	--	--	--	--	--	--
Lobeline	pos_8676	320.962	217.009	361.243	7.69035	2.91285	3.12838	2.96541	8.34964	1.95711	125.775	147.148	121.848	C07475	Tropane, piperidine and pyridine alkaloid biosynthesis(ko00960);;Biosynthesis of secondary metabolites(ko01110)	--	--	--	--	HMDB0039531	91-53-2	Organic compounds	Organoheterocyclic compounds	Quinolines and derivatives	Quinolones and derivatives
2-Succinyl-5-enolpyruvyl-6-hydroxy-3-cyclohexene-1-carboxylate	pos_8678	11.9573	95.8637	427.662	585.71	1019.89	809.692	443.503	1040.47	820.325	520.869	519.329	516.108	C16519	Ubiquinone and other terpenoid-quinone biosynthesis(ko00130);;Metabolic pathways(ko01100);;Biosynthesis of secondary metabolites(ko01110);;Biosynthesis of cofactors(ko01240)	--	--	--	--	HMDB0304086	--	Organic compounds	Organic acids and derivatives	Carboxylic acids and derivatives	Tricarboxylic acids and derivatives
Violacein	pos_8679	115.324	375.74	1531.07	1995.57	3450.33	2706.56	1512.4	3493.22	2755.39	1787.24	1786.05	1765.86	C21136	Metabolic pathways(ko01100);;Biosynthesis of secondary metabolites(ko01110)	--	--	--	--	HMDB0259831	--	Organic compounds	Organoheterocyclic compounds	Indoles and derivatives	Hydroxyindoles
Deacetylcephalosporin C	pos_8682	13.4704	100.555	377.252	466.72	766.54	638.088	361.56	784.652	625.403	430.512	428.23	422.595	C03112	Penicillin and cephalosporin biosynthesis(ko00311);;Metabolic pathways(ko01100);;Biosynthesis of secondary metabolites(ko01110)	--	--	--	--	--	--	--	--	--	--
Azoxystrobin	pos_8683	893.699	4056.03	16572.7	20293.9	27405.3	29062.2	15234.5	37162.4	26302.9	18818.1	18872.1	18662.7	C18558	--	--	--	--	--	HMDB0248818	--	Organic compounds	Benzenoids	Benzene and substituted derivatives	Phenyl-beta-methoxyacrylates
Tetracycline	pos_8684	10.7076	89.1967	463.917	624.039	744.321	876.94	426.522	946.574	694.172	504.958	544.481	506.947	C06570	Metabolic pathways(ko01100);;Biosynthesis of secondary metabolites(ko01110)	--	--	--	--	HMDB0014897	60-54-8	Organic compounds	Phenylpropanoids and polyketides	Tetracyclines	--
Deacetylvindoline	pos_8746	7353.85	6115.45	5726.7	4721.91	2049.62	2666.2	6170.94	5987.87	5533.6	4558.49	4582.83	4517.7	C01091	Indole alkaloid biosynthesis(ko00901);;Metabolic pathways(ko01100);;Biosynthesis of secondary metabolites(ko01110)	--	--	--	--	--	--	--	--	--	--
Gibberellin A44 diacid	pos_8754	289.53	365.874	408.945	59.745	77.8417	214.694	202.632	135.563	263.658	214.659	227.595	209.643	C06095	Diterpenoid biosynthesis(ko00904);;Metabolic pathways(ko01100);;Biosynthesis of secondary metabolites(ko01110)	LMPR0104170008	Prenol Lipids [PR]	Isoprenoids [PR01]	C20 isoprenoids (diterpenes) [PR0104]	--	--	--	--	--	--
Brassicasterol	pos_8834	2.95131	2.28567	2.30938e-07	51.3159	37.9686	57.228	40.0643	73.9069	23.1381	25.0511	33.5484	26.4339	C08813	Steroid biosynthesis(ko00100);;Metabolic pathways(ko01100);;Biosynthesis of secondary metabolites(ko01110)	LMST01030098	Sterol Lipids [ST]	Sterols [ST01]	Ergosterols and C24-methyl derivatives [ST0103]	HMDB0011181	474-67-9	Organic compounds	Lipids and lipid-like molecules	Steroids and steroid derivatives	Ergostane steroids
9-Methylthiononanaldoxime	pos_8845	2215.46	2403.53	2475.98	1422.73	362.701	508.077	2013.41	1459.65	2439.23	1630.53	1625.82	1609.22	C17253	Glucosinolate biosynthesis(ko00966);;2-Oxocarboxylic acid metabolism(ko01210)	--	--	--	--	--	--	--	--	--	--
(+)-Eudesmin	pos_8893	3751.53	5433.56	4793.93	2635.91	1400.54	1736.74	3884.15	2894.13	4822.59	3327.17	3309.48	3262.15	C10561	--	--	--	--	--	--	--	--	--	--	--
Lathosterol	pos_8914	196.381	237.564	273.307	481.538	447.366	518.555	484.184	491.109	440.799	395.972	402.09	395.555	C01189	Steroid biosynthesis(ko00100);;Metabolic pathways(ko01100);;Biosynthesis of secondary metabolites(ko01110)	LMST01010089	Sterol Lipids [ST]	Sterols [ST01]	Cholesterol and derivatives [ST0101]	HMDB0001170	80-99-9	Organic compounds	Lipids and lipid-like molecules	Steroids and steroid derivatives	Cholestane steroids
Gingerglycolipid A	pos_8929	8238.08	9358.17	12349	5551.97	6134.52	1776.94	8200.47	4560.38	7489.18	6243.99	6416.9	6226.73	--	--	LMGL04010019	Glycerolipids [GL]	Glycosylmonoradylglycerols [GL04]	Glycosylmonoacylglycerols [GL0401]	HMDB0041093	145937-22-0	Organic compounds	Lipids and lipid-like molecules	Glycerolipids	Glycosylglycerols
2'''-N-Acetyl-6'''-deamino-6'''-hydroxyparomomycin II	pos_8959	82.1832	79.3699	58.1104	22.6827	8.47335	5.70092	23.6346	36.4034	267.34	41.2625	42.3404	47.7862	C21261	Neomycin, kanamycin and gentamicin biosynthesis(ko00524);;Biosynthesis of secondary metabolites(ko01110)	--	--	--	--	--	--	--	--	--	--
Urdamycin F	pos_8963	123.121	123.454	71.8362	18.2394	3.50633	7.93501	19.1594	60.1009	268.578	59.2818	55.3976	60.9572	C12411	Biosynthesis of secondary metabolites(ko01110)	--	--	--	--	--	--	--	--	--	--
Phenylacetic acid	pos_8964	106.517	111.897	125.584	63.0928	2.30938e-07	33.0914	46.5253	167.137	292.533	40.8506	40.9961	53.2744	C07086	Phenylalanine metabolism(ko00360);;Metabolic pathways(ko01100)	--	--	--	--	HMDB0000209	103-82-2	Organic compounds	Benzenoids	Benzene and substituted derivatives	--
2-hexenedial	pos_901	3663.28	3219.47	4250.05	1759.21	1711.53	2094.86	1877.55	2261.28	1958.18	2508.73	2308.76	2470.02	--	--	LMFA06000009	Fatty Acyls [FA]	Fatty aldehydes [FA06]	--	--	--	--	--	--	--
LysoPC(18:3(6Z,9Z,12Z))	pos_9018	1563.62	1725.59	1859.62	2822.74	4045.24	4251.49	2270.4	3408.84	2619.96	2736.28	2721.85	2692.73	--	--	--	--	--	--	HMDB0010387	--	Organic compounds	Lipids and lipid-like molecules	Glycerophospholipids	Glycerophosphocholines
Prim-O-glucosylcimifugin	pos_9053	129.659	218.89	205.3	73.8	12.4899	50.4192	71.3884	116.416	45.3335	104.878	109.539	95.2358	--	--	--	--	--	--	HMDB0256772	--	Organic compounds	Organoheterocyclic compounds	Benzopyrans	1-benzopyrans
Folate	pos_9083	30.8157	57.4188	33.951	87.8778	125.485	92.7113	76.7334	178.46	28.6764	55.5818	57.1038	56.1558	C00504	One carbon pool by folate(ko00670);;Folate biosynthesis(ko00790);;Metabolic pathways(ko01100);;Biosynthesis of cofactors(ko01240)	--	--	--	--	HMDB0000121	59-30-3	Organic compounds	Benzenoids	Phenols	Methoxyphenols
FAD	pos_922	575.673	849.18	686.163	197.4	196.58	312.665	231.225	267.401	262.684	319.976	327.305	372.458	C00016	Riboflavin metabolism(ko00740);;Metabolic pathways(ko01100);;Biosynthesis of secondary metabolites(ko01110);;Biosynthesis of cofactors(ko01240)	--	--	--	--	HMDB0001248	146-14-5	Organic compounds	Nucleosides, nucleotides, and analogues	Flavin nucleotides	--
LysoPE(18:2(9Z,12Z)/0:0)	pos_9386	2398.31	2868.77	4415.54	6553.2	6806.38	9394.66	3736.64	4232.63	5390.02	5116.29	5140.01	5057.25	--	--	--	--	--	--	HMDB0011507	85046-18-0	Organic compounds	Lipids and lipid-like molecules	Glycerophospholipids	Glycerophosphoethanolamines
Glycocholate	pos_9390	480.892	784.582	688.121	205.2	418.698	276.449	238.163	167.068	369.876	387.025	401.764	390.143	C01921	Metabolic pathways(ko01100)	--	--	--	--	HMDB0000138	475-31-0	Organic compounds	Lipids and lipid-like molecules	Steroids and steroid derivatives	Bile acids, alcohols and derivatives
Erythroxanthin	pos_9391	60770	94954.7	95109.8	15419.2	28043.4	11449.8	25378.4	14853	41744.9	35582.8	36050.5	35320.2	--	--	LMPR01070146	Prenol Lipids [PR]	Isoprenoids [PR01]	C40 isoprenoids (tetraterpenes) [PR0107]	--	--	--	--	--	--
Avermectin A2a aglycone	pos_9402	525.319	475.531	314.636	75.4599	70.8255	6.47713	24.0122	33.9482	88.6105	141.735	158.358	150.78	C11972	--	--	--	--	--	--	--	--	--	--	--
Suspensolide F	pos_9414	133.293	159.262	134.14	97.5872	44.2016	60.897	99.061	104.033	141.087	103.371	109.975	107.306	C17429	--	--	--	--	--	HMDB0031918	64703-86-2	Organic compounds	Lipids and lipid-like molecules	Prenol lipids	Terpene glycosides
all-trans-Heptaprenyl diphosphate	pos_9425	4658.44	4810.01	7266.23	2087.47	2325.37	1410.43	3453.77	1681.57	3491.53	3318.64	3268.82	3311.72	C04216	Terpenoid backbone biosynthesis(ko00900);;Biosynthesis of secondary metabolites(ko01110)	LMPR03030006	Prenol Lipids [PR]	Polyprenols [PR03]	Bactoprenol diphosphates [PR0303]	HMDB0012187	76078-18-7	Organic compounds	Lipids and lipid-like molecules	Prenol lipids	Polyprenols
1-Hexadecanol	pos_9604	129.342	111.39	189.021	70.9701	60.6836	36.2824	101.829	65.1456	102.554	90.8738	80.4414	92.5805	C00823	Fatty acid degradation(ko00071)	LMFA05000061	Fatty Acyls [FA]	Fatty alcohols [FA05]	--	HMDB0003424	36653-82-4	Organic compounds	Lipids and lipid-like molecules	Fatty Acyls	Fatty alcohols
4''-O-Carbamoyl ansamitocinoside P-3	pos_963	103.055	58.2997	73.045	256.988	327.205	237.318	208.777	213.264	174.633	144.932	144.1	142.78	C20140	Biosynthesis of secondary metabolites(ko01110)	--	--	--	--	--	--	--	--	--	--
PC(18:1(9E)/0:0)[U]	pos_9753	2864.3	2539.2	4114.56	5379.7	8750.88	6886.97	3475.98	3099.74	3837.81	4143.13	4138.6	4106.38	--	--	--	--	--	--	--	--	--	--	--	--
Nystatin	pos_9887	1459.27	1624.88	1748.59	613.519	717.043	976.079	659.059	797.565	765.16	862.78	857.78	908.262	C06572	--	LMPK06000001	Polyketides [PK]	Polyenes [PK06]	--	HMDB0014784	1400-61-9	Organic compounds	Organic oxygen compounds	Organooxygen compounds	Carbohydrates and carbohydrate conjugates
Vitamin D3 glucosiduronate	pos_9984	1372.31	1122.46	888.423	217.856	541.693	187.574	136.453	147.186	248.961	278.945	278.857	291.308	--	--	LMST03020610	Sterol Lipids [ST]	Secosteroids [ST03]	Vitamin D3 and derivatives [ST0302]	HMDB0259846	--	Organic compounds	Lipids and lipid-like molecules	Steroids and steroid derivatives	Vitamin D and derivatives
Digoxin	pos_9989	4378.28	2556.38	3943.74	925.474	1326.04	755.405	1040.09	891.045	1315.13	1499.13	1525.17	1455.38	C06956	--	LMST01120023	Sterol Lipids [ST]	Sterols [ST01]	Cardanolides and derivatives [ST0112]	HMDB0001917	20830-75-5	Organic compounds	Lipids and lipid-like molecules	Steroids and steroid derivatives	Steroid lactones
Oxoglutaric acid	neg_1281	831.853	865.082	1818.64	1548.12	1136.35	1764.5	2442.38	2363.17	2901.45	1767.51	1752.74	1722.96	C00026	Citrate cycle (TCA cycle)(ko00020);;Pentose and glucuronate interconversions(ko00040);;Ascorbate and aldarate metabolism(ko00053);;Arginine biosynthesis(ko00220);;Alanine, aspartate and glutamate metabolism(ko00250);;Lysine biosynthesis(ko00300);;Lysine degradation(ko00310);;Histidine metabolism(ko00340);;Taurine and hypotaurine metabolism(ko00430);;D-Amino acid metabolism(ko00470);;Glyoxylate an…	--	--	--	--	HMDB0000208	328-50-7	Organic compounds	Organic acids and derivatives	Keto acids and derivatives	Gamma-keto acids and derivatives
Diflunisal	neg_1342	2396.03	2551.13	2418.32	4481.9	5430.38	4718.43	5231.5	5299.29	5400.48	4147.56	4111.31	3937.75	C01691	--	--	--	--	--	HMDB0014999	22494-42-4	Organic compounds	Benzenoids	Benzene and substituted derivatives	Biphenyls and derivatives
Glucotropaeolin	neg_1484	1609.14	1493.78	1015.76	946.344	1037.71	635.888	563.658	545.87	564.393	996.859	927.226	991.234	C02153	Glucosinolate biosynthesis(ko00966);;Biosynthesis of secondary metabolites(ko01110);;2-Oxocarboxylic acid metabolism(ko01210)	--	--	--	--	HMDB0038419	499-26-3	Organic compounds	Organic oxygen compounds	Organooxygen compounds	Carbohydrates and carbohydrate conjugates
alpha-D-Glucosamine 1-phosphate	neg_1563	4220.04	2563.98	4161.57	28925.9	44418.9	19209.3	9605.58	9308.43	8747.37	14160.7	13985.5	13669.8	C06156	Amino sugar and nucleotide sugar metabolism(ko00520);;Metabolic pathways(ko01100);;Biosynthesis of nucleotide sugars(ko01250)	--	--	--	--	HMDB0001109	--	Organic compounds	Organic oxygen compounds	Organooxygen compounds	Carbohydrates and carbohydrate conjugates
AminoDHQ	neg_1757	22.7649	134.682	73.961	179.876	80.7811	121.406	292.994	248.342	170.356	156.791	154.543	142.752	C12109	Biosynthesis of secondary metabolites(ko01110)	--	--	--	--	--	--	--	--	--	--
Adrenochrome	neg_1765	57.7572	101.306	74.3118	124.322	87.8706	114.143	225.608	194.747	131.607	129.26	128.394	123.267	--	--	--	--	--	--	HMDB0012884	7506-92-5	Organic compounds	Organoheterocyclic compounds	Indoles and derivatives	--
Terpendole B	neg_2456	3793.3	3508.53	2063.38	5648.72	1569.96	987.91	565.389	1560.64	1045.72	1666.78	489.938	2610.97	C20528	Biosynthesis of secondary metabolites(ko01110)	--	--	--	--	--	--	--	--	--	--
Butoxyacetic acid	neg_2822	67.2107	68.8416	68.7049	128.898	135.153	95.2206	125.19	143.858	156.612	114.72	114.438	105.41	--	--	--	--	--	--	HMDB0041844	2516-93-0	Organic compounds	Organic acids and derivatives	Carboxylic acids and derivatives	Carboxylic acids
alpha,alpha'-Trehalose 6-phosphate	neg_2860	345.2	542.347	298.573	9065.63	13005.5	4578.1	2516.98	2919.36	2142.63	4223.7	4131.09	4141.6	C00689	Starch and sucrose metabolism(ko00500);;Metabolic pathways(ko01100);;Biosynthesis of secondary metabolites(ko01110)	--	--	--	--	HMDB0001124	4484-88-2	Organic compounds	Organic oxygen compounds	Organooxygen compounds	Carbohydrates and carbohydrate conjugates
Dopaxanthin quinone	neg_3560	2268.27	3799.98	3188.69	11093.7	16854.1	6728.46	6495.58	6039.04	6148.88	6600.34	6429.6	6575.63	C17753	Betalain biosynthesis(ko00965);;Biosynthesis of secondary metabolites(ko01110)	--	--	--	--	HMDB0012220	--	Organic compounds	Organic acids and derivatives	Carboxylic acids and derivatives	Amino acids, peptides, and analogues
n-Propyl gallate	neg_3776	105.697	84.1726	271.351	710.43	393.408	412.087	784.3	844.815	473.572	420.457	410.014	444.25	C11155	--	--	--	--	--	HMDB0033835	121-79-9	Organic compounds	Benzenoids	Benzene and substituted derivatives	Benzoic acids and derivatives
UDP-2-acetamido-4-amino-2,4,6-trideoxy-alpha-D-glucose	neg_3981	660.813	688.803	1933.43	3577.11	2100.39	2605.7	3598.02	5462.38	6339.74	2696.03	2599.81	2616.94	C04630	Amino sugar and nucleotide sugar metabolism(ko00520);;Metabolic pathways(ko01100);;Biosynthesis of nucleotide sugars(ko01250)	--	--	--	--	--	--	--	--	--	--
Epithienamycin E	neg_4039	647.043	470.315	761.586	906.607	809.447	997.815	1304.98	1600.04	1393.43	919.382	879.431	922.347	C11755	Carbapenem biosynthesis(ko00332);;Biosynthesis of secondary metabolites(ko01110)	--	--	--	--	--	--	--	--	--	--
Quercetin 3-O-[beta-D-xylosyl-(1->2)-beta-D-glucoside]	neg_4175	1016.95	959.069	2320.93	6830.88	2610.79	3492.62	4410.96	4583.03	6819.6	3287.05	3274.27	3217.16	C12637	Flavone and flavonol biosynthesis(ko00944)	--	--	--	--	--	--	--	--	--	--
Inosine	neg_4459	176.207	235.945	367.404	378.417	320.264	319.737	555.073	554.079	597.005	395.263	409.723	387.237	C00294	Purine metabolism(ko00230);;Metabolic pathways(ko01100);;Nucleotide metabolism(ko01232);;ABC transporters(ko02010)	--	--	--	--	HMDB0000195	58-63-9	Organic compounds	Nucleosides, nucleotides, and analogues	Purine nucleosides	--
Biochanin A-beta-D-glucoside	neg_4616	169.563	146.595	147.582	249.175	327.106	271.749	302.171	307.573	388.757	237.914	259.697	240.143	C05376	Isoflavonoid biosynthesis(ko00943)	--	--	--	--	--	--	--	--	--	--
Sulfadiazine	neg_4806	593.912	439.799	1063.2	1075.96	754.183	1000.94	1158.85	1932.39	1597.22	1052.13	1016.36	1058.98	C07658	--	--	--	--	--	HMDB0014503	68-35-9	Organic compounds	Benzenoids	Benzene and substituted derivatives	Benzenesulfonamides
2"-O-Galloylhyperin	neg_4811	94573	67772.9	306324	314642	193355	300574	336995	643607	538159	311809	307345	311340	--	--	--	--	--	--	--	--	--	--	--	--
Glucobrassicin	neg_4834	413905	305131	289768	167519	168857	214737	179028	158232	139308	218489	216727	217406	C05837	Tryptophan metabolism(ko00380);;Glucosinolate biosynthesis(ko00966);;Metabolic pathways(ko01100);;Biosynthesis of secondary metabolites(ko01110);;2-Oxocarboxylic acid metabolism(ko01210)	--	--	--	--	HMDB0030243	4356-52-9	Organic compounds	Organic oxygen compounds	Organooxygen compounds	Carbohydrates and carbohydrate conjugates
N-(5-Phospho-D-ribosyl)anthranilate	neg_5102	1108.93	842.284	2271.51	3500.34	1973.66	2435.39	2757.16	3205.9	4752.01	2699.38	2704.22	2672.29	C04302	Phenylalanine, tyrosine and tryptophan biosynthesis(ko00400);;Metabolic pathways(ko01100);;Biosynthesis of secondary metabolites(ko01110);;Biosynthesis of amino acids(ko01230)	--	--	--	--	--	--	--	--	--	--
Loganic acid	neg_5257	434.954	319.841	716.242	940.032	1188.03	744.774	1482.56	974.309	1484.89	875.75	827.494	891.511	C01512	Monoterpenoid biosynthesis(ko00902);;Biosynthesis of secondary metabolites(ko01110)	LMPR01020138	Prenol Lipids [PR]	Isoprenoids [PR01]	C10 isoprenoids (monoterpenes) [PR0102]	HMDB0304409	--	Organic compounds	Lipids and lipid-like molecules	Prenol lipids	Terpene glycosides
Prunasin	neg_5349	199.144	251.916	546.188	2859.3	1102.51	1962.23	6727.51	6025.11	3311.17	2055.2	2113.75	2007.45	C00844	Cyanoamino acid metabolism(ko00460);;Metabolic pathways(ko01100);;Biosynthesis of secondary metabolites(ko01110)	--	--	--	--	HMDB0034934	99-18-3	Organic compounds	Organic oxygen compounds	Organooxygen compounds	Carbohydrates and carbohydrate conjugates
Phenyllactic acid	neg_5389	76.0065	98.5017	152.143	176.191	227.116	167.636	270.068	267.537	182.587	194.988	186.483	190.725	--	--	--	--	--	--	HMDB0000779	828-01-3	Organic compounds	Phenylpropanoids and polyketides	Phenylpropanoic acids	--
Urocanate	neg_5533	459.875	164.233	530.893	562.22	411.24	524.435	713.33	1060.24	891.433	581.656	559.451	577.994	C00785	Histidine metabolism(ko00340);;Metabolic pathways(ko01100)	--	--	--	--	HMDB0000301	3465-72-3	Organic compounds	Organoheterocyclic compounds	Azoles	Imidazoles
Glucoraphanin	neg_5692	1245.8	907.167	2073.62	1818.85	1541.94	1739.16	2541.53	3298.51	2861.89	1913.75	1892.69	1949.19	C08419	--	--	--	--	--	HMDB0038404	21414-41-5	Organic compounds	Organic oxygen compounds	Organooxygen compounds	Carbohydrates and carbohydrate conjugates
Linarin	neg_5730	918.731	711.301	2785.96	2471.6	2723.4	2493.69	3205.26	3482.36	4905.69	2381.02	2356.35	2353.92	--	--	LMPK12110449	Polyketides [PK]	Flavonoids [PK12]	Flavones and Flavonols [PK1211]	HMDB0254097	--	Organic compounds	Organic oxygen compounds	Organooxygen compounds	Ethers
Loganin	neg_5769	1100.19	1013.51	1492.42	1486.33	1402.39	1599.41	2659.38	2341.96	2237.1	1689.85	1729.99	1586.11	C01433	Monoterpenoid biosynthesis(ko00902);;Metabolic pathways(ko01100);;Biosynthesis of secondary metabolites(ko01110)	LMPR0102070001	Prenol Lipids [PR]	Isoprenoids [PR01]	C10 isoprenoids (monoterpenes) [PR0102]	HMDB0247827	--	Organic compounds	Lipids and lipid-like molecules	Prenol lipids	Terpene glycosides
trans-Zeatin-7-beta-D-glucoside	neg_5794	144.798	86.0758	242.448	499.284	1174.79	524.638	755.425	401.647	751.807	451.646	416.808	449.45	C16443	Zeatin biosynthesis(ko00908);;Biosynthesis of secondary metabolites(ko01110)	--	--	--	--	--	--	--	--	--	--
Isofraxidin	neg_5875	2116.63	1082.85	1632.24	1457.39	2102.23	2188.46	4037.69	3146.61	2649	2065.54	2041	2096.2	C17480	--	--	--	--	--	HMDB0253642	--	Organic compounds	Phenylpropanoids and polyketides	Coumarins and derivatives	Hydroxycoumarins
Erythritol	neg_6041	15.301	2.30938e-07	25.3164	49.6265	130.97	101.273	61.4951	121.697	105.552	63.2616	74.1906	51.3251	C00503	ABC transporters(ko02010)	--	--	--	--	HMDB0002994	149-32-6	Organic compounds	Organic oxygen compounds	Organooxygen compounds	Carbohydrates and carbohydrate conjugates
Glutathione disulfide	neg_6125	4292.45	2811.71	7121.84	9181.88	8986.41	9694.79	15263.3	13185.9	11119.6	8205.63	8167.8	8053.2	C00127	Glutathione metabolism(ko00480);;Metabolic pathways(ko01100);;Biosynthesis of cofactors(ko01240)	--	--	--	--	HMDB0003337	27025-41-8	Organic compounds	Organic acids and derivatives	Carboxylic acids and derivatives	Amino acids, peptides, and analogues
Salidroside	neg_6139	14.1866	4.67321	7.04373	663.521	79.3887	105.106	63.8737	62.027	31.4022	122.778	101.967	124.273	C06046	Tyrosine metabolism(ko00350);;Metabolic pathways(ko01100)	--	--	--	--	HMDB0257463	--	Organic compounds	Organic oxygen compounds	Organooxygen compounds	Carbohydrates and carbohydrate conjugates
Jaceosidin	neg_6268	1149.11	595.556	1032.25	1248.82	1029.38	1964.15	1627.74	2300.83	2262.82	1335.6	1367.19	1305.47	--	--	LMPK12111235	Polyketides [PK]	Flavonoids [PK12]	Flavones and Flavonols [PK1211]	--	--	--	--	--	--
12-Deoxyaklanonic acid	neg_6412	249.128	129.799	238.272	249.441	185.525	396.98	661.49	538.033	414.884	353.007	329.532	331.835	C12420	Metabolic pathways(ko01100);;Biosynthesis of secondary metabolites(ko01110)	--	--	--	--	--	--	--	--	--	--
Bruceine A	neg_6415	21381.2	6270.94	40034.6	44254	77287	58326.7	51849.5	61316.8	76408.9	41405.3	41259.7	40256.3	--	--	--	--	--	--	--	--	--	--	--	--
8-Ethyl-12-methylbacteriochlorophyllide d	neg_6450	1230.9	1797.7	4202.57	5595.57	3995.83	5516.83	7249.2	6880.3	7367.12	4452.77	4176.1	4787.06	C21431	Porphyrin metabolism(ko00860)	--	--	--	--	--	--	--	--	--	--
8-Demethyl-8-(2-O-methyl-alpha-L-rhamnosyl)tetracenomycin C	neg_6590	691.468	793.9	3115.66	3371.89	2830.91	3343.9	5005.36	5634.52	5984.83	3222.66	3171.75	3200.79	C20975	Metabolic pathways(ko01100);;Biosynthesis of secondary metabolites(ko01110)	--	--	--	--	--	--	--	--	--	--
Glutathionylaminopropylcadaverine	neg_6737	67.8265	15.774	97.7722	537.778	1589.01	994.775	754.196	402.132	555.269	548.894	566.729	566.95	C16566	Glutathione metabolism(ko00480)	--	--	--	--	--	--	--	--	--	--
D-Ribulose	neg_6755	4.35579	5.04667	0.984204	11.8296	93.2092	165.459	8.83925	6.1805	10.2483	32.0373	38.7421	31.354	C00309	Pentose and glucuronate interconversions(ko00040);;Metabolic pathways(ko01100)	--	--	--	--	HMDB0000621	131064-70-5	Organic compounds	Organic oxygen compounds	Organooxygen compounds	Carbohydrates and carbohydrate conjugates
S-(Hydroxyphenylacetothiohydroximoyl)-L-cysteine	neg_6768	121.413	161.599	164.171	235.287	292.825	382.072	374.785	254.41	386.883	220.55	247.775	220.372	C17238	Glucosinolate biosynthesis(ko00966);;2-Oxocarboxylic acid metabolism(ko01210)	--	--	--	--	--	--	--	--	--	--
Neoliquiritin	neg_6805	17.8377	14.9545	101.616	329.09	91.9368	135.62	295.938	326.955	299.734	211.632	205.631	214.269	--	--	LMPK12140022	Polyketides [PK]	Flavonoids [PK12]	Flavanones [PK1214]	HMDB0037490	5088-75-5	Organic compounds	Phenylpropanoids and polyketides	Flavonoids	Flavonoid glycosides
Tetrangulol	neg_7080	1138.86	598.668	2140.84	1997.48	3233.02	3363.15	3140.63	3514.72	4199.06	2334.03	2325.44	2235.5	C12397	Biosynthesis of secondary metabolites(ko01110)	--	--	--	--	--	--	--	--	--	--
Baimaside	neg_7294	177.905	208.344	218.67	612.14	445.992	998.3	822.899	1194.64	1036.25	600.12	587.337	598.793	C12667	Flavone and flavonol biosynthesis(ko00944);;Biosynthesis of secondary metabolites(ko01110)	--	--	--	--	--	--	--	--	--	--
Versiconal	neg_7343	59.1957	98.3477	55.7933	228.429	128.152	229.244	212.309	206.617	122.119	178.134	195.37	164.965	C20507	Aflatoxin biosynthesis(ko00254);;Metabolic pathways(ko01100);;Biosynthesis of secondary metabolites(ko01110)	--	--	--	--	--	--	--	--	--	--
UDP-L-Ara4N	neg_7496	25.6451	5.51104	2.30938e-07	6.96278	10.8028	61.9619	135.018	77.5321	66.274	52.5742	71.3502	52.9282	C16153	Amino sugar and nucleotide sugar metabolism(ko00520);;Metabolic pathways(ko01100);;Biosynthesis of nucleotide sugars(ko01250)	--	--	--	--	--	--	--	--	--	--
12-Demethyl-11,12-dehydropaspaline	neg_8552	1880.56	2110.7	2324.18	1458.81	1766.33	919.178	1238.12	785.564	605.51	1809.72	1354.8	1567.33	C20534	Biosynthesis of secondary metabolites(ko01110)	--	--	--	--	--	--	--	--	--	--
Sulfazecin	neg_923	232.673	224.515	205.256	116.324	208.331	122.618	66.4844	73.4686	103.444	121.864	129.661	99.3409	C20927	Monobactam biosynthesis(ko00261)	--	--	--	--	--	--	--	--	--	--
Monoanhydroescholtzxanthin	pos_10617	5063.61	4390.65	6231.91	1357.18	4490.91	2190.36	1753.63	1544.17	2216.61	3263.05	3156.24	3213.03	--	--	LMPR01070026	Prenol Lipids [PR]	Isoprenoids [PR01]	C40 isoprenoids (tetraterpenes) [PR0107]	--	--	--	--	--	--
Isoformononetin	pos_1193	630.152	596.488	603.649	677.54	749.926	4239.39	2337.57	3382.2	4571.21	1277.06	1310.28	1366.97	C12125	Isoflavonoid biosynthesis(ko00943);;Biosynthesis of secondary metabolites(ko01110)	LMPK12050039	Polyketides [PK]	Flavonoids [PK12]	Isoflavonoids [PK1205]	HMDB0033994	486-63-5	Organic compounds	Phenylpropanoids and polyketides	Isoflavonoids	O-methylated isoflavonoids
Glutathione	pos_1202	3232.13	3726.38	3317.26	2975.26	2979.15	45899.3	27736.6	37216	51027.7	12695.1	12958.6	13374.3	C00051	Cysteine and methionine metabolism(ko00270);;Glutathione metabolism(ko00480);;Metabolic pathways(ko01100);;Biosynthesis of cofactors(ko01240);;ABC transporters(ko02010)	--	--	--	--	HMDB0000125	70-18-8	Organic compounds	Organic acids and derivatives	Carboxylic acids and derivatives	Amino acids, peptides, and analogues
8-Methoxykynurenate	pos_1899	19.4972	16.5139	20.7101	68.6198	32.4738	36.4617	44.0334	46.0456	31.0419	34.7734	33.0911	31.796	C05830	Tryptophan metabolism(ko00380)	--	--	--	--	HMDB0060426	--	Organic compounds	Organoheterocyclic compounds	Quinolines and derivatives	Quinoline carboxylic acids
CDP-2,3-bis-O-(geranylgeranyl)-sn-glycerol	pos_2432	1109.39	798.815	791.638	254.999	690.357	218.088	479.933	296.162	455.805	650.564	597.364	564.628	--	--	--	--	--	--	--	--	--	--	--	--
7-Ethyl-5,6-dihydro-1,4-dimethylazulene	pos_3103	93.8518	104.387	134.095	53.5007	86.975	45.6953	77.1874	37.4303	51.3809	75.5927	69.7862	69.4167	--	--	--	--	--	--	HMDB0035759	18454-89-2	Organic compounds	Hydrocarbons	Unsaturated hydrocarbons	Branched unsaturated hydrocarbons
Okenone	pos_3141	66.4298	90.0479	79.7626	72.4217	56.7785	112.517	23.8628	4.13893	39.2256	71.3239	51.9655	83.9429	C16280	Carotenoid biosynthesis(ko00906);;Biosynthesis of secondary metabolites(ko01110)	LMPR01070622	Prenol Lipids [PR]	Isoprenoids [PR01]	C40 isoprenoids (tetraterpenes) [PR0107]	--	--	--	--	--	--
(3-Methoxy-4-hydroxyphenyl)ethylene glycol sulfate	pos_3490	248.32	221.889	294.857	2289.9	2543.69	1141.72	1361.99	1469.52	1186.36	1079.92	1055.4	1069.22	--	--	--	--	--	--	HMDB0000559	3415-67-6	Organic compounds	Organic acids and derivatives	Organic sulfuric acids and derivatives	Arylsulfates
Hastatoside	pos_3495	118.43	144.817	133.653	270.201	208.373	189.819	294.208	325.666	239.948	192.896	189.472	192.361	--	--	--	--	--	--	HMDB0301945	--	Organic compounds	Lipids and lipid-like molecules	Prenol lipids	Terpene glycosides
Auramycinone	pos_3545	344.501	441.632	675.185	626.743	539.508	534.362	1060.18	981.876	1197.43	644.945	618.394	645.02	C12419	Biosynthesis of secondary metabolites(ko01110)	--	--	--	--	--	--	--	--	--	--
6-O-Acetylglycitin	pos_3596	1.47013	30.9701	14.3151	292.835	195.159	118.244	179.218	151.898	200.202	95.3924	95.721	87.524	--	--	--	--	--	--	--	--	--	--	--	--
(2S,4S)-4-Hydroxy-2,3,4,5-tetrahydrodipicolinate	pos_3934	2648.4	2335.93	3470.24	4727.61	4820.62	4421.41	5786.9	6057.67	5546.7	4024.04	4146.18	4016.15	C20258	Monobactam biosynthesis(ko00261);;Lysine biosynthesis(ko00300);;Metabolic pathways(ko01100);;Biosynthesis of secondary metabolites(ko01110);;Biosynthesis of amino acids(ko01230)	--	--	--	--	HMDB0303976	--	Organic compounds	Organic acids and derivatives	Carboxylic acids and derivatives	Amino acids, peptides, and analogues
Alphitonin	pos_3999	2245.65	2843.08	4157.22	6133.13	5134.46	5979.72	6542.1	7837.38	8240	5339.27	5388.62	5279.57	C22552	--	LMPK12130073	Polyketides [PK]	Flavonoids [PK12]	Aurone flavonoids [PK1213]	--	--	--	--	--	--
Avicularin	pos_4072	159.406	196.546	220.692	581.617	351.008	378.276	552.766	568.6	513.352	364.717	384.443	369.957	--	--	LMPK12112167	Polyketides [PK]	Flavonoids [PK12]	Flavones and Flavonols [PK1211]	HMDB0030860	572-30-5	Organic compounds	Phenylpropanoids and polyketides	Flavonoids	Flavonoid glycosides
2-Methyl-1-hydroxypropyl-ThPP	pos_4088	173.407	169.567	300.647	400.487	377.58	307.24	630.109	670.967	582.653	373.674	384.915	366.665	C15976	Valine, leucine and isoleucine degradation(ko00280)	--	--	--	--	HMDB0006866	--	Organic compounds	Organoheterocyclic compounds	Diazines	Pyrimidines and pyrimidine derivatives
20-O-Methyl-19-chloroproansamitocin	pos_4089	208.455	235.283	368.162	395.752	307.498	324.403	544.53	508.866	709.947	319.475	351.199	317.403	C20135	Biosynthesis of secondary metabolites(ko01110)	--	--	--	--	--	--	--	--	--	--
Anhydrotetracycline	pos_4131	4802.43	4305.03	9266.14	14076.1	8700.62	11783.8	11664.1	13623.4	13249.1	9645.75	9811.83	9620.51	C02811	Metabolic pathways(ko01100);;Biosynthesis of secondary metabolites(ko01110)	--	--	--	--	HMDB0014897	60-54-8	Organic compounds	Phenylpropanoids and polyketides	Tetracyclines	--
(E/Z)-Polydatin	pos_4211	424.748	393.478	407.021	891.968	765.39	769.777	1648.84	1051.37	1206.62	747.963	784.527	748.847	--	--	--	--	--	--	--	--	--	--	--	--
GDP-beta-L-colitose	pos_4294	69.0137	250.583	347.824	598.334	338.573	470.985	697.296	763.581	628.898	406.46	421.89	409.417	C20613	Metabolic pathways(ko01100);;Biosynthesis of nucleotide sugars(ko01250)	--	--	--	--	--	--	--	--	--	--
Cyanin	pos_4367	306.778	112.213	757.866	3924.43	1730.1	1995.96	1455.42	2295.85	1358.49	1457.71	1465.06	1473.8	C08639	Anthocyanin biosynthesis(ko00942)	LMPK12010113	Polyketides [PK]	Flavonoids [PK12]	Anthocyanidins [PK1201]	--	--	--	--	--	--
MAACKIAIN	pos_4444	420.446	202.318	367.092	509.362	298.638	621.254	663	825.9	806.511	361.62	376.527	382.628	--	--	--	--	--	--	--	--	--	--	--	--
UDP-L-rhamnose	pos_4604	122.441	274.491	129.107	208.797	230.882	333.55	490.191	409.362	332.603	312.259	309.996	306.521	C02199	Amino sugar and nucleotide sugar metabolism(ko00520);;Metabolic pathways(ko01100);;Biosynthesis of nucleotide sugars(ko01250)	--	--	--	--	HMDB0012305	1955-26-6	Organic compounds	Nucleosides, nucleotides, and analogues	Pyrimidine nucleotides	Pyrimidine nucleotide sugars
Angelicain	pos_4617	358.578	659.777	937.828	1307.45	1128.86	1106.51	2492.2	1894.63	1610.22	1230.75	1222.23	1244.37	--	--	--	--	--	--	--	--	--	--	--	--
Sanguisorbic acid dilactone	pos_4623	3983.98	1966.7	3981.84	2791.69	3850.11	6291.75	8878.1	8497	6647.86	5084.08	5058.6	5013.66	--	--	--	--	--	--	HMDB0029274	--	Organic compounds	Phenylpropanoids and polyketides	Tannins	Hydrolyzable tannins
5,7,8,2',4'-Pentahydroxyisoflavone	pos_4744	292.23	165.348	1197.64	17344.5	11686.7	6419.38	2921.82	5793.61	3965.65	4663.79	4727.07	4731.24	--	--	LMPK12050441	Polyketides [PK]	Flavonoids [PK12]	Isoflavonoids [PK1205]	HMDB0033264	104363-16-8	Organic compounds	Phenylpropanoids and polyketides	Isoflavonoids	Isoflav-2-enes
3-[(4R)-4-Hydroxycyclohexa-1,5-dien-1-yl]-2-oxopropanoate	pos_4758	2448.45	2193.9	1609.91	1590.62	954.515	1059.3	897.914	917.607	773.245	1339.4	1365.97	1336.13	C20953	Metabolic pathways(ko01100);;Biosynthesis of secondary metabolites(ko01110)	--	--	--	--	--	--	--	--	--	--
dTDP-4-oxo-2,3,6-trideoxy-D-glucose	pos_4905	128.019	185.507	142.025	3234.14	4919.98	1415.92	614.014	514.906	427.341	937.942	954.206	939.478	C18032	Polyketide sugar unit biosynthesis(ko00523);;Metabolic pathways(ko01100);;Biosynthesis of secondary metabolites(ko01110);;Biosynthesis of nucleotide sugars(ko01250)	--	--	--	--	--	--	--	--	--	--
2-[(2R,5Z)-2-Carboxy-4-methylthiazol-5(2H)-ylidene]ethyl phosphate	pos_4937	53.2028	24.0605	50.5912	64.8528	64.255	79.0468	82.6248	97.6202	83.7784	70.2664	77.6041	74.8683	C20246	Thiamine metabolism(ko00730);;Metabolic pathways(ko01100);;Biosynthesis of cofactors(ko01240)	--	--	--	--	--	--	--	--	--	--
2-Oxoglutaryl-CoA	pos_4962	153.559	248.553	103.764	434.698	242.802	418.893	424.805	381.505	266.994	220.313	238.6	259.061	C20447	Metabolic pathways(ko01100)	LMFA07050194	Fatty Acyls [FA]	Fatty esters [FA07]	Fatty acyl CoAs [FA0705]	--	--	--	--	--	--
(±)-Taxifolin	pos_5056	309.968	249.562	422.271	625.408	492.954	558.195	646.42	839.212	683.643	502.526	519.978	508.661	--	--	--	--	--	--	--	--	--	--	--	--
Nicotinamide D-ribonucleotide	pos_5065	319.449	462.735	226.493	551.042	716.558	705.867	1123.49	813.394	754.488	602.051	603.626	624.656	C00455	Nicotinate and nicotinamide metabolism(ko00760);;Metabolic pathways(ko01100)	--	--	--	--	--	--	--	--	--	--
5-Amino-6-(5'-phosphoribosylamino)uracil	pos_5080	2244.59	2119.02	6739.47	4787.92	4131.81	7543.82	9817.74	18221.8	15974.2	7881.32	7891.38	7791.93	C01268	Riboflavin metabolism(ko00740);;Metabolic pathways(ko01100);;Biosynthesis of secondary metabolites(ko01110);;Biosynthesis of cofactors(ko01240)	--	--	--	--	--	--	--	--	--	--
7,8-Dihydroneopterin 2',3'-cyclic phosphate	pos_5092	371.119	414.34	239.126	524.738	741.844	780.723	978.87	778.61	787.708	699.306	697.656	703.344	C20567	Folate biosynthesis(ko00790);;Metabolic pathways(ko01100)	--	--	--	--	--	--	--	--	--	--
Delphinidin 3-O-beta-D-sambubioside	pos_5128	281.739	329.366	296.43	2219.48	1455.49	962.201	715.661	1041	721.21	799.224	810.397	820.593	C20491	Anthocyanin biosynthesis(ko00942)	--	--	--	--	--	--	--	--	--	--
Urdamycinone B	pos_5291	175.223	73.4847	226.623	309.715	330.179	243.811	422.935	417.643	404.221	232.581	228.206	247.856	C12404	Biosynthesis of secondary metabolites(ko01110)	--	--	--	--	--	--	--	--	--	--
Isoetin 7-glucoside-2'-xyloside	pos_5306	80.4793	122.244	77.3626	597.457	489.546	267.113	485.615	414.01	274.811	297.886	304.859	298.629	--	--	LMPK12110885	Polyketides [PK]	Flavonoids [PK12]	Flavones and Flavonols [PK1211]	--	--	--	--	--	--
2,3',4,6-Tetrahydroxybenzophenone	pos_5314	319.298	209.358	547.957	590.528	374.453	492.477	636.36	1066.12	1011.21	556.174	549.71	544.794	C06355	--	--	--	--	--	--	--	--	--	--	--
3-Dehydroshikimic acid	pos_5338	86.1464	80.6343	357.389	367.604	239.738	316.991	446.076	647.447	604.627	366.922	376.175	355.444	--	--	--	--	--	--	HMDB0304122	--	Organic compounds	Organic oxygen compounds	Organooxygen compounds	Carbonyl compounds
5-epi-Valiolol 7-phosphate	pos_5341	152.375	112.532	255.214	286.908	165.65	263.504	355.015	544.687	468.949	282.302	271.62	282.825	C21204	Metabolic pathways(ko01100);;Biosynthesis of secondary metabolites(ko01110)	--	--	--	--	--	--	--	--	--	--
5'-Phosphoribosyl-5-amino-4-imidazolecarboxamide (AICAR)	pos_5342	3496	2280.54	23794.5	25115.4	13155.7	22505.1	29376.4	62147.1	51325.8	25729.7	25426.1	25640.6	--	--	--	--	--	--	--	--	--	--	--	--
6''-O-Galloylquercimeritrin	pos_5349	18137.3	10946.4	71748.9	71028.1	38843.8	63869	83537.7	168676	141698	73333.3	73000.5	73195.1	--	--	--	--	--	--	HMDB0033593	--	Organic compounds	Phenylpropanoids and polyketides	Flavonoids	Flavonoid glycosides
Coniferin	pos_5500	132.829	122.814	196.256	235.237	231.363	215.976	331.353	300.857	286.731	221.765	221.183	220.217	C00761	Phenylpropanoid biosynthesis(ko00940);;Biosynthesis of secondary metabolites(ko01110)	--	--	--	--	HMDB0013682	124151-33-3	Organic compounds	Organic oxygen compounds	Organooxygen compounds	Carbohydrates and carbohydrate conjugates
N-[(2S)-2-Amino-2-carboxyethyl]-L-glutamate	pos_5506	2228.74	1711.39	2428.8	2924.68	2641.26	2667.54	3501.16	4921.85	4404.76	2798.45	2882.19	2797.95	C21559	Metabolic pathways(ko01100);;Biosynthesis of secondary metabolites(ko01110)	--	--	--	--	--	--	--	--	--	--
5a,11a-Dehydrooxytetracycline	pos_5511	205.267	322.817	364.438	570.495	613.728	476.705	720.105	621.601	749.99	460.631	464.89	479.077	C18296	Metabolic pathways(ko01100);;Biosynthesis of secondary metabolites(ko01110)	--	--	--	--	--	--	--	--	--	--
Tetrahydrofolate	pos_5686	844.096	505.314	719.881	1262.24	1642.76	1168.29	1798.17	1133.48	1407.04	1124.25	1100.14	1118.32	C00101	Glycine, serine and threonine metabolism(ko00260);;One carbon pool by folate(ko00670);;Folate biosynthesis(ko00790);;Aminoacyl-tRNA biosynthesis(ko00970);;Metabolic pathways(ko01100);;Carbon metabolism(ko01200);;Biosynthesis of cofactors(ko01240)	--	--	--	--	HMDB0304496	--	Organic compounds	Organic oxygen compounds	Organooxygen compounds	Carbonyl compounds
dTDP-4-amino-4,6-dideoxy-D-glucose	pos_5732	72.1178	30.0537	58.8498	166.864	102.933	98.483	250.162	191.128	174.247	136.935	137.537	134.794	C04268	Polyketide sugar unit biosynthesis(ko00523);;Metabolic pathways(ko01100);;Biosynthesis of secondary metabolites(ko01110);;Biosynthesis of nucleotide sugars(ko01250)	--	--	--	--	--	--	--	--	--	--
2,5-Furandicarboxaldehyde	pos_5763	7.95476	2.39276	16.9657	20.457	17.395	23.9365	35.5281	55.7087	36.5268	26.7284	28.7525	22.757	C20899	--	--	--	--	--	--	--	--	--	--	--
(-)-trans-Carveol	pos_5852	788.305	355.63	500.31	2251.21	4130.73	5316.75	950.726	1139.73	1302.3	1926.16	1921.74	1902.45	C00964	Monoterpenoid biosynthesis(ko00902);;Limonene and pinene degradation(ko00903);;Biosynthesis of secondary metabolites(ko01110)	LMPR0102090005	Prenol Lipids [PR]	Isoprenoids [PR01]	C10 isoprenoids (monoterpenes) [PR0102]	HMDB0003450	2102-58-1	Organic compounds	Lipids and lipid-like molecules	Prenol lipids	Monoterpenoids
6'-Dehydro-6'-oxoparomamine	pos_5861	44.7944	22.3442	25.9237	188.993	260.297	396.461	69.7157	68.0398	100.189	125.116	120.13	125.128	C17583	Neomycin, kanamycin and gentamicin biosynthesis(ko00524);;Biosynthesis of secondary metabolites(ko01110)	--	--	--	--	--	--	--	--	--	--
3-Butynoate	pos_6019	17.2459	2.78362	19.8554	30.3223	27.4441	32.2191	32.6488	51.8798	35.7529	32.7769	30.9281	32.1671	C06144	Butanoate metabolism(ko00650);;Metabolic pathways(ko01100)	--	--	--	--	--	--	--	--	--	--
3-Methylbenzaldehyde	pos_6037	566.731	485.218	531.28	781.783	573.179	629.434	1339.67	1440.84	979.644	772.329	771.966	762.331	C07209	Metabolic pathways(ko01100)	--	--	--	--	HMDB0029637	620-23-5	Organic compounds	Benzenoids	Benzene and substituted derivatives	Benzoyl derivatives
Val Ala Pro Trp	pos_6062	292.332	305.869	590.327	707.404	632.952	794.936	825.451	1126.28	1139.43	632.771	617.352	613.463	--	--	--	--	--	--	--	--	--	--	--	--
trans-Crocetin (beta-D-glucosyl) (beta-D-gentibiosyl) ester	pos_6206	50.1944	0.0100832	122.516	142.742	246.667	128.272	287.742	200.718	282.396	163.436	166.507	174.961	C17513	Biosynthesis of various plant secondary metabolites(ko00999);;Metabolic pathways(ko01100);;Biosynthesis of secondary metabolites(ko01110)	--	--	--	--	--	--	--	--	--	--
Kaempferol 3-alpha-D-glucoside	pos_6250	4739.19	2208.03	6614.45	9765.9	8935.78	9654.38	12313.5	14744.2	10907	8732.94	8669.63	8557.12	--	--	LMPK12111726	Polyketides [PK]	Flavonoids [PK12]	Flavones and Flavonols [PK1211]	--	--	--	--	--	--
5-Hydroxyindoleacetylglycine	pos_6284	435.883	343.002	592.598	594.367	820.8	665.87	1076.12	1002.71	927.299	702.526	697.755	696.087	C05832	Tryptophan metabolism(ko00380)	--	--	--	--	HMDB0004185	--	Organic compounds	Organic acids and derivatives	Carboxylic acids and derivatives	Amino acids, peptides, and analogues
Genistin	pos_6290	624.946	434.702	633.665	695.184	756.38	754.864	1422.41	1427.74	1119.91	878.261	876.379	860.905	C09126	Isoflavonoid biosynthesis(ko00943)	LMPK12050166	Polyketides [PK]	Flavonoids [PK12]	Isoflavonoids [PK1205]	HMDB0033988	529-59-9	Organic compounds	Phenylpropanoids and polyketides	Isoflavonoids	Isoflavonoid O-glycosides
5'-Deoxy-5-fluorocytidine	pos_6300	68.9143	51.8674	75.5912	132.23	121.653	138.187	231.613	236.06	164.138	127.946	132.414	128.405	C16635	--	--	--	--	--	HMDB0060405	--	Organic compounds	Nucleosides, nucleotides, and analogues	5'-deoxyribonucleosides	--
1-O-Galloyl-beta-D-glucose	pos_6380	92.4991	62.2838	84.6609	249.814	259.917	524.893	192.057	128.16	180.926	199.324	206.518	188.735	C01158	Biosynthesis of various plant secondary metabolites(ko00999)	--	--	--	--	HMDB0038728	13405-60-2	Organic compounds	Phenylpropanoids and polyketides	Tannins	--
Diosmetin	pos_6446	2091.9	1474.29	2035.48	2575.19	3879.74	2809.52	4526.95	3954.73	3732.7	3085.01	2985.48	3025.58	C10038	--	LMPK12110824	Polyketides [PK]	Flavonoids [PK12]	Flavones and Flavonols [PK1211]	HMDB0029676	520-34-3	Organic compounds	Phenylpropanoids and polyketides	Flavonoids	O-methylated flavonoids
Delphinidin	pos_6447	502.694	386.809	555.76	683.342	1023.62	813.582	1272.59	1159.85	1146.5	816.455	798.053	803.306	C05908	Flavonoid biosynthesis(ko00941);;Anthocyanin biosynthesis(ko00942);;Biosynthesis of secondary metabolites(ko01110)	LMPK12010001	Polyketides [PK]	Flavonoids [PK12]	Anthocyanidins [PK1201]	HMDB0003074	13270-61-6	Organic compounds	Phenylpropanoids and polyketides	Flavonoids	Hydroxyflavonoids
Quercetagetin 3,7-diglucoside	pos_6455	296.568	246.384	260.329	471.966	556.735	555.237	758.962	511.691	655.894	434.378	440.055	436.043	--	--	LMPK12112891	Polyketides [PK]	Flavonoids [PK12]	Flavones and Flavonols [PK1211]	--	--	--	--	--	--
Theaflavin-3'-gallate	pos_6456	296.886	278.557	542.749	587.025	485.14	649.711	704.039	962.566	1202.22	604.561	598.71	583.828	--	--	--	--	--	--	--	--	--	--	--	--
Feruloyl-CoA	pos_6458	115.41	84.5694	159.546	251.8	156.276	288.418	270.109	328.967	379.655	218.649	207.241	223.151	C00406	Cutin, suberine and wax biosynthesis(ko00073);;Arginine and proline metabolism(ko00330);;Phenylpropanoid biosynthesis(ko00940);;Flavonoid biosynthesis(ko00941);;Stilbenoid, diarylheptanoid and gingerol biosynthesis(ko00945);;Biosynthesis of various alkaloids(ko00996);;Biosynthesis of various plant secondary metabolites(ko00999);;Metabolic pathways(ko01100);;Biosynthesis of secondary metabolites(k…	LMFA07050319	Fatty Acyls [FA]	Fatty esters [FA07]	Fatty acyl CoAs [FA0705]	HMDB0304355	--	Organic compounds	Lipids and lipid-like molecules	Fatty Acyls	Fatty acyl thioesters
(1R,6S)-1,6-Dihydroxycyclohexa-2,4-diene-1-carboxylate	pos_6482	92.1427	143.403	288.984	266.664	341.019	284.242	529.024	437.493	689.129	336.54	319.095	331.112	C06321	Metabolic pathways(ko01100)	--	--	--	--	--	--	--	--	--	--
Luteolin 3',4'-diglucuronide	pos_6495	122.011	77.9269	216.982	287.531	309.621	302.623	476.49	472.592	422.615	259.521	240.861	256.259	--	--	LMPK12110676	Polyketides [PK]	Flavonoids [PK12]	Flavones and Flavonols [PK1211]	--	--	--	--	--	--
Corey Lactone Aldehyde Benzoate	pos_6523	703.92	769.635	1204.78	1296.63	1255.17	1437.95	1884.83	2225.41	1623.26	1197.89	1232.19	1215.81	--	--	--	--	--	--	--	--	--	--	--	--
Methyloleoside	pos_6528	95.121	28.8032	148.519	236.95	202.544	112.868	533.904	267.08	348.162	175.077	174.853	160.369	--	--	--	--	--	--	--	--	--	--	--	--
Cyanidin 3-O-(2-O-beta-D-glucuronosyl)-beta-D-glucoside	pos_6555	466.847	505.13	468.558	555.062	726.572	634.031	1226.55	869.676	1005.37	661.198	680.406	664.255	C19762	Anthocyanin biosynthesis(ko00942)	--	--	--	--	--	--	--	--	--	--
(-)-Glyceollin I	pos_6634	238.034	74.2665	209.811	323.526	351.363	289.692	442.028	337.805	392.323	247.778	249.744	247.037	C01701	Isoflavonoid biosynthesis(ko00943);;Biosynthesis of secondary metabolites(ko01110)	LMPK12070123	Polyketides [PK]	Flavonoids [PK12]	Pterocarpans [PK1207]	HMDB0033901	57103-57-8	Organic compounds	Organosulfur compounds	Thiols	Alkylthiols
Kaempferol 3-O-rutinoside	pos_6652	165.118	60.2236	98.7618	146.961	200.576	258.442	302.781	348.421	344.403	180.304	194.248	177.618	--	--	--	--	--	--	--	--	--	--	--	--
Kaempferol 3-O-beta-D-glucosyl-(1->2)-beta-D-glucoside	pos_6704	260.04	123.75	407.326	362.581	440.269	454.904	598.759	630.194	601.076	368.032	374.008	379.933	C12634	Flavone and flavonol biosynthesis(ko00944);;Biosynthesis of secondary metabolites(ko01110)	--	--	--	--	HMDB0304696	--	Organic compounds	Phenylpropanoids and polyketides	Flavonoids	Flavonoid glycosides
Gentisate aldehyde	pos_6709	158.202	202.27	225.292	318.05	428.138	363.271	681.991	623.276	727.748	380.723	391.533	381.987	C05585	Tyrosine metabolism(ko00350);;Metabolic pathways(ko01100)	--	--	--	--	HMDB0004062	1194-98-5	Organic compounds	Organic oxygen compounds	Organooxygen compounds	Carbonyl compounds
Neobignonoside	pos_6730	2922.78	880.496	2071.19	4654.06	3768.03	6827.86	8239.05	14097.4	7988.88	5381.03	5449.45	5458.83	--	--	--	--	--	--	HMDB0033006	--	Organic compounds	Phenylpropanoids and polyketides	Flavonoids	Flavonoid glycosides
dTDP-3-N,N-dimethylamino-2,3,6-trideoxy-4-keto-D-glucose	pos_6754	193.745	112.412	200.291	246.738	443.449	314.073	598.912	656.445	561.312	332.722	361.842	335.745	C21073	Polyketide sugar unit biosynthesis(ko00523);;Metabolic pathways(ko01100);;Biosynthesis of secondary metabolites(ko01110);;Biosynthesis of nucleotide sugars(ko01250)	--	--	--	--	--	--	--	--	--	--
3-Indoleacetonitrile	pos_6769	557.483	498.659	965.514	1364.51	2316.31	1385.08	1532.89	1698.61	1546.53	1257.07	1274.6	1236.02	C02938	Tryptophan metabolism(ko00380);;Metabolic pathways(ko01100)	--	--	--	--	HMDB0006524	771-51-7	Organic compounds	Organoheterocyclic compounds	Indoles and derivatives	Indoles
3-Phenyl-1-propanol	pos_6808	8.11297	0.0192522	16.081	17.5198	40.5684	25.8066	31.7432	50.0142	43.1454	21.0991	22.298	24.5397	--	--	--	--	--	--	HMDB0033962	122-97-4	Organic compounds	Benzenoids	Benzene and substituted derivatives	--
4-(2,6,6-Trimethylcyclohexa-1,3-dienyl)but-3-en-2-one	pos_6811	169.752	24.5074	314.57	378.156	721.136	485.444	495.22	560.566	707.373	382.992	389.336	383.267	--	--	--	--	--	--	--	--	--	--	--	--
Salicyl acyl glucuronide	pos_6821	1338	588.278	2406.74	2543.36	4471.31	3116.89	3322.22	3899.73	4771.63	2645.7	2619.23	2616.23	--	--	--	--	--	--	HMDB0010314	29315-53-5	Organic compounds	Organic oxygen compounds	Organooxygen compounds	Carbohydrates and carbohydrate conjugates
Gibberellin A24	pos_6859	7.57772	3.58532	55.3424	400.797	214.98	196.208	252.245	247.652	192.26	138.296	128.505	142.673	C11861	Diterpenoid biosynthesis(ko00904);;Metabolic pathways(ko01100);;Biosynthesis of secondary metabolites(ko01110)	LMPR0104170018	Prenol Lipids [PR]	Isoprenoids [PR01]	C20 isoprenoids (diterpenes) [PR0104]	HMDB0303459	--	Organic compounds	Lipids and lipid-like molecules	Prenol lipids	Diterpenoids
Dibutyl sulfide	pos_6887	20.8419	21.5625	37.1895	73.4733	157.526	154.023	52.0341	51.9365	64.1503	62.573	64.8852	66.2319	--	--	--	--	--	--	HMDB0031660	544-40-1	Organic compounds	Organosulfur compounds	Thioethers	Dialkylthioethers
Deacetylisoipecoside	pos_6962	158.406	87.4875	193.233	341.898	569.893	340.716	384.593	249.495	403.607	215.701	229.028	220.422	C07304	Isoquinoline alkaloid biosynthesis(ko00950);;Biosynthesis of secondary metabolites(ko01110)	--	--	--	--	--	--	--	--	--	--
4-Methylaminobutyrate	pos_7011	31.2099	22.9044	66.6062	81.5043	132.599	74.8583	91.8096	69.7993	107.916	65.1367	65.5163	68.8935	C15987	Nicotinate and nicotinamide metabolism(ko00760);;Metabolic pathways(ko01100)	--	--	--	--	--	--	--	--	--	--
trans-Grandmarin	pos_7062	412.548	557.968	714.46	1486.08	3245.85	3853.44	1210.12	1103.48	1560.62	1720.76	1725.93	1731	--	--	--	--	--	--	HMDB0039030	119239-48-4	Organic compounds	Phenylpropanoids and polyketides	Coumarins and derivatives	Pyranocoumarins
Indolylmethyl-desulfoglucosinolate	pos_7093	156.6	25.7469	170.209	225.396	815.079	821.374	1213.08	566.78	1033.19	502.998	503.037	508.619	C16517	Tryptophan metabolism(ko00380);;Glucosinolate biosynthesis(ko00966);;Metabolic pathways(ko01100);;Biosynthesis of secondary metabolites(ko01110);;2-Oxocarboxylic acid metabolism(ko01210)	--	--	--	--	--	--	--	--	--	--
Met Tyr Gln	pos_7116	34.9953	31.5317	29.605	242.549	469.189	788.218	161.488	134.776	138.746	212.09	218.462	209.626	--	--	--	--	--	--	--	--	--	--	--	--
Xanthosine	pos_7118	105.511	96.3496	139.255	180.392	231.487	241.885	281.03	221.672	338.989	166.39	163.154	173.291	C01762	Purine metabolism(ko00230);;Caffeine metabolism(ko00232);;Metabolic pathways(ko01100);;Biosynthesis of secondary metabolites(ko01110);;Nucleotide metabolism(ko01232);;ABC transporters(ko02010)	--	--	--	--	HMDB0000299	146-80-5	Organic compounds	Nucleosides, nucleotides, and analogues	Purine nucleosides	--
Tulipanin	pos_7127	253.152	154.121	382.354	273.641	424.346	448.095	560.6	807.082	837.372	413.015	425.3	412.572	C16315	Anthocyanin biosynthesis(ko00942)	LMPK12010282	Polyketides [PK]	Flavonoids [PK12]	Anthocyanidins [PK1201]	--	--	--	--	--	--
2E,6E,8E-decatrienoic acid	pos_7144	64.4446	78.4909	64.6687	153.047	260.331	183.043	154.109	182.648	168.035	143.603	139.312	139.151	--	--	LMFA01030215	Fatty Acyls [FA]	Fatty Acids and Conjugates [FA01]	Unsaturated fatty acids [FA0103]	--	--	--	--	--	--
Rhizocticin C	pos_7153	215.009	136.113	229.573	311.019	759.21	479.428	532.983	366.104	467.228	362.162	364.617	363.172	C17960	Phosphonate and phosphinate metabolism(ko00440)	--	--	--	--	--	--	--	--	--	--
Hyacinthin	pos_7154	2869.45	1374.04	3396.62	4573.28	3228.84	6148.91	4833.37	7353.34	6272.02	3981.04	4034.81	4001.48	--	--	LMPK12010139	Polyketides [PK]	Flavonoids [PK12]	Anthocyanidins [PK1201]	HMDB0037982	56767-17-0	Organic compounds	Phenylpropanoids and polyketides	Flavonoids	Flavonoid glycosides
2'-Dehydrokanamycin A	pos_7172	46.2104	71.2021	157.62	203.576	494.404	368.512	242.191	205.468	338.046	216.817	210.183	219.453	C20509	Neomycin, kanamycin and gentamicin biosynthesis(ko00524);;Biosynthesis of secondary metabolites(ko01110)	--	--	--	--	--	--	--	--	--	--
2-(3,4-Dihydroxyphenylethyl)-6-epi-elenaiate	pos_7179	114.653	114.955	126.589	139.978	277.979	153.509	397.203	340.172	310.302	210.15	195.572	208.301	--	--	--	--	--	--	HMDB0039137	50915-70-3	Organic compounds	Benzenoids	Phenols	Tyrosols and derivatives
Fumiquinazoline F-indoline-2',3'-diol	pos_7180	103.966	61.47	113.506	134.997	293.424	245.848	236.556	177.179	260.755	128.882	139.505	137.289	C22146	Metabolic pathways(ko01100);;Biosynthesis of secondary metabolites(ko01110)	--	--	--	--	--	--	--	--	--	--
L-Sorbose	pos_7193	687.361	733.387	903.07	1420.5	1016.05	1632.44	2913.24	3196.35	1927.18	1455.73	1476.61	1434.85	C00247	Fructose and mannose metabolism(ko00051);;Metabolic pathways(ko01100)	--	--	--	--	HMDB0001266	470-15-5	Organic compounds	Organic oxygen compounds	Organooxygen compounds	Carbohydrates and carbohydrate conjugates
(S)-Skyrin 2-glucoside	pos_7235	1711.88	866.683	1377.32	944.402	1605.36	2863.48	4610.38	3163.86	2795.55	2117.48	2091.45	2110.13	--	--	--	--	--	--	HMDB0036320	--	Organic compounds	Benzenoids	Anthracenes	Anthraquinones
Perfoliatumin A	pos_7239	87.4104	82.7468	44.1521	157.804	236.471	376.607	868.555	498.293	583.21	303.928	311.787	295.89	--	--	LMPK12110527	Polyketides [PK]	Flavonoids [PK12]	Flavones and Flavonols [PK1211]	--	--	--	--	--	--
Pelargonidin 3-O-3'',6''-O-dimalonylglucoside	pos_7240	218.654	18.7454	192.444	505.957	260.351	423.485	604.37	810.993	471.037	330.469	333.908	312.042	C16288	Anthocyanin biosynthesis(ko00942)	--	--	--	--	--	--	--	--	--	--
Chlorogenate	pos_7245	94.0885	20.7623	51.3741	49.0572	168.461	200.386	498.182	257.051	304.438	178.805	187.204	179.769	C00852	Phenylpropanoid biosynthesis(ko00940);;Flavonoid biosynthesis(ko00941);;Stilbenoid, diarylheptanoid and gingerol biosynthesis(ko00945);;Biosynthesis of secondary metabolites(ko01110)	--	--	--	--	HMDB0003164	202650-88-2	Organic compounds	Organic oxygen compounds	Organooxygen compounds	Alcohols and polyols
Atractyloside A	pos_7252	79.9102	51.9691	42.8654	335.259	1627.21	1906.73	181.543	158.287	187.065	473.928	467.648	453.137	C17858	--	--	--	--	--	--	--	--	--	--	--
Rhamnalpinogenin	pos_7278	70.3435	35.4292	69.0615	93.8109	298.667	263.723	498.069	323.422	495.805	247.827	245.788	240.718	--	--	--	--	--	--	HMDB0031533	95796-47-7	Organic compounds	Benzenoids	Anthracenes	Anthracenecarboxylic acids and derivatives
(S)-Scoulerine	pos_7298	269.767	108.914	383.438	195.48	429.341	292.588	486.668	489.319	645.1	266.156	308.668	265.991	C02106	Isoquinoline alkaloid biosynthesis(ko00950);;Metabolic pathways(ko01100);;Biosynthesis of secondary metabolites(ko01110)	--	--	--	--	HMDB0304001	--	Organic compounds	Alkaloids and derivatives	Protoberberine alkaloids and derivatives	--
Calycosin	pos_7305	356.453	622.102	954.142	1327.08	1105.85	1139.01	4206.33	4303.83	2477.2	1512.27	1531.29	1524.62	C01562	Isoflavonoid biosynthesis(ko00943);;Biosynthesis of secondary metabolites(ko01110)	LMPK12050056	Polyketides [PK]	Flavonoids [PK12]	Isoflavonoids [PK1205]	HMDB0249566	--	Organic compounds	Phenylpropanoids and polyketides	Isoflavonoids	O-methylated isoflavonoids
(+/-)-Asarinol A	pos_7381	136.564	158.745	181.714	383.858	896.947	711.06	382.585	429.162	390.819	373.318	366.957	370.226	C17824	--	--	--	--	--	--	--	--	--	--	--
trans-Zeatin riboside diphosphate	pos_7415	59.2935	36.1138	96.356	192.541	294.428	146.069	194.958	178.51	159.94	119.758	122.295	124.44	C16429	Zeatin biosynthesis(ko00908);;Biosynthesis of secondary metabolites(ko01110)	--	--	--	--	HMDB0304507	--	Organic compounds	Nucleosides, nucleotides, and analogues	Purine nucleotides	Purine ribonucleotides
Folinic acid	pos_7468	204.96	134.68	117.356	255.588	490.163	400.299	358.95	288.643	411.437	263.327	271.2	255.152	C03479	One carbon pool by folate(ko00670);;Metabolic pathways(ko01100)	--	--	--	--	HMDB0001562	68538-85-2	Organic compounds	Organoheterocyclic compounds	Pteridines and derivatives	Pterins and derivatives
5,6,7,8-Tetrahydromonapterin	pos_7575	2.49445	5.34999	14.113	115.33	55.5335	46.2535	86.1942	57.8939	44.4312	51.7865	46.9759	47.5672	C21007	Folate biosynthesis(ko00790)	--	--	--	--	--	--	--	--	--	--
CDP	pos_7590	61.1532	32.9594	32.5033	5.28108	3.14984	71.2561	104.235	108.901	119.576	61.3546	61.9276	60.2385	C00112	Pyrimidine metabolism(ko00240);;Metabolic pathways(ko01100);;Nucleotide metabolism(ko01232);;Biosynthesis of cofactors(ko01240)	--	--	--	--	HMDB0001546	63-38-7	Organic compounds	Nucleosides, nucleotides, and analogues	Pyrimidine nucleotides	Pyrimidine ribonucleotides
Met Ser Trp	pos_7606	19.28	37.2769	56.3135	515.592	570.755	1157.32	299.65	207.03	398.156	315.611	312.838	315.518	--	--	--	--	--	--	--	--	--	--	--	--
Tyrosyl-Leucine	pos_7627	305.622	181.673	267.496	357.749	667.385	412.383	529.512	531.606	616.796	368.167	382.908	365.451	--	--	--	--	--	--	HMDB0029109	--	Organic compounds	Organic acids and derivatives	Carboxylic acids and derivatives	Amino acids, peptides, and analogues
Cabazitaxel	pos_7669	26.7544	19.7783	56.1812	264.371	602.229	239.384	131.483	90.4304	120.652	153.194	150.013	146.164	--	--	--	--	--	--	HMDB0015672	183133-96-2	Organic compounds	Organoheterocyclic compounds	Benzazepines	--
Tribuloside	pos_7782	170.375	101.398	146.175	124.454	30.6032	235.511	271.297	315.056	428.486	225.07	224.553	223.214	C17140	--	--	--	--	--	HMDB0260223	--	Organic compounds	Phenylpropanoids and polyketides	Flavonoids	Flavonoid glycosides
2-(6'-Methylthio)hexylmalic acid	pos_7866	48.7417	52.7195	103.538	67.8869	124.735	67.8681	139.773	136.838	190.178	89.9137	98.9587	91.046	C17226	Glucosinolate biosynthesis(ko00966);;2-Oxocarboxylic acid metabolism(ko01210)	--	--	--	--	HMDB0304053	--	Organic compounds	Organic acids and derivatives	Hydroxy acids and derivatives	Medium-chain hydroxy acids and derivatives
Quercetin 3-O-(6-O-malonyl-beta-D-glucoside)	pos_7952	2.30938e-07	7.81213	2.30938e-07	130.458	196.833	71.5372	77.6381	88.3074	46.5174	60.3963	63.5864	53.1975	C12638	Flavone and flavonol biosynthesis(ko00944)	--	--	--	--	HMDB0037368	96862-01-0	Organic compounds	Phenylpropanoids and polyketides	Flavonoids	Flavonoid glycosides
Kinsenoside	pos_7972	14.8959	19.091	86.5649	123.589	120.247	129.642	107.589	173.955	180.362	111.213	115.906	107.192	--	--	--	--	--	--	--	--	--	--	--	--
17-beta-Estradiol-3-glucuronide	pos_7974	48.9174	21.7535	85.3686	79.3558	108.696	127.808	126.105	133.893	174.204	71.5738	82.9641	74.2828	--	--	--	--	--	--	HMDB0006224	15270-30-1	Organic compounds	Lipids and lipid-like molecules	Steroids and steroid derivatives	Steroidal glycosides
4-Hydroxy-3-methoxy-benzaldehyde	pos_8008	2.90725	0.404961	25.0474	26.2391	122.033	60.3992	81.8956	118.962	75.4609	34.7601	35.3815	36.5094	C00755	Biosynthesis of various alkaloids(ko00996);;Metabolic pathways(ko01100);;Biosynthesis of secondary metabolites(ko01110)	--	--	--	--	HMDB0012308	121-33-5	Organic compounds	Benzenoids	Phenols	Methoxyphenols
Dopaxanthin	pos_8012	5.18055	23.4772	140.296	138.951	352.368	204.862	230.468	331.146	265.809	151.447	161.138	152.15	C08543	Betalain biosynthesis(ko00965);;Metabolic pathways(ko01100);;Biosynthesis of secondary metabolites(ko01110)	--	--	--	--	HMDB0012221	71199-31-0	Organic compounds	Organic acids and derivatives	Carboxylic acids and derivatives	Amino acids, peptides, and analogues
beta-Alanyl-L-arginine	pos_8036	293.726	461.347	373.224	627.103	818.056	536.342	1191.99	839.499	1001.64	649.002	670.25	646.253	C05340	beta-Alanine metabolism(ko00410);;Metabolic pathways(ko01100)	--	--	--	--	HMDB0060441	--	Organic compounds	Organic acids and derivatives	Peptidomimetics	Hybrid peptides
(3b,4b,11b,14b)-11-Ethoxy-3,4-epoxy-14-hydroxy-12-cyathen-15-al 14-xyloside	pos_8039	169.595	315.021	204.549	340.819	756.615	499.146	828.787	907.376	948.088	424.35	498.717	427.878	--	--	--	--	--	--	HMDB0034617	178120-49-5	Organic compounds	Lipids and lipid-like molecules	Prenol lipids	Diterpenoids
Rifamycin S	pos_8051	633.801	346.113	583.326	67.0509	872.353	46.1238	147.058	70.7614	264.255	194.788	229.194	199.808	C14540	Biosynthesis of secondary metabolites(ko01110)	--	--	--	--	--	--	--	--	--	--
Procyanidin A1	pos_8205	16588.2	13359.2	6083.89	8211.85	13067.4	17312.2	27037.7	25073.1	24457.6	17766	17757.8	17415.9	--	--	--	--	--	--	HMDB0303616	--	Organic compounds	Phenylpropanoids and polyketides	Flavonoids	Biflavonoids and polyflavonoids
2,3,4-TRIHYDROXY-4'-ETHOXYBENZOPHENONE	pos_8250	480.348	382.429	205.26	280.263	921.279	556.991	1059.97	696.095	884.248	583.842	556.781	583.369	--	--	--	--	--	--	--	--	--	--	--	--
2'-Deoxyuridine	pos_8275	51.7434	9.33667	56.5397	135.053	254.998	407.604	364.965	241.645	304.44	174.604	176.502	174.435	C00526	Pyrimidine metabolism(ko00240);;Metabolic pathways(ko01100);;Nucleotide metabolism(ko01232);;ABC transporters(ko02010)	--	--	--	--	HMDB0000012	951-78-0	Organic compounds	Nucleosides, nucleotides, and analogues	Pyrimidine nucleosides	Pyrimidine 2'-deoxyribonucleosides
VER-49009	pos_8326	3.49788	10.211	73.3308	141.36	348.891	379.034	194.435	301.233	248.953	151.544	151.599	153.783	--	--	--	--	--	--	--	--	--	--	--	--
3-Carboxy-1-hydroxypropyl-ThPP	pos_8543	241.027	21.1777	34.8065	132.43	871.099	419.009	468.244	309.442	551.636	323.817	329.938	313.878	C05381	Citrate cycle (TCA cycle)(ko00020)	--	--	--	--	HMDB0006744	--	Organic compounds	Organoheterocyclic compounds	Diazines	Pyrimidines and pyrimidine derivatives
Rifamycin W	pos_8572	1406.6	766.507	918.082	61.0292	1044.02	4.00309	34.812	25.6573	231.512	296.451	272.699	284.782	C12247	Biosynthesis of secondary metabolites(ko01110)	LMPK05000008	Polyketides [PK]	Ansamycins and related polyketides [PK05]	--	--	--	--	--	--	--
D-4'-Phosphopantothenate	pos_8816	10881.1	15336.3	14957.9	6640.1	10544.3	5213.62	5054.89	7709.94	7242.92	9601.05	9339.5	9599.25	C03492	beta-Alanine metabolism(ko00410);;Pantothenate and CoA biosynthesis(ko00770);;Metabolic pathways(ko01100);;Biosynthesis of cofactors(ko01240)	--	--	--	--	HMDB0001016	5875-50-3	Organic compounds	Organic acids and derivatives	Carboxylic acids and derivatives	Amino acids, peptides, and analogues
Ala Phe Phe Met	pos_8823	2.30938e-07	39.0261	44.8899	87.9039	6.40597	134.851	71.8336	132.639	98.9196	75.7303	71.8627	73.0637	--	--	--	--	--	--	--	--	--	--	--	--
Digalacturonate	pos_8831	2.30938e-07	2.30938e-07	16.7592	98.3768	278.77	97.9375	106.849	93.9588	158.818	83.8514	82.9086	79.8014	C02273	Pentose and glucuronate interconversions(ko00040);;Metabolic pathways(ko01100);;ABC transporters(ko02010)	--	--	--	--	HMDB0039721	5894-59-7	Organic compounds	Organic oxygen compounds	Organooxygen compounds	Carbohydrates and carbohydrate conjugates
Cichorine	pos_8841	16.0128	2.4386	31.0689	108.638	304.33	188.782	194.485	207.637	209.09	133.263	130.288	124.254	C10581	--	--	--	--	--	--	--	--	--	--	--
DIMBOA-glucoside	pos_9118	12.8129	8.38913	66.3446	195.192	470.694	212.208	187.872	231.998	342.98	164.463	184.583	160.234	C04831	Benzoxazinoid biosynthesis(ko00402);;Biosynthesis of various plant secondary metabolites(ko00999);;Metabolic pathways(ko01100);;Biosynthesis of secondary metabolites(ko01110)	--	--	--	--	--	--	--	--	--	--
2-C-Methyl-D-erythritol 4-phosphate	pos_9207	34.2936	21.837	81.4036	306.328	691.174	334.339	260.032	333.369	489.865	254.994	254.549	253.952	C11434	Terpenoid backbone biosynthesis(ko00900);;Metabolic pathways(ko01100);;Biosynthesis of secondary metabolites(ko01110)	--	--	--	--	HMDB0304061	--	Organic compounds	Organic acids and derivatives	Organic phosphoric acids and derivatives	Phosphate esters
Violaceinic acid	pos_9212	2175.51	1590.62	2298.62	2910.98	4946.55	2869.56	3514.12	4154.67	4815.71	2694.45	2979.88	2700.23	C21135	Metabolic pathways(ko01100);;Biosynthesis of secondary metabolites(ko01110)	--	--	--	--	--	--	--	--	--	--
4-Oxo-1-(3-pyridyl)-1-butanone	pos_9239	20.2851	8.19177	108.373	125.003	382.474	225.198	266.165	400.936	304.45	194.999	191.599	194.374	C19567	Nicotinate and nicotinamide metabolism(ko00760);;Metabolic pathways(ko01100)	--	--	--	--	HMDB0062406	76014-80-7	Organic compounds	Organic oxygen compounds	Organooxygen compounds	Carbonyl compounds
dGMP	pos_9333	2.30938e-07	2.30938e-07	15.1783	85.7251	235.395	110.327	102.566	103.411	156.313	70.7487	69.4012	70.0735	C00362	Purine metabolism(ko00230);;Metabolic pathways(ko01100);;Nucleotide metabolism(ko01232)	--	--	--	--	HMDB0001044	902-04-5	Organic compounds	Nucleosides, nucleotides, and analogues	Purine nucleotides	Purine deoxyribonucleotides
Ciprofloxacin	pos_9335	325.161	130.569	751.398	1983.3	4728.94	2373.73	2323.34	2368.52	3121.38	1778.86	1792.94	1726.66	C05349	ABC transporters(ko02010)	--	--	--	--	HMDB0014677	85721-33-1	Organic compounds	Organoheterocyclic compounds	Quinolines and derivatives	Quinoline carboxylic acids
2-Amino-5-formylamino-6-(5-phospho-D-ribosylamino)pyrimidin-4(3H)-one	pos_9751	93.3727	139.609	233.329	203.255	641.144	362.102	367.677	521.873	428.453	343.623	337.096	327.409	C15563	Riboflavin metabolism(ko00740);;Metabolic pathways(ko01100)	--	--	--	--	--	--	--	--	--	--
11-(4-acetoxymethylphenyl)-1α,25-dihydroxy-9,11-didehydrovitamin D3 / 11-(4-acetoxymethylphenyl)-1α,25-dihydroxy-9,11-didehydrocholecalciferol	pos_9985	2794.71	3283.6	3787.53	1226.78	2470.58	1612.07	1198.74	1188.12	1608.8	2045.15	2084.92	2109.34	--	--	--	--	--	--	--	--	--	--	--	--
